# Supplementary material for: Cold-stress induced metabolomic and transcriptomic changes in leaves of three mango varieties with different cold tolerance
Source: BMC Plant Biol. 2024 Apr 10;24:266. doi: 10.1186/s12870-024-04983-z (PMC11005188; doi:10.1186/s12870-024-04983-z)
Supplement: Supplementary file 5 — Supplementary Material 5. [file 12870_2024_4983_MOESM5_ESM.xlsx]

## Sheet: Table S1
Supplementary Table 1. Primer sequences of the selected genes used for qRT-PCR
Gene ID	Forward primer	Reverse primer
novel.1491	TGAGCTAGGCCACATGCTTC	GTGACTGGGGCATCTGACAA
novel.667	GGTCACAAAAACTCGACGGC	CCCTCATTCTTGCCAGGGAC
LOC123200785	CGGCAATCTTCCGTTTCTCG	GTGACTGGGGCATCTGACAA
LOC123223725	TGGTCTTTGAGGACTTGGCG	CCCTCATTCTTGCCAGGGAC
LOC123196942	GCTGTGCGCTCCTTTAATGC	ACCACTTCGACCGCCACTACT
LOC123215969	GTGGAGCGTCAGGGTCAAAA	AATGGGGGCACATCAATCCA
LOC123196758	TGGTGGATCAATGGCTCGAA	AAGAGTGTGCTACATCGCGT
LOC123228680	AATTGTGGACTAGGGCCGTG	CCTCCTTCTCCACCAATGCT
LOC123211777	CCAGGCCACTTGATTCCCAT	TTGGCTTCGGCTACCTACCTGA
LOC123197930	ACTGTTTTGAACCTTGCCGC	CCGCCTGTCTTGTCCTGGAT
LOC123219083	TTTGATCCGAGGTTGGGCTC	ATTCCTCGGCATTTGATACC
LOC123221036	TAAGCATTTGAACCCCGGCT	GAACCCGTCCACATCAGTCAAT
LOC123230155	TTCTCAGGGGAAAAGGGTCC	GTGTCTCCAAGAATCATCTTTGC
LOC123214877	GCGTCAGTGTGTTCTCGAAG	GCAGGTTGCACTTGACGATG
TUBB	GTCGCTACCTCACTGCTTCA	CACAGACACTGGACTTGACATTA

## Sheet: Table S2
Supplementary Table 2. List of metabolites accumulated in mango leaves in response to cold stress treatment.
Index	Formula	Compounds	Class I	Class II	TC-M	TLF-M	TMF-M	THF-M	TLF>TCM	TMF>TLF	THF>TMF	TLF<TCM	TMF<TLF	THF<TMF	JC-M	JLF-M	JMF-M	JHF-M	JLF>JCM	JMF>JLF	JHF>JMF	JLF<JCM	JMF<JLF	JHF<JMF	GC-M	GLF-M	GMF-M	GHF-M	GLF>GCM	GMF>GLF	GHF>GMF	GLF<GCM	GMF<GLF	GHF<GMF	cpd_ID	kegg_map
MWS1777	C6H6ClN	3-Chloroaniline	Alkaloids	Alkaloids	1.99323e+07	2.01395e+07	2.03803e+07	1.93557e+07	TRUE	TRUE	FALSE	NO	NO	YES	2.00585e+07	2.06854e+07	2.01685e+07	2.16497e+07	YES	NO	YES	NO	YES	NO	1.92507e+07	2.0475e+07	2.0859e+07	2.20348e+07	YES	YES	YES	NO	NO	NO	-	-
mws0017	C7H19N3	Spermidine	Alkaloids	Alkaloids	442650	270375	452697	287345	FALSE	TRUE	FALSE	YES	NO	YES	565297	396742	782693	784624	NO	YES	YES	YES	NO	NO	344854	352071	594592	738516	YES	YES	YES	NO	NO	NO	C00315	ko00330,ko00410,ko00480,ko00940,ko01100,ko02010
MWSmce461	C4H7NO2	L-Azetidine-2-carboxylic acid*	Alkaloids	Alkaloids	1.06515e+06	1.03114e+06	1.09671e+06	1.1405e+06	FALSE	TRUE	TRUE	YES	NO	NO	1.51218e+06	871867	906520	1.11896e+06	NO	YES	YES	YES	NO	NO	896113	737052	920929	1.10261e+06	NO	YES	YES	YES	NO	NO	-	-
MWSmce331	C4H7NO2	Azetidine-2-carboxylic acid*	Alkaloids	Alkaloids	1.02153e+06	1.02665e+06	1.0897e+06	1.18353e+06	TRUE	TRUE	TRUE	NO	NO	NO	1.54864e+06	943144	949980	1.1394e+06	NO	YES	YES	YES	NO	NO	919847	766986	903648	1.09046e+06	NO	YES	YES	YES	NO	NO	C08267	-
Hmgp002327	C11H9O2N	3-amino-2-naphthoic acid	Alkaloids	Alkaloids	2.98625e+07	6.1578e+06	1.15333e+07	7.31869e+06	FALSE	TRUE	FALSE	YES	NO	YES	2.57926e+07	1.58194e+07	2.76509e+07	3.14188e+07	NO	YES	YES	YES	NO	NO	6.53099e+06	2.51269e+07	3.30674e+07	3.1901e+07	YES	YES	NO	NO	NO	YES	-	-
pmb1754	C5H15NO4P+	O-Phosphocholine	Alkaloids	Alkaloids	6.40257e+06	2.64356e+06	2.40621e+06	3.49948e+06	FALSE	FALSE	TRUE	YES	YES	NO	4.71764e+06	3.42855e+06	1.73007e+06	1.57883e+06	NO	NO	NO	YES	YES	YES	5.6763e+06	2.49474e+06	1.09744e+06	1.24847e+06	NO	NO	YES	YES	YES	NO	C00588	ko00564,ko01100
MWSmce448	C5H6N2O2	Imidazol-1-yl-acetic acid*	Alkaloids	Alkaloids	2.66049e+06	3.04562e+06	2.60954e+06	2.9347e+06	TRUE	FALSE	TRUE	NO	YES	NO	3.23246e+06	1.1206e+06	2.72288e+06	1.9263e+06	NO	YES	NO	YES	NO	YES	2.83672e+06	2.51697e+06	2.89813e+06	2.94911e+06	NO	YES	YES	YES	NO	NO	-	-
MWSmce118	C5H6N2O2	Imidazole-4-Acetic Acid*	Alkaloids	Alkaloids	2.57127e+06	3.17897e+06	2.75499e+06	2.9823e+06	TRUE	FALSE	TRUE	NO	YES	NO	3.27004e+06	1.79674e+06	2.08021e+06	2.04782e+06	NO	YES	NO	YES	NO	YES	2.86079e+06	2.68423e+06	2.96754e+06	3.04e+06	NO	YES	YES	YES	NO	NO	C02835	ko00340,ko01100
mws1346	C6H11NO4	DL-2-Aminoadipic acid*	Alkaloids	Alkaloids	332061	258289	493044	564761	FALSE	TRUE	TRUE	YES	NO	NO	728956	227519	263750	397442	NO	YES	YES	YES	NO	NO	233545	297951	347619	518263	YES	YES	YES	NO	NO	NO	C00956	ko00300,ko00310,ko01100,ko01110,ko01210,ko01230
MW0009121	C8H11N	N-Methylbenzylamine	Alkaloids	Alkaloids	4.39626e+07	4.69835e+07	5.14476e+07	4.94736e+07	TRUE	TRUE	FALSE	NO	NO	YES	3.78441e+07	6.32211e+07	4.55614e+07	4.30506e+07	YES	NO	NO	NO	YES	YES	3.11631e+07	3.94017e+07	1.27153e+07	1.48706e+07	YES	NO	YES	NO	YES	NO	-	-
Zmzp005934	C18H37NO	Stearamide	Alkaloids	Alkaloids	928313	701712	894575	748012	FALSE	TRUE	FALSE	YES	NO	YES	859426	602797	863679	859412	NO	YES	NO	YES	NO	YES	979184	890889	822034	1.55347e+06	NO	NO	YES	YES	YES	NO	C13846	-
Hmtp000776	C8H9NO3	4,5,6-Trihydroxy-2-cyclohexen-1-ylideneacetonitrile	Alkaloids	Alkaloids	91140.9	52969.7	57769.1	37228.2	FALSE	TRUE	FALSE	YES	NO	YES	143137	100990	116551	107637	NO	YES	NO	YES	NO	YES	41568.5	114744	133346	137121	YES	YES	YES	NO	NO	NO	-	-
MWSslk177	C14H19NO8	Lithospermoside	Alkaloids	Alkaloids	629393	420209	573912	512914	FALSE	TRUE	FALSE	YES	NO	YES	1.00494e+06	481915	1.18841e+06	1.14943e+06	NO	YES	NO	YES	NO	YES	551874	686578	1.07317e+06	1.01264e+06	YES	YES	NO	NO	NO	YES	C17771	-
pmb0484	C5H14NO+	Choline	Alkaloids	Alkaloids	867126	1.18334e+06	1.04113e+06	955358	TRUE	FALSE	FALSE	NO	YES	YES	1.02704e+06	900963	521867	389594	NO	NO	NO	YES	YES	YES	1.24512e+06	1.01075e+06	676857	651968	NO	NO	NO	YES	YES	YES	C00114	ko00260,ko00564,ko01100,ko02010
mws0982	C6H11N3	1-Methylhistamine	Alkaloids	Alkaloids	274596	223958	234658	211626	FALSE	TRUE	FALSE	YES	NO	YES	276570	233598	232451	220650	NO	NO	NO	YES	YES	YES	297001	222254	224507	232582	NO	YES	YES	YES	NO	NO	C05127	ko00340,ko01100
MWSmce700	C6H8N2	2-Ethylpyrazine	Alkaloids	Alkaloids	310160	288705	340105	413495	FALSE	TRUE	TRUE	YES	NO	NO	291134	178236	301168	299411	NO	YES	NO	YES	NO	YES	244931	365868	437495	522733	YES	YES	YES	NO	NO	NO	-	-
MWS3105	C6H7N	Aniline	Alkaloids	Alkaloids	44472.2	109181	102916	91861.7	TRUE	FALSE	FALSE	NO	YES	YES	32351.1	101577	71328.3	90497.2	YES	NO	YES	NO	YES	NO	34610.4	109151	95313.5	91701.3	YES	NO	NO	NO	YES	YES	C00292	-
mws0983	C20H39NO2	N-Oleoylethanolamine	Alkaloids	Alkaloids	6602.55	5919.78	7986.77	7988.16	FALSE	TRUE	TRUE	YES	NO	NO	32209.6	6182.55	8292.18	10091	NO	YES	YES	YES	NO	NO	7174.24	6737.41	9220.84	14599.1	NO	YES	YES	YES	NO	NO	C20792	-
pme2122	C5H9N3	Histamine	Alkaloids	Alkaloids	181169	125646	141752	175955	FALSE	TRUE	TRUE	YES	NO	NO	313243	147112	239886	243771	NO	YES	YES	YES	NO	NO	169185	151894	171893	198489	NO	YES	YES	YES	NO	NO	C00388	ko00340,ko01100,ko01110
mws1375	C12H21N3O6	Nicotianamine	Alkaloids	Alkaloids	7.11598e+06	8.87552e+06	8.76779e+06	8.41676e+06	TRUE	FALSE	FALSE	NO	YES	YES	7.52204e+06	7.56048e+06	4.74968e+06	5.41269e+06	YES	NO	YES	NO	YES	NO	8.83969e+06	7.58952e+06	5.85173e+06	4.21269e+06	NO	NO	NO	YES	YES	YES	C05324	ko00270,ko00999,ko01100,ko01110
mws0704	C2H8NO4P	O-Phosphorylethanolamine	Alkaloids	Alkaloids	19919.1	10329.4	14105.9	31017.6	FALSE	TRUE	TRUE	YES	NO	NO	17609.4	14094.3	10761.7	12733.7	NO	NO	YES	YES	YES	NO	11205	10328.8	13062.7	19329	NO	YES	YES	YES	NO	NO	C00346	ko00563,ko00564,ko00600,ko01100
MWSmce584	C8H11NO	L-Tyramine	Alkaloids	Alkaloids	148989	190694	291548	95991.4	TRUE	TRUE	FALSE	NO	NO	YES	57487.3	190931	147519	27124.2	YES	NO	NO	NO	YES	YES	153037	232745	122157	94377.4	YES	NO	NO	NO	YES	YES	C00483	ko00350,ko00950,ko01100,ko01110,ko01240
pmp001287	C8H9N	N-Benzylmethylene isomethylamine	Alkaloids	Alkaloids	188572	113799	116620	44788.1	FALSE	TRUE	FALSE	YES	NO	YES	374825	188842	215522	210965	NO	YES	NO	YES	NO	YES	63546.9	216270	225481	265443	YES	YES	YES	NO	NO	NO	-	-
HJKP000649	C8H9NO	N-benzylformamide	Alkaloids	Alkaloids	267130	123042	211263	139819	FALSE	TRUE	FALSE	YES	NO	YES	420923	207761	196923	265412	NO	NO	YES	YES	YES	NO	69496.8	151669	134324	168470	YES	NO	YES	NO	YES	NO	C15561	-
pme2693	C6H14N2O	N-Acetylputrescine	Alkaloids	Alkaloids	68027.4	22057.1	18821.6	29813.3	FALSE	FALSE	TRUE	YES	YES	NO	45183.2	17172.2	12263.6	34110.3	NO	NO	YES	YES	YES	NO	21382.6	18086.3	18938.2	28831.4	NO	YES	YES	YES	NO	NO	C02714	ko00330,ko01100
MWSmce315	C7H5NS2	2-Mercaptobenzothiazole	Alkaloids	Alkaloids	57385.1	80658.2	60920.3	60086.7	TRUE	FALSE	FALSE	NO	YES	YES	55804.1	64709.6	73504.2	65960.3	YES	YES	NO	NO	NO	YES	73215.5	61931.2	58359.1	58573.5	NO	NO	YES	YES	YES	NO	C14437	-
pmb1912	C20H23N7O7	10-Formyltetrahydrofolic Acid	Alkaloids	Alkaloids	661890	893834	720506	751713	TRUE	FALSE	TRUE	NO	YES	NO	762294	997765	534488	620807	YES	NO	YES	NO	YES	NO	773345	809583	380355	457212	YES	NO	YES	NO	YES	NO	C00234	ko00670,ko00970,ko01100,ko01200,ko01240
mws2218	C8H10N4O2	Caffeine	Alkaloids	Alkaloids	259072	316184	298343	299123	TRUE	FALSE	TRUE	NO	YES	NO	303111	393963	374410	315717	YES	NO	NO	NO	YES	YES	504605	576118	418368	404824	YES	NO	NO	NO	YES	YES	C07481	ko00232,ko01100,ko01110
mws0018	C10H26N4	Spermine	Alkaloids	Alkaloids	1.05842e+06	742945	700136	540328	FALSE	FALSE	FALSE	YES	YES	YES	650118	731329	698239	895819	YES	NO	YES	NO	YES	NO	701616	767629	622940	549423	YES	NO	NO	NO	YES	YES	C00750	ko00330,ko00410,ko00480,ko00770,ko01100,ko01240
MWS1855	C6H8N2	2,5-Dimethyl pyrazine	Alkaloids	Alkaloids	570577	268310	388739	280211	FALSE	TRUE	FALSE	YES	NO	YES	759286	230030	828878	787717	NO	YES	NO	YES	NO	YES	9	130564	276356	422924	YES	YES	YES	NO	NO	NO	-	-
pmp000476	C14H25NO2	N-Isobutyl-4,5-epoxy-2E-decaenamide	Alkaloids	Alkaloids	39076.4	33666.6	32550.1	33913.2	FALSE	FALSE	TRUE	YES	YES	NO	50555.3	32741.5	36692.8	37394.8	NO	YES	YES	YES	NO	NO	50391.5	31458.7	34779.6	40895	NO	YES	YES	YES	NO	NO	-	-
pma2987	C6H11N3O	Histidinol	Alkaloids	Alkaloids	3.00081e+07	2.51552e+07	2.29975e+07	2.14821e+07	FALSE	FALSE	FALSE	YES	YES	YES	3.01544e+07	2.7014e+07	2.27562e+07	2.40125e+07	NO	NO	YES	YES	YES	NO	3.35967e+07	2.7036e+07	2.06759e+07	1.73623e+07	NO	NO	NO	YES	YES	YES	C00860	ko00340,ko01100,ko01110,ko01230
pmp000479	C16H29NO	N-Isobutyl-2E,4E-dodedienamide	Alkaloids	Alkaloids	24713.4	29075.5	38151.3	31430.4	TRUE	TRUE	FALSE	NO	NO	YES	34454.7	25663.3	35941.7	32198.6	NO	YES	NO	YES	NO	YES	31687	36346.2	31628.2	33941.2	YES	NO	YES	NO	YES	NO	-	-
Lmmp002080	C11H16N2O	N-(4-Aminobutyl)benzamide	Alkaloids	Alkaloids	1.21123e+06	949266	1.0836e+06	905850	FALSE	TRUE	FALSE	YES	NO	YES	1.4627e+06	1.29665e+06	1.77793e+06	1.48398e+06	NO	YES	NO	YES	NO	YES	2.10404e+06	2.36867e+06	2.01134e+06	1.83859e+06	YES	NO	NO	NO	YES	YES	-	-
MWSmce207	C6H6N2O	Acetylpyrazine	Alkaloids	Alkaloids	395540	186972	299647	223998	FALSE	TRUE	FALSE	YES	NO	YES	573030	178738	614499	580466	NO	YES	NO	YES	NO	YES	96580.9	80957.3	167742	246265	NO	YES	YES	YES	NO	NO	-	-
pmb0501	C5H14N4	Agmatine	Alkaloids	Alkaloids	68073.8	13113.8	31921.5	28392.8	FALSE	TRUE	FALSE	YES	NO	YES	47855.1	26424	12850.9	37873.2	NO	NO	YES	YES	YES	NO	22263	20702.1	24286.5	18580.5	NO	YES	NO	YES	NO	YES	C00179	ko00330,ko01100
MWSmce128	C8H6N2O	4(3H)-Quinazolinone	Alkaloids	Alkaloids	116234	63669.2	71895.5	69100.7	FALSE	TRUE	FALSE	YES	NO	YES	157838	68335.9	142624	144622	NO	YES	YES	YES	NO	NO	74623.4	77331.7	118728	166547	YES	YES	YES	NO	NO	NO	-	-
mws1038	C11H22N2O4S	Pantetheine	Alkaloids	Alkaloids	49659.3	159481	150105	165260	TRUE	FALSE	TRUE	NO	YES	NO	32300.5	81012.4	68982	62501.8	YES	NO	NO	NO	YES	YES	44850	67690.7	41065.1	39535	YES	NO	NO	NO	YES	YES	C00831	ko00770,ko01100,ko01110
Lmxn006423	C7H5NOS	2(3H)-Benzothiazolone	Alkaloids	Alkaloids	12139.4	23556.9	19272.7	15116.8	TRUE	FALSE	FALSE	NO	YES	YES	10743.6	11942.1	13236.4	14546.3	YES	YES	YES	NO	NO	NO	17542.5	21745	22281.6	18651.5	YES	YES	NO	NO	NO	YES	-	-
pme2292	C4H12N2	Putrescine	Alkaloids	Alkaloids	154070	147574	190820	209542	FALSE	TRUE	TRUE	YES	NO	NO	186900	137465	336181	233213	NO	YES	NO	YES	NO	YES	156082	112446	143645	226310	NO	YES	YES	YES	NO	NO	C00134	ko00330,ko00470,ko00480,ko00960,ko01100,ko01110,ko02010
MWS0700	C9H11N5O4	Neopterin	Alkaloids	Alkaloids	34295	30260.2	24780.1	30894.6	FALSE	FALSE	TRUE	YES	YES	NO	26377.2	32756.4	17601.6	26883.4	YES	NO	YES	NO	YES	NO	24733.4	27863.9	24086.1	37579.2	YES	NO	YES	NO	YES	NO	C05926	ko00790
MWS1792	C4H11N	Butylamine	Alkaloids	Alkaloids	25450.4	22345.8	14396.5	19203.9	FALSE	FALSE	TRUE	YES	YES	NO	41334.7	20120.5	21191.6	23495.6	NO	YES	YES	YES	NO	NO	12480	20438.2	27836	53295.7	YES	YES	YES	NO	NO	NO	-	-
MWS3020	C7H16N2O	N-Acetylcadaverine	Alkaloids	Alkaloids	396455	370506	313863	307197	FALSE	FALSE	FALSE	YES	YES	YES	625967	427614	338746	362473	NO	NO	YES	YES	YES	NO	519707	421356	321121	300032	NO	NO	NO	YES	YES	YES	-	-
MWSslk106	C8H11N	2-Phenylethylamine	Alkaloids	Benzylphenylethylamine alkaloids	311873	852896	752404	865116	TRUE	FALSE	TRUE	NO	YES	NO	169628	132832	143232	135724	NO	YES	NO	YES	NO	YES	328127	558429	69967.4	71993	YES	NO	YES	NO	YES	NO	C05332	ko00360,ko01100
MWSmce709	C9H7N	Isoquinoline	Alkaloids	Isoquinoline alkaloids	444319	79413.7	165384	91099.2	FALSE	TRUE	FALSE	YES	NO	YES	437808	412490	529339	605690	NO	YES	YES	YES	NO	NO	144159	407564	531921	544433	YES	YES	YES	NO	NO	NO	C06323	-
pmb0496	C15H22N4O3	N-Feruloylagmatine	Alkaloids	Phenolamine	3.75852e+06	5.61236e+06	4.88208e+06	4.59993e+06	TRUE	FALSE	FALSE	NO	YES	YES	2.43113e+06	4.38233e+06	3.6662e+06	3.65374e+06	YES	NO	NO	NO	YES	YES	4.4402e+06	4.07329e+06	3.75744e+06	3.9454e+06	NO	NO	YES	YES	YES	NO	C18325	ko00330,ko01100
mws0596	C7H7NO3	3-Hydroxyanthranilic acid	Alkaloids	Phenolamine	221224	122262	172283	219857	FALSE	TRUE	TRUE	YES	NO	NO	421785	198089	410540	372190	NO	YES	NO	YES	NO	YES	240153	263512	644891	675170	YES	YES	YES	NO	NO	NO	C00632	ko00380,ko01100,ko01240
pmb0492	C34H37N3O6	N',N'',N'''-p-Coumaroyl-cinnamoyl-caffeoyl spermidine	Alkaloids	Phenolamine	267790	543181	592142	669056	TRUE	TRUE	TRUE	NO	NO	NO	373707	425986	415216	512814	YES	NO	YES	NO	YES	NO	353725	537008	371314	416456	YES	NO	YES	NO	YES	NO	-	-
MWStz070	C9H11NO3	N-(2-Hydroxy-4-methoxyphenyl)acetamide	Alkaloids	Phenolamine	199813	68057.6	130455	75158.9	FALSE	TRUE	FALSE	YES	NO	YES	315822	116281	114786	149217	NO	NO	YES	YES	YES	NO	49354.5	86810.6	96740.8	92761	YES	YES	NO	NO	NO	YES	-	-
Lmlp003161	C14H20N2O3	N-Feruloylputrescine	Alkaloids	Phenolamine	187934	169476	187365	198866	FALSE	TRUE	TRUE	YES	NO	NO	326425	225286	354405	331391	NO	YES	NO	YES	NO	YES	55977.3	96124.5	249807	220886	YES	YES	NO	NO	NO	YES	C10497	ko00330,ko01100
Lmhp003013	C15H22N2O3	N-Feruloyl-Cadaverine	Alkaloids	Phenolamine	247262	275574	213892	285697	TRUE	FALSE	TRUE	NO	YES	NO	357072	356968	346800	267873	NO	NO	NO	YES	YES	YES	333569	409421	413223	297948	YES	YES	NO	NO	NO	YES	-	-
MWS2076	C6H7NO	2-Aminophenol	Alkaloids	Phenolamine	53488	60543.4	58480.6	82165.2	TRUE	FALSE	TRUE	NO	YES	NO	73321.7	103583	85129.6	101962	YES	NO	YES	NO	YES	NO	58475.7	108715	136066	142611	YES	YES	YES	NO	NO	NO	C01987	ko00380,ko01100
pmp000727	C15H17N3O3	Feruloylhistamine	Alkaloids	Phenolamine	1.39103e+07	1.39828e+07	1.38812e+07	9.24767e+06	TRUE	FALSE	FALSE	NO	YES	YES	7.35154e+06	1.31442e+07	1.23042e+07	1.2096e+07	YES	NO	NO	NO	YES	YES	2.88754e+06	2.67516e+06	8.0683e+06	7.93159e+06	NO	YES	NO	YES	NO	YES	-	-
pmp001245	C15H22NO4+	Feruloylcholine	Alkaloids	Phenolamine	17903.6	15021.7	19695.3	18327	FALSE	TRUE	FALSE	YES	NO	YES	15526.5	13724.5	12549.5	15664.8	NO	NO	YES	YES	YES	NO	17728.1	16354	14060.7	28683.5	NO	NO	YES	YES	YES	NO	-	-
MWSmce338	C6H11NO3	N-Hydroxypipecolic acid	Alkaloids	Piperidine alkaloids	384042	194875	363217	226386	FALSE	TRUE	FALSE	YES	NO	YES	432578	333608	581279	601037	NO	YES	YES	YES	NO	NO	235613	267867	445062	616024	YES	YES	YES	NO	NO	NO	-	-
pmb0782	C5H11N	Piperidine	Alkaloids	Piperidine alkaloids	2.56154e+06	2.44041e+06	2.67845e+06	1.9522e+06	FALSE	TRUE	FALSE	YES	NO	YES	2.82238e+06	3.47217e+06	2.46494e+06	2.80485e+06	YES	NO	YES	NO	YES	NO	1.15703e+06	3.37848e+06	2.88726e+06	2.11182e+06	YES	NO	NO	NO	YES	YES	C01746	ko00960
MWStz063	C10H19NO	2-Ethyl-2,6,6-trimethylpiperidin-4-one	Alkaloids	Piperidine alkaloids	336332	167523	168565	173784	FALSE	TRUE	TRUE	YES	NO	NO	749226	322435	458535	336546	NO	YES	NO	YES	NO	YES	424819	301073	365524	397814	NO	YES	YES	YES	NO	NO	-	-
pmb1096	C8H7N	Indole	Alkaloids	Plumerane	4.51355e+06	2.41518e+06	2.73412e+06	2.44809e+06	FALSE	TRUE	FALSE	YES	NO	YES	4.25077e+06	3.21021e+06	4.54936e+06	5.05041e+06	NO	YES	YES	YES	NO	NO	2.4935e+06	3.92498e+06	4.96121e+06	4.88515e+06	YES	YES	NO	NO	NO	YES	C00463	ko00380,ko00400,ko01100,ko01110
Hmmp001310	C11H9NO2	3-Indoleacrylic acid	Alkaloids	Plumerane	3.02782e+07	5.88507e+06	1.19742e+07	7.27507e+06	FALSE	TRUE	FALSE	YES	NO	YES	2.53163e+07	1.53375e+07	2.69497e+07	3.08987e+07	NO	YES	YES	YES	NO	NO	6.78447e+06	2.56024e+07	3.3016e+07	3.21957e+07	YES	YES	NO	NO	NO	YES	C21283	-
Hmyp002656	C11H11NO4	Methyl dioxindole-3-acetate	Alkaloids	Plumerane	2.07099e+06	806778	1.45692e+06	1.22409e+06	FALSE	TRUE	FALSE	YES	NO	YES	3.57266e+06	1.449e+06	4.14709e+06	3.94388e+06	NO	YES	NO	YES	NO	YES	1.91848e+06	2.25459e+06	4.05119e+06	4.42114e+06	YES	YES	YES	NO	NO	NO	-	-
Zmbp002538	C11H12N2O2	1-Methoxy-indole-3-acetamide	Alkaloids	Plumerane	5.01767e+07	1.08296e+07	2.09589e+07	1.3667e+07	FALSE	TRUE	FALSE	YES	NO	YES	4.45231e+07	2.78202e+07	5.11829e+07	5.97552e+07	NO	YES	YES	YES	NO	NO	1.22426e+07	4.81363e+07	5.99757e+07	6.01869e+07	YES	YES	YES	NO	NO	NO	-	-
mws0005	C10H12N2	Tryptamine	Alkaloids	Plumerane	7.88022e+06	8.32253e+06	9.10667e+06	8.89118e+06	TRUE	TRUE	FALSE	NO	NO	YES	7.75605e+06	1.12467e+07	8.3096e+06	7.78887e+06	YES	NO	NO	NO	YES	YES	5.49606e+06	6.43101e+06	2.255e+06	2.71393e+06	YES	NO	YES	NO	YES	NO	C00398	ko00380,ko01100,ko01110
pme2244	C11H11NO2	3-Indolepropionic acid	Alkaloids	Plumerane	172762	42992.5	74857.6	42508	FALSE	TRUE	FALSE	YES	NO	YES	151693	89016.5	164424	185027	NO	YES	YES	YES	NO	NO	37043.6	144789	179349	175913	YES	YES	NO	NO	NO	YES	-	-
pmb0818	C11H11NO3	Methoxyindoleacetic acid	Alkaloids	Plumerane	1.41914e+06	292096	586887	376372	FALSE	TRUE	FALSE	YES	NO	YES	1.27763e+06	759454	1.50444e+06	1.66043e+06	NO	YES	YES	YES	NO	NO	331074	1.34764e+06	1.71956e+06	1.5972e+06	YES	YES	NO	NO	NO	YES	C05660	ko00380
pme2024	C10H12N2O	Serotonin*	Alkaloids	Plumerane	589768	1.20507e+06	1.32462e+06	1.14462e+06	TRUE	TRUE	FALSE	NO	NO	YES	1.0172e+06	2.92077e+06	2.1411e+06	1.47152e+06	YES	NO	NO	NO	YES	YES	1.07445e+06	2.3734e+06	625923	649423	YES	NO	YES	NO	YES	NO	C00780	ko00380,ko01100,ko01110
mws0677	C12H14N2O2	N-Acetyl-5-hydroxytryptamine	Alkaloids	Plumerane	378512	270488	314516	268920	FALSE	TRUE	FALSE	YES	NO	YES	165207	279502	271444	339639	YES	NO	YES	NO	YES	NO	257296	320543	304683	325893	YES	NO	YES	NO	YES	NO	C00978	ko00380,ko01100,ko01110
pme2836	C10H11NO2	5-Hydroxytryptophol	Alkaloids	Plumerane	369333	160562	206514	208470	FALSE	TRUE	TRUE	YES	NO	NO	580267	264518	576414	588545	NO	YES	YES	YES	NO	NO	371303	384342	591605	541679	YES	YES	NO	NO	NO	YES	-	-
pmb0774	C10H12N2O	N-Hydroxytryptamine*	Alkaloids	Plumerane	547633	1.17884e+06	1.15211e+06	1.12257e+06	TRUE	FALSE	FALSE	NO	YES	YES	907567	2.55098e+06	1.92664e+06	1.4065e+06	YES	NO	NO	NO	YES	YES	1.00052e+06	2.28252e+06	542647	606271	YES	NO	YES	NO	YES	NO	C17203	ko00380,ko01100
mws0103	C9H7NO	Indole-3-carboxaldehyde	Alkaloids	Plumerane	76502.3	71135.3	58403.1	80848.9	FALSE	FALSE	TRUE	YES	YES	NO	68872.6	70102.6	55979.4	53165	YES	NO	NO	NO	YES	YES	75134.9	67436.3	59614.6	72317.2	NO	NO	YES	YES	YES	NO	C08493	-
pmb0819	C10H8N2	3-Indoleacetonitrile	Alkaloids	Plumerane	96259	30079.8	70808.7	46105.5	FALSE	TRUE	FALSE	YES	NO	YES	184598	59598	265129	306012	NO	YES	YES	YES	NO	NO	98097	99023.6	183015	230126	YES	YES	YES	NO	NO	NO	C02938	ko00380,ko01100
Lmwp102904	C13H18N2O	N,N-Dimethyl-5-methoxytryptamine	Alkaloids	Plumerane	386455	174428	219831	246447	FALSE	TRUE	TRUE	YES	NO	NO	218181	181833	174310	247925	NO	NO	YES	YES	YES	NO	344846	240390	257608	311387	NO	YES	YES	YES	NO	NO	C08309	-
MWS1787	C6H7N	2-Picoline; 2-Methylpyridine	Alkaloids	Pyridine alkaloids	2.01612e+06	1.99506e+06	1.93683e+06	1.97029e+06	FALSE	FALSE	TRUE	YES	YES	NO	2.20311e+06	1.96045e+06	2.29442e+06	2.24653e+06	NO	YES	NO	YES	NO	YES	2.0946e+06	2.04974e+06	1.99431e+06	1.7439e+06	NO	NO	NO	YES	YES	YES	C14447	-
pme1738	C7H9N2O	3-Carbamyl-1-methylpyridinium;(1-Methylnicotinamide)	Alkaloids	Pyridine alkaloids	5.78543e+06	7.41905e+06	1.23522e+07	4.48563e+06	TRUE	TRUE	FALSE	NO	NO	YES	1.8489e+06	8.23067e+06	5.74951e+06	711563	YES	NO	NO	NO	YES	YES	5.23605e+06	9.275e+06	4.27036e+06	3.42258e+06	YES	NO	NO	NO	YES	YES	C02918	ko00760,ko01100
Zblp001009	C12H17NO6	3-pyridine-methanol-O-β-D-glucopyranosyl	Alkaloids	Pyridine alkaloids	6.65642e+06	5.27322e+06	6.01315e+06	7.79282e+06	FALSE	TRUE	TRUE	YES	NO	NO	7.43691e+06	4.85891e+06	1.03326e+07	1.10854e+07	NO	YES	YES	YES	NO	NO	5.76499e+06	7.9204e+06	1.17063e+07	1.54165e+07	YES	YES	YES	NO	NO	NO	-	-
mws0943	C7H8N2O2	1,4-Dihydro-1-Methyl-4-oxo-3-pyridinecarboxamide	Alkaloids	Pyridine alkaloids	73698.1	75981.7	72590	86949.8	TRUE	FALSE	TRUE	NO	YES	NO	111420	60487.2	99464.8	114116	NO	YES	YES	YES	NO	NO	121282	111528	146815	182465	NO	YES	YES	YES	NO	NO	C05843	ko00760,ko01100
MWS3270	C7H5NO4	Quinolinic Acid	Alkaloids	Pyridine alkaloids	348110	330350	305880	350137	FALSE	FALSE	TRUE	YES	YES	NO	412230	314929	451665	432869	NO	YES	NO	YES	NO	YES	399374	358423	471356	650318	NO	YES	YES	YES	NO	NO	C03722	ko00380,ko00410,ko00760,ko01100,ko01240
pmf0290	C5H5NO	2-Hydroxypyridine	Alkaloids	Pyridine alkaloids	49036.9	55552.6	62806.8	54414.6	TRUE	TRUE	FALSE	NO	NO	YES	49566.5	93936.5	67684.1	63166.1	YES	NO	NO	NO	YES	YES	67902.7	60689.8	55770.6	47288.1	NO	NO	NO	YES	YES	YES	C02502	-
mws0146	C7H7NO2	Nicotinic Acid Methyl Ester(Methyl Nicotinate)	Alkaloids	Pyridine alkaloids	114034	118091	123802	130093	TRUE	TRUE	TRUE	NO	NO	NO	173826	148351	177929	171873	NO	YES	NO	YES	NO	YES	148321	193109	238482	318236	YES	YES	YES	NO	NO	NO	-	-
pmf0291	C5H5NO	4-Hydroxypyridine	Alkaloids	Pyridine alkaloids	94004.2	57486.9	116852	92670.2	FALSE	TRUE	FALSE	YES	NO	YES	103746	80658.2	93704.2	87813.5	NO	YES	NO	YES	NO	YES	98219	79059.8	108827	89000.9	NO	YES	NO	YES	NO	YES	-	-
MWStz054	C9H13NO	2,4,6,6-Tetramethyl-3(6H)-pyridinone	Alkaloids	Pyridine alkaloids	92091	53620.3	66143.4	62034.1	FALSE	TRUE	FALSE	YES	NO	YES	62019.9	42033.6	72413.8	57180.9	NO	YES	NO	YES	NO	YES	67390.8	58739.4	35121.7	43463.5	NO	NO	YES	YES	YES	NO	-	-
MWS1860	C4H9N	Pyrrolidin	Alkaloids	Pyrrole alkaloids	290885	420255	567929	439334	TRUE	TRUE	FALSE	NO	NO	YES	528434	511348	410313	465638	NO	NO	YES	YES	YES	NO	189889	543947	579076	509123	YES	YES	NO	NO	NO	YES	-	-
MWStz073	C4H7NO2	5-Hydroxy-2-pyrrolidinone	Alkaloids	Pyrrole alkaloids	679310	605323	643476	535010	FALSE	TRUE	FALSE	YES	NO	YES	793434	685772	633522	754249	NO	NO	YES	YES	YES	NO	839576	596889	681521	517435	NO	YES	NO	YES	NO	YES	-	-
NK10246260	C9H7NO2	2,4-Dihydroxyquinoline	Alkaloids	Quinoline alkaloids	352088	382996	272532	428740	TRUE	FALSE	TRUE	NO	YES	NO	215706	244176	196130	221707	YES	NO	YES	NO	YES	NO	229428	242349	240624	223644	YES	NO	NO	NO	YES	YES	C16716	-
MW0145549	C18H28N6O6	Arg-Tyr-Ser	Amino acids and derivatives	Amino acids and derivatives	1.82592e+06	917589	1.39789e+06	1.06802e+06	FALSE	TRUE	FALSE	YES	NO	YES	1.45835e+07	2.96552e+06	1.53626e+07	1.38253e+07	NO	YES	NO	YES	NO	NO	885846	1.38213e+06	1.80919e+06	2.34365e+06	YES	YES	YES	NO	YES	NO	-	-
MW0108646	C7H11NO3	N-Acetylproline	Amino acids and derivatives	Amino acids and derivatives	5.82701e+06	3.2592e+06	2.91269e+06	2.30924e+06	FALSE	FALSE	FALSE	YES	NO	YES	7.84604e+06	3.95253e+06	3.14519e+06	2.94366e+06	NO	NO	NO	YES	NO	YES	3.591e+06	2.7391e+06	2.49072e+06	2.13667e+06	NO	NO	NO	NO	NO	NO	-	-
MW0149864	C24H44N6O7	Gln-Val-Leu-Leu-Gly	Amino acids and derivatives	Amino acids and derivatives	5.88785e+06	4.97446e+06	4.49039e+06	4.53442e+06	FALSE	FALSE	TRUE	YES	YES	YES	9.60588e+06	8.02725e+06	1.05e+07	9.95376e+06	NO	YES	NO	YES	YES	YES	7.12848e+06	8.54691e+06	8.7202e+06	9.13606e+06	YES	YES	YES	YES	YES	YES	-	-
MW0108107	C17H24N4O3	Lys-Trp	Amino acids and derivatives	Amino acids and derivatives	2.01006e+07	2.31531e+07	2.48941e+07	2.84307e+07	TRUE	TRUE	TRUE	YES	YES	NO	4.66724e+06	9.61109e+06	4.95195e+06	9.60342e+06	YES	NO	YES	YES	NO	YES	1.14517e+07	2.08859e+07	1.01258e+07	1.38553e+07	YES	NO	YES	NO	NO	NO	-	-
MW0158096	C23H31N9O4	Trp-Arg-His	Amino acids and derivatives	Amino acids and derivatives	2.79262e+06	1.74326e+06	2.94009e+06	2.93433e+06	FALSE	TRUE	FALSE	NO	NO	NO	1.04639e+06	1.47239e+06	952110	1.38869e+06	YES	NO	YES	NO	YES	NO	1.82057e+06	1.67079e+06	1.80901e+06	3.33428e+06	NO	YES	YES	NO	YES	NO	-	-
pme0014	C5H9NO4	L-Glutamic acid	Amino acids and derivatives	Amino acids and derivatives	4.56695e+07	4.7182e+07	4.6018e+07	5.62807e+07	TRUE	FALSE	TRUE	YES	NO	YES	7.27075e+07	4.1622e+07	4.3681e+07	5.19695e+07	NO	YES	YES	NO	YES	NO	4.19486e+07	3.20087e+07	3.92104e+07	4.24759e+07	NO	YES	YES	YES	NO	NO	C00025	ko00220,ko00250,ko00330,ko00340,ko00430,ko00470,ko00480,ko00630,ko00650,ko00660,ko00860,ko00910,ko00970,ko01100,ko01110,ko01200,ko01210,ko01230,ko01240,ko02010
MW0153158	C24H37N5O8	Lys-Thr-Phe-Glu	Amino acids and derivatives	Amino acids and derivatives	1.06569e+06	816727	1.26405e+06	1.34471e+06	FALSE	TRUE	TRUE	NO	YES	NO	856962	997496	596510	657318	YES	NO	YES	YES	NO	NO	601374	730565	610737	1.07775e+06	YES	NO	YES	YES	NO	NO	-	-
MW0150353	C24H36N6O8	Gly-Glu-Gly-Phe-Lys	Amino acids and derivatives	Amino acids and derivatives	5.64727e+06	2.37778e+07	2.57543e+07	4.42468e+07	TRUE	TRUE	TRUE	YES	NO	NO	77336.9	4.73281e+06	808190	2.2678e+06	YES	NO	YES	NO	YES	NO	270549	442073	393074	917552	YES	NO	YES	NO	YES	NO	-	-
pme0193	C5H10N2O3	L-Glutamine	Amino acids and derivatives	Amino acids and derivatives	1.15814e+07	7.51355e+06	1.44722e+07	1.0876e+07	FALSE	TRUE	FALSE	NO	NO	NO	1.70717e+07	7.5466e+06	8.34295e+06	9.58885e+06	NO	YES	YES	NO	YES	NO	8.22549e+06	7.80262e+06	1.11655e+07	1.40578e+07	NO	YES	YES	NO	YES	NO	C00064	ko00220,ko00230,ko00240,ko00250,ko00470,ko00630,ko00750,ko00910,ko00970,ko01100,ko01230,ko01232,ko01240,ko02010
MW0149942	C13H20N4O9	Glu-Asp-Asn	Amino acids and derivatives	Amino acids and derivatives	3.19808e+06	2.21125e+06	2.28769e+06	2.38614e+06	FALSE	TRUE	TRUE	YES	NO	YES	4.77241e+06	3.73091e+06	4.17203e+06	4.79572e+06	NO	YES	YES	YES	NO	NO	3.98667e+06	4.54934e+06	5.23976e+06	4.14137e+06	YES	YES	NO	YES	NO	NO	-	-
MW0151484	C24H48N8O5	Ile-Leu-Arg-Lys	Amino acids and derivatives	Amino acids and derivatives	366022	239845	607080	509306	FALSE	TRUE	FALSE	YES	NO	NO	665891	601241	198021	113024	NO	NO	NO	YES	NO	NO	109411	39864.7	88580	98833.3	NO	YES	YES	NO	NO	YES	-	-
MW0145548	C24H32N6O5	Arg-Tyr-Phe	Amino acids and derivatives	Amino acids and derivatives	5.12166e+07	1.93938e+07	3.28717e+07	2.00201e+07	FALSE	TRUE	FALSE	YES	NO	YES	4.702e+07	1.73263e+07	5.24149e+07	5.10042e+07	NO	YES	NO	YES	YES	YES	4.73431e+06	8.79817e+06	2.12904e+07	3.32046e+07	YES	YES	YES	YES	NO	NO	-	-
mws0256	C5H11NO2	L-Valine	Amino acids and derivatives	Amino acids and derivatives	1.08914e+07	1.90464e+07	2.78692e+07	1.99015e+07	TRUE	TRUE	FALSE	YES	NO	YES	2.17266e+07	2.46893e+07	1.89462e+07	1.92817e+07	YES	NO	YES	YES	NO	YES	6.98877e+06	2.53856e+07	2.61297e+07	2.02749e+07	YES	YES	NO	NO	NO	NO	C00183	ko00280,ko00290,ko00460,ko00770,ko00966,ko00970,ko01100,ko01110,ko01210,ko01230,ko01240,ko02010
MW0149956	C18H28N4O11	Glu-Asp-Val-Asp	Amino acids and derivatives	Amino acids and derivatives	165179	78776.6	134088	137823	FALSE	TRUE	TRUE	NO	NO	YES	876645	277403	1.13866e+06	1.02226e+06	NO	YES	NO	NO	YES	NO	697051	935914	1.61035e+06	1.79314e+06	YES	YES	YES	NO	NO	YES	-	-
ML10181668	C6H11NO2	Cycloleucine	Amino acids and derivatives	Amino acids and derivatives	1.70387e+07	1.30923e+07	1.44957e+07	1.30959e+07	FALSE	TRUE	FALSE	YES	NO	NO	2.38676e+07	12121361	1.00789e+07	1.17261e+07	NO	NO	YES	YES	NO	YES	2.27525e+07	1.44159e+07	1.50311e+07	1.21599e+07	NO	YES	NO	NO	NO	NO	C03969	-
MWS00327g	C3H7NO3	L-Isoserine	Amino acids and derivatives	Amino acids and derivatives	1.37637e+06	1.69911e+06	2.00909e+06	1.46627e+06	TRUE	TRUE	FALSE	YES	NO	YES	1.57017e+06	1.67026e+06	1.21891e+06	1.05748e+06	YES	NO	NO	YES	YES	NO	1.20649e+06	2.03778e+06	1.66134e+06	1.42178e+06	YES	NO	NO	YES	NO	YES	-	-
MW0153152	C16H28N6O5	Lys-Thr-His	Amino acids and derivatives	Amino acids and derivatives	7.52682e+06	1.70321e+06	7.41539e+06	3.77335e+06	FALSE	TRUE	FALSE	NO	NO	YES	1.70611e+07	3.00814e+06	1.10305e+06	869089	NO	NO	NO	NO	YES	YES	1.98747e+06	292897	1.22493e+06	1.22318e+06	NO	YES	NO	NO	YES	YES	-	-
MWS00330g	C5H9NO2	1-Amino-1-cyclobutane-carboxylic-acid	Amino acids and derivatives	Amino acids and derivatives	1.11302e+07	1.76722e+07	2.25594e+07	1.44596e+07	TRUE	TRUE	FALSE	YES	NO	YES	1.5813e+07	1.93473e+07	1.32753e+07	1.27335e+07	YES	NO	NO	YES	YES	YES	6.20897e+06	2.0988e+07	1.76492e+07	1.31196e+07	YES	NO	NO	YES	NO	YES	-	-
MW0150927	C15H23N5O7	His-Glu-Thr	Amino acids and derivatives	Amino acids and derivatives	2.2044e+06	1.14798e+06	1.53996e+06	1.57956e+06	FALSE	TRUE	TRUE	NO	NO	YES	8.93023e+06	3.16526e+06	8.70009e+06	1.14518e+07	NO	YES	YES	NO	YES	YES	2.42353e+06	4.24066e+06	1.13005e+07	1.42656e+07	YES	YES	YES	NO	YES	YES	-	-
MW0148015	C15H25N5O4S1	Cys-His-Leu	Amino acids and derivatives	Amino acids and derivatives	1.71231e+06	569367	1.49114e+06	989045	FALSE	TRUE	FALSE	YES	NO	NO	6.08057e+06	889404	6.6065e+06	6.17967e+06	NO	YES	NO	YES	NO	NO	1.76012e+06	2.16656e+06	8.38487e+06	1.11353e+07	YES	YES	YES	NO	NO	NO	-	-
pme0026	C6H14N2O2	L-Lysine	Amino acids and derivatives	Amino acids and derivatives	1.26626e+07	8.53653e+06	1.54177e+07	1.27891e+07	FALSE	TRUE	FALSE	YES	NO	YES	1.88631e+07	7.67595e+06	8.92254e+06	1.00239e+07	NO	YES	YES	YES	NO	YES	8.8079e+06	8.84598e+06	1.23004e+07	1.53102e+07	YES	YES	YES	NO	NO	NO	C00047	ko00300,ko00310,ko00470,ko00780,ko00960,ko00970,ko01100,ko01110,ko01210,ko01230,ko02010
MW0150871	C15H21N5O8	His-Asp-Glu	Amino acids and derivatives	Amino acids and derivatives	4.4053e+06	4.9632e+06	4.29055e+06	4.79416e+06	TRUE	FALSE	TRUE	YES	NO	YES	3.17414e+06	3.5635e+06	2.91401e+06	3.50844e+06	YES	NO	YES	YES	NO	NO	1.22404e+07	1.40423e+07	1.00395e+07	8.0214e+06	YES	NO	NO	NO	NO	NO	-	-
MW0157890	C20H22N2O7	Thr-HoPhe-OH	Amino acids and derivatives	Amino acids and derivatives	2.54899e+06	3.10331e+06	3.23318e+06	3.17396e+06	TRUE	TRUE	FALSE	NO	YES	NO	1.43607e+06	2.79635e+06	2.94711e+06	2.73843e+06	YES	YES	NO	NO	YES	NO	5.44241e+06	7.64496e+06	7.27376e+06	7.40545e+06	YES	NO	YES	NO	YES	YES	-	-
MW0150950	C23H38N8O8	His-Gly-Val-Asp-Lys	Amino acids and derivatives	Amino acids and derivatives	5.30545e+06	2.29357e+07	2.7155e+07	3.83066e+07	TRUE	TRUE	TRUE	NO	NO	YES	114027	4.24976e+06	654074	1.50552e+06	YES	NO	YES	NO	NO	YES	220577	345835	380690	657742	YES	YES	YES	NO	YES	NO	-	-
MW0107564	C8H16N2O3	Ile-gly	Amino acids and derivatives	Amino acids and derivatives	5.33914e+06	5.3207e+06	6.19992e+06	6.22466e+06	FALSE	TRUE	TRUE	NO	NO	NO	3.66977e+06	2.98739e+06	3.63731e+06	2.02119e+06	NO	YES	NO	NO	YES	NO	4.4277e+06	4.02974e+06	5.0634e+06	6.67693e+06	NO	YES	YES	NO	NO	NO	-	-
MW0156648	C14H28N6O5S1	Ser-Arg-Met	Amino acids and derivatives	Amino acids and derivatives	5.33892e+07	4.81059e+07	5.91082e+07	4.38737e+07	FALSE	TRUE	FALSE	YES	NO	NO	3.35712e+07	4.93055e+07	4.26456e+07	4.52916e+07	YES	NO	YES	YES	NO	YES	3.83943e+07	4.66524e+07	5.93373e+07	6.05268e+07	YES	YES	YES	YES	NO	NO	-	-
MW0156621	C14H23N5O9	Ser-Ala-Asn-Asp	Amino acids and derivatives	Amino acids and derivatives	865704	172073	824876	406018	FALSE	TRUE	FALSE	YES	NO	YES	2.10145e+06	337776	113441	93587.2	NO	NO	NO	NO	YES	NO	215157	35063.7	122682	121352	NO	YES	NO	NO	NO	NO	-	-
mws0671	C4H9NO3	L-Homoserine*	Amino acids and derivatives	Amino acids and derivatives	1.59492e+06	1.78332e+06	1.96593e+06	1.64967e+06	TRUE	TRUE	FALSE	YES	NO	YES	2.39565e+06	1.65995e+06	1.21468e+06	1.38609e+06	NO	NO	YES	YES	YES	YES	1.09102e+06	1.54632e+06	1.41625e+06	1.28355e+06	YES	NO	NO	YES	NO	YES	C00263	ko00260,ko00270,ko00300,ko00920,ko01100,ko01110,ko01230
MW0150071	C16H28N4O8	Glu-Lys-Glu	Amino acids and derivatives	Amino acids and derivatives	3.10046e+06	2.66934e+06	2.80057e+06	3.30122e+06	FALSE	TRUE	TRUE	NO	NO	YES	4.7092e+06	1.9879e+06	2.14571e+06	2.5402e+06	NO	YES	YES	YES	YES	NO	4.48562e+06	2.16705e+06	4.29674e+06	9.56923e+06	NO	YES	YES	NO	YES	YES	-	-
MW0153100	C26H41N5O7	Lys-Phe-Leu-Glu	Amino acids and derivatives	Amino acids and derivatives	4.3002e+06	811376	1.10309e+06	1.67927e+06	FALSE	TRUE	TRUE	YES	NO	NO	1.2535e+06	886207	933512	1.1129e+06	NO	YES	YES	YES	NO	NO	1.85027e+06	962322	1.0741e+06	1.95066e+06	NO	YES	YES	YES	NO	NO	-	-
MW0145815	C25H43N7O8	Asn-Leu-Pro-Ile-Asn	Amino acids and derivatives	Amino acids and derivatives	538363	167964	335087	291618	FALSE	TRUE	FALSE	YES	NO	NO	171348	100109	88851.6	92091.4	NO	NO	YES	YES	NO	NO	100164	40707.6	106925	196350	NO	YES	YES	YES	NO	NO	-	-
MW0148043	C11H21N3O4S2	Cys-Met-Ala	Amino acids and derivatives	Amino acids and derivatives	1.38864e+07	5.96418e+06	8.05059e+06	6.86754e+06	FALSE	TRUE	FALSE	YES	NO	YES	5.3939e+06	3.14148e+06	4.95004e+06	5.04913e+06	NO	YES	YES	YES	YES	NO	6.53328e+06	6.88406e+06	1.13547e+07	1.32024e+07	YES	YES	YES	YES	NO	NO	-	-
MW0151213	C21H20N4O6	HoPhe-His-OH	Amino acids and derivatives	Amino acids and derivatives	3.53303e+06	3.16633e+06	3.31492e+06	3.22215e+06	FALSE	TRUE	FALSE	YES	NO	YES	3.76193e+06	2.9634e+06	3.46057e+06	3.44929e+06	NO	YES	NO	YES	NO	NO	3.70881e+06	3.03458e+06	3.13407e+06	3.08328e+06	NO	YES	NO	NO	NO	NO	-	-
pme0010	C3H7NO3	L-Serine	Amino acids and derivatives	Amino acids and derivatives	79239.6	104021	160445	131650	TRUE	TRUE	FALSE	YES	NO	YES	158938	154127	119947	124065	NO	NO	YES	YES	NO	YES	99763.2	178055	152428	131837	YES	NO	NO	YES	NO	YES	C00065	ko00260,ko00261,ko00270,ko00460,ko00470,ko00564,ko00600,ko00630,ko00920,ko00970,ko01100,ko01110,ko01200,ko01230,ko01240,ko02010
Zazp002547	C11H12N2O2	cyclo-(Gly-Phe)	Amino acids and derivatives	Amino acids and derivatives	5.12301e+07	1.09768e+07	2.13241e+07	1.32382e+07	FALSE	TRUE	FALSE	NO	NO	YES	4.5446e+07	2.73354e+07	5.09435e+07	6.0808e+07	NO	YES	YES	YES	YES	NO	1.20579e+07	4.80955e+07	5.93451e+07	5.96393e+07	YES	YES	YES	NO	YES	YES	-	-
MWS20987	C7H15N3O2	N5-(1-Iminoethyl)-L-ornithine	Amino acids and derivatives	Amino acids and derivatives	1.54e+06	154428	383389	237586	FALSE	TRUE	FALSE	YES	NO	YES	1.08467e+06	268418	423675	1.08069e+06	NO	YES	YES	YES	NO	NO	317406	160004	158221	223738	NO	NO	YES	NO	NO	NO	-	-
mws1051	C15H23N6O5S+	S-Adenosylmethionine	Amino acids and derivatives	Amino acids and derivatives	3.57068e+06	8.34817e+06	1.08673e+07	8.59412e+06	TRUE	TRUE	FALSE	YES	NO	YES	5.33181e+06	1.06364e+07	1.112e+07	1.30639e+07	YES	YES	YES	YES	NO	NO	3.21267e+06	7.43365e+06	7.37333e+06	6.92833e+06	YES	NO	NO	YES	YES	NO	-	-
mws0282	C11H12N2O2	L-Tryptophan	Amino acids and derivatives	Amino acids and derivatives	1.27855e+06	221233	446514	283297	FALSE	TRUE	FALSE	NO	NO	YES	1.31756e+06	688835	1.28653e+06	1.55073e+06	NO	YES	YES	NO	NO	NO	308803	1.14141e+06	1.57763e+06	1.43426e+06	YES	YES	NO	NO	YES	YES	C00078	ko00260,ko00380,ko00400,ko00966,ko00970,ko01100,ko01110,ko01210,ko01230,ko01240
MWS201443	C9H19N3O4	Ser-Lys	Amino acids and derivatives	Amino acids and derivatives	287417	268455	250052	237947	FALSE	FALSE	FALSE	YES	NO	YES	364153	299199	409373	475103	NO	YES	YES	YES	NO	NO	276533	339960	412133	363484	YES	YES	NO	NO	NO	YES	-	-
MW0145743	C24H36N6O8	Asn-Glu-Phe-Lys	Amino acids and derivatives	Amino acids and derivatives	5.50392e+06	2.2441e+07	2.34712e+07	4.08456e+07	TRUE	TRUE	TRUE	YES	YES	YES	102487	4.32454e+06	704683	2.20629e+06	YES	NO	YES	YES	NO	NO	234760	399303	381995	889583	YES	NO	YES	NO	NO	YES	-	-
MW0146251	C17H30N6O9	Asp-Ser-Asn-Lys	Amino acids and derivatives	Amino acids and derivatives	494489	558215	462299	573048	TRUE	FALSE	TRUE	NO	NO	NO	1.50043e+06	1.49633e+06	1.33997e+06	1.634e+06	NO	NO	YES	NO	YES	NO	2.37394e+06	3.58989e+06	3.07548e+06	2.77672e+06	YES	NO	NO	NO	YES	NO	-	-
MW0158598	C22H34N8O8	Tyr-Ser-Asn-Arg	Amino acids and derivatives	Amino acids and derivatives	6.14535e+06	2.47899e+06	3.53924e+06	3.41102e+06	FALSE	TRUE	FALSE	NO	YES	NO	1.35815e+07	3.55882e+06	1.2259e+07	1.2246e+07	NO	YES	NO	YES	YES	NO	3.62356e+06	6.63701e+06	1.27055e+07	1.62099e+07	YES	YES	YES	NO	YES	YES	-	-
MW0156629	C21H38N6O9S	Ser-Ala-Lys-Asp-Met	Amino acids and derivatives	Amino acids and derivatives	855119	563381	635880	646864	FALSE	TRUE	TRUE	YES	NO	YES	758523	442746	509167	622971	NO	YES	YES	YES	NO	YES	742562	908183	877567	921602	YES	NO	YES	NO	NO	NO	-	-
pme3382	C6H11NO4	N-Acetyl-L-threonine	Amino acids and derivatives	Amino acids and derivatives	133867	161331	159594	138739	TRUE	FALSE	FALSE	YES	NO	NO	151029	142310	123964	118306	NO	NO	NO	YES	NO	NO	167922	138437	123779	117611	NO	NO	NO	NO	YES	NO	-	-
MW0150162	C20H30N6O10	Glu-Thr-His-Glu	Amino acids and derivatives	Amino acids and derivatives	1.10571e+06	1.6869e+06	1.8724e+06	2.14699e+06	TRUE	TRUE	TRUE	NO	YES	YES	744676	1.36742e+06	799706	1.15393e+06	YES	NO	YES	YES	YES	YES	719966	783778	588606	650995	YES	NO	YES	YES	YES	YES	-	-
Zmdp001857	C14H18N2O6	γ-Glutamyltyrosine	Amino acids and derivatives	Amino acids and derivatives	233982	90047.1	261628	137873	FALSE	TRUE	FALSE	NO	NO	NO	363619	160500	172203	300331	NO	YES	YES	NO	YES	NO	113969	147142	129858	154554	YES	NO	YES	NO	YES	NO	-	-
MW0110455	C10H20N2O3	Val-val	Amino acids and derivatives	Amino acids and derivatives	3.12179e+06	1.90605e+06	2.29946e+06	2.24026e+06	FALSE	TRUE	FALSE	YES	NO	YES	4.94092e+06	2.44768e+06	5.00578e+06	4.54488e+06	NO	YES	NO	YES	NO	NO	3.82167e+06	3.71357e+06	7.44888e+06	8.28484e+06	NO	YES	YES	NO	YES	NO	-	-
MWS3166	C18H35NO3	N-Palmitoylglycine	Amino acids and derivatives	Amino acids and derivatives	17077.9	8974.03	8843.76	10340.9	FALSE	FALSE	TRUE	YES	NO	YES	13095.7	11886.8	8848.58	8800.01	NO	NO	NO	YES	NO	YES	15604.7	6862.55	8220.9	10600.1	NO	YES	YES	YES	NO	NO	-	-
MWS201442	C13H18N2O4	Phe-Thr	Amino acids and derivatives	Amino acids and derivatives	226702	268811	284837	258675	TRUE	TRUE	FALSE	YES	YES	NO	567691	1.09958e+06	519768	472989	YES	NO	NO	YES	YES	YES	108791	120296	77027.4	108758	YES	NO	YES	YES	NO	NO	-	-
pme2735	C15H22N6O5S	S-(5'-Adenosyl)-L-methionine	Amino acids and derivatives	Amino acids and derivatives	3.82707e+06	8.82233e+06	1.08692e+07	9.71759e+06	TRUE	TRUE	FALSE	NO	NO	YES	5.30985e+06	1.22565e+07	1.03908e+07	1.12144e+07	YES	NO	YES	NO	YES	YES	3.45264e+06	7.53828e+06	7.97396e+06	6.83746e+06	YES	YES	NO	NO	YES	NO	C00019	ko00261,ko00270,ko00330,ko00908,ko00999,ko01100,ko01110,ko01230,ko01240,ko04122
MW0151089	C19H30N6O8	His-Ser-Val-Glu	Amino acids and derivatives	Amino acids and derivatives	5.79208e+06	9.36561e+06	9.18057e+06	9.05162e+06	TRUE	FALSE	FALSE	NO	NO	YES	6.59208e+06	4.86653e+06	8.78761e+06	7.95809e+06	NO	YES	NO	NO	YES	NO	4.15645e+06	1.06346e+07	1.38792e+07	1.40801e+07	YES	YES	YES	NO	NO	YES	-	-
MW0144528	C11H21N3O4S2	Ala-Cys-Met	Amino acids and derivatives	Amino acids and derivatives	2.05943e+07	1.30168e+07	1.84317e+07	1.62596e+07	FALSE	TRUE	FALSE	NO	YES	YES	7.34758e+06	4.91742e+06	1.17321e+07	9.82615e+06	NO	YES	NO	YES	NO	YES	2.07733e+07	2.50572e+07	4.79796e+07	5.77527e+07	YES	YES	YES	NO	NO	NO	-	-
MW0153715	C16H27N5O4S1	Met-Val-His	Amino acids and derivatives	Amino acids and derivatives	2.03268e+06	1.42055e+06	1.97982e+06	1.73383e+06	FALSE	TRUE	FALSE	YES	NO	YES	7.22597e+06	2.1318e+06	7.98936e+06	8.15486e+06	NO	YES	YES	YES	NO	YES	3.19819e+06	4.30558e+06	9.5786e+06	1.26665e+07	YES	YES	YES	NO	NO	NO	-	-
MW0150286	C19H36N6O6S	Gly-Ala-Cys-Lys-Val	Amino acids and derivatives	Amino acids and derivatives	5.38663e+06	46017.7	41330.5	57966.7	FALSE	FALSE	TRUE	YES	NO	YES	953286	42964.1	33158.3	30916.4	NO	NO	NO	YES	NO	NO	445347	22543.2	9	30911.5	NO	NO	YES	NO	NO	NO	-	-
MWS201471	C15H23N3O4	Lys-Tyr	Amino acids and derivatives	Amino acids and derivatives	2.46468e+06	2.39359e+06	2.48503e+06	2.20942e+06	FALSE	TRUE	FALSE	YES	YES	NO	2.07629e+06	3.14191e+06	3.09935e+06	2.74776e+06	YES	NO	NO	YES	YES	YES	2.78361e+06	2.95914e+06	2.93639e+06	2.27549e+06	YES	NO	NO	YES	YES	NO	-	-
MWS0933	C7H11N3O2	1-Methylhistidine*	Amino acids and derivatives	Amino acids and derivatives	416458	637838	734510	710091	TRUE	TRUE	FALSE	YES	NO	YES	621646	791522	575262	495592	YES	NO	NO	NO	YES	YES	601179	613574	301812	333956	YES	NO	YES	NO	YES	YES	-	-
MW0151211	C19H18N2O8	HoPhe-Asp-OH	Amino acids and derivatives	Amino acids and derivatives	2.53188e+07	1.41666e+07	1.99358e+07	1.44836e+07	FALSE	TRUE	FALSE	NO	NO	YES	3.88128e+07	2.50151e+07	4.31365e+07	4.83384e+07	NO	YES	YES	NO	YES	YES	5.2848e+07	5.77917e+07	6.10006e+07	4.85837e+07	YES	YES	NO	NO	YES	NO	-	-
mws0582	C11H19N3O6S	S-(Methyl)glutathione	Amino acids and derivatives	Amino acids and derivatives	372003	139956	187323	204745	FALSE	TRUE	TRUE	YES	NO	YES	214328	194599	217635	207256	NO	YES	NO	YES	NO	NO	326113	236662	313084	296464	NO	YES	NO	NO	NO	YES	C11347	-
MW0145845	C18H26N4O5S1	Asn-Met-Phe	Amino acids and derivatives	Amino acids and derivatives	1.65773e+06	611233	1.31709e+06	1.19083e+06	FALSE	TRUE	FALSE	YES	NO	NO	4.74977e+06	1.20935e+06	5.89947e+06	5.16466e+06	NO	YES	NO	YES	NO	YES	1.71936e+06	2.30891e+06	7.60406e+06	1.06371e+07	YES	YES	YES	YES	NO	YES	-	-
MW0158715	C27H25N3O7	TyrMe-Trp-OH	Amino acids and derivatives	Amino acids and derivatives	7.96695e+06	8.64976e+06	7.82676e+06	9.35411e+06	TRUE	FALSE	TRUE	YES	NO	YES	1.01569e+07	1.12295e+07	1.18159e+07	1.11881e+07	YES	YES	NO	YES	NO	YES	4.80506e+07	4.78948e+07	2.90702e+07	2.41108e+07	NO	NO	NO	NO	NO	NO	-	-
MW0145862	C22H26N4O5	Asn-Phe-Phe	Amino acids and derivatives	Amino acids and derivatives	489247	315760	409524	406836	FALSE	TRUE	FALSE	NO	YES	NO	1.25548e+06	501214	1.74538e+06	1.18887e+06	NO	YES	NO	NO	NO	YES	331550	374491	683120	750163	YES	YES	YES	YES	YES	YES	-	-
MW0148050	C16H22N4O5S1	Cys-Phe-Asn	Amino acids and derivatives	Amino acids and derivatives	3.41921e+07	3.8796e+07	4.5781e+07	4.85396e+07	TRUE	TRUE	TRUE	YES	NO	YES	2.69434e+07	2.63714e+07	3.47498e+07	3.25805e+07	NO	YES	NO	YES	NO	YES	1.96371e+07	2.86925e+07	2.9752e+07	3.71689e+07	YES	YES	YES	NO	NO	NO	-	-
MW0110297	C14H20N2O4	Tyrosyl-Valine	Amino acids and derivatives	Amino acids and derivatives	1.92746e+06	979774	1.12758e+06	1.14785e+06	FALSE	TRUE	TRUE	NO	NO	NO	5.0006e+06	1.69757e+06	4.77513e+06	5.22642e+06	NO	YES	YES	YES	NO	YES	2.34938e+06	3.44183e+06	9.48734e+06	1.44122e+07	YES	YES	YES	NO	NO	NO	-	-
pme3033	C4H9NO2	N,N-Dimethylglycine*	Amino acids and derivatives	Amino acids and derivatives	1.31504e+07	1.98774e+07	1.71369e+07	1.77127e+07	TRUE	FALSE	TRUE	YES	NO	NO	1.51141e+07	1.66085e+07	8.38525e+06	7.63798e+06	YES	NO	NO	YES	NO	NO	1.88378e+07	1.66566e+07	1.24423e+07	1.02999e+07	NO	NO	NO	NO	NO	NO	C01026	ko00260,ko01100
MW0168293	C10H20N2O4	Isoleucylthreonine	Amino acids and derivatives	Amino acids and derivatives	4.74199e+06	7.03757e+06	6.67285e+06	7.8701e+06	TRUE	FALSE	TRUE	NO	YES	NO	1.67381e+06	3.16267e+06	1.6404e+06	1.79435e+06	YES	NO	YES	NO	YES	YES	2.37239e+06	2.50554e+06	1.48646e+06	1.69049e+06	YES	NO	YES	YES	YES	YES	-	-
mws1050	C5H9NO4	O-Acetylserine	Amino acids and derivatives	Amino acids and derivatives	377615	450076	652241	686322	TRUE	TRUE	TRUE	NO	YES	NO	367758	596162	582826	630021	YES	NO	YES	NO	YES	NO	217246	236917	244034	471802	YES	YES	YES	NO	YES	NO	C00979	ko00270,ko00908,ko00920,ko01100,ko01110,ko01200,ko01230,ko04122
MW0146052	C13H19N3O10	Asp-Asp-Glu	Amino acids and derivatives	Amino acids and derivatives	2.11537e+06	826851	1.83969e+06	1.92078e+06	FALSE	TRUE	TRUE	NO	NO	NO	2.40061e+06	703012	2.32844e+06	2.6424e+06	NO	YES	YES	NO	YES	NO	1.38766e+06	1.92002e+06	1.08666e+07	1.10668e+07	YES	YES	YES	NO	NO	NO	-	-
Zmdp001647	C10H18N2O5	γ-Glutamyl-L-valine	Amino acids and derivatives	Amino acids and derivatives	1.09448e+06	584774	778133	521699	FALSE	TRUE	FALSE	YES	NO	NO	468392	386038	383276	426216	NO	NO	YES	YES	NO	NO	332549	546134	822805	767279	YES	YES	NO	NO	NO	NO	-	-
MW0155869	C12H21N3O4S1	Pro-Gly-Met	Amino acids and derivatives	Amino acids and derivatives	6.64493e+06	3.05689e+06	3.62338e+06	3.49679e+06	FALSE	TRUE	FALSE	YES	NO	YES	7.69302e+06	3.23579e+06	5.11124e+06	7.37436e+06	NO	YES	YES	YES	YES	NO	5.02459e+06	5.23092e+06	8.04336e+06	7.52595e+06	YES	YES	NO	NO	NO	YES	-	-
Lmqp000427	C6H11NO3	N-Methyl-Trans-4-Hydroxy-L-Proline	Amino acids and derivatives	Amino acids and derivatives	299130	298604	244573	276756	FALSE	FALSE	TRUE	YES	NO	YES	444011	327978	248342	217016	NO	NO	NO	YES	NO	NO	458281	370897	244365	257975	NO	NO	YES	NO	NO	YES	-	-
MW0109852	C13H21N5O5	Thr-Ala-His	Amino acids and derivatives	Amino acids and derivatives	1.77277e+06	622151	1.06881e+06	709807	FALSE	TRUE	FALSE	YES	YES	NO	6.03329e+06	2.16166e+06	5.49592e+06	4.80661e+06	NO	YES	NO	YES	YES	YES	508642	659801	665302	847227	YES	YES	YES	YES	YES	NO	-	-
MW0146116	C24H44N6O8	Asp-Gly-Lys-Ile-Leu	Amino acids and derivatives	Amino acids and derivatives	1.66767e+06	1.70577e+06	1.96349e+06	1.50894e+06	TRUE	TRUE	FALSE	YES	NO	YES	551509	832013	717501	729295	YES	NO	YES	YES	NO	YES	2.75795e+07	3.49331e+07	3.17507e+07	2.89204e+07	YES	NO	NO	NO	NO	NO	-	-
MW0155971	C14H22N4O5	Pro-Pro-Asn	Amino acids and derivatives	Amino acids and derivatives	3.10724e+07	2.9273e+07	2.33654e+07	2.88968e+07	FALSE	FALSE	TRUE	NO	NO	YES	8.22138e+06	8.61927e+06	7.73891e+06	8.56665e+06	YES	NO	YES	NO	YES	NO	2.11234e+07	1.41139e+07	1.36471e+07	1.67408e+07	NO	NO	YES	NO	YES	YES	-	-
MW0150523	C22H24N4O5	Gly-Tyr-Trp	Amino acids and derivatives	Amino acids and derivatives	7.84129e+06	3.09791e+07	2.55037e+07	2.70909e+07	TRUE	FALSE	TRUE	YES	YES	NO	1.21669e+06	1.2047e+07	2.89468e+06	1.50138e+06	YES	NO	NO	NO	YES	NO	2.10163e+07	2.34524e+07	7.05869e+06	5.69211e+06	YES	NO	NO	YES	YES	NO	-	-
MWS20645	C11H14N2O4	Gly-Tyr*	Amino acids and derivatives	Amino acids and derivatives	218241	206542	214986	211309	FALSE	TRUE	FALSE	NO	YES	NO	582438	722302	493720	443226	YES	NO	NO	NO	YES	YES	112614	151504	94941.5	148974	YES	NO	YES	NO	YES	YES	-	-
MW0145365	C12H24N6O5	Arg-Gly-Thr	Amino acids and derivatives	Amino acids and derivatives	1.29853e+06	1.06872e+06	1.24401e+06	1.12367e+06	FALSE	TRUE	FALSE	YES	NO	YES	1.89444e+06	1.1828e+06	1.79636e+06	1.94894e+06	NO	YES	YES	NO	YES	YES	1.27742e+06	1.57641e+06	1.83856e+06	1.73931e+06	YES	YES	NO	NO	YES	NO	-	-
mws3133	C7H11NO4	Oxaceprol	Amino acids and derivatives	Amino acids and derivatives	1.12449e+06	814115	1.03062e+06	869447	FALSE	TRUE	FALSE	YES	NO	YES	841447	958266	1.03586e+06	1.27491e+06	YES	YES	YES	YES	NO	NO	873422	1.1424e+06	1.12792e+06	1.08567e+06	YES	NO	NO	NO	NO	YES	-	-
MW0145679	C25H41N9O6	Asn-Arg-Phe-Lys	Amino acids and derivatives	Amino acids and derivatives	357962	195992	347516	399299	FALSE	TRUE	TRUE	YES	NO	YES	274802	218974	149653	222376	NO	NO	YES	NO	NO	NO	278032	216755	260688	504826	NO	YES	YES	NO	YES	YES	-	-
pme2566	C8H14N2O5	5-L-Glutamyl-L-amino acid	Amino acids and derivatives	Amino acids and derivatives	554498	537477	602007	651893	FALSE	TRUE	TRUE	YES	NO	NO	666819	507209	853297	707204	NO	YES	NO	YES	YES	NO	653991	636970	1.00991e+06	1.24085e+06	NO	YES	YES	YES	NO	NO	-	-
MW0158646	C22H26N4O7	Tyr-Tyr-Asn	Amino acids and derivatives	Amino acids and derivatives	2.12362e+07	5.7266e+07	5.17435e+07	5.46748e+07	TRUE	FALSE	TRUE	YES	NO	NO	2.76153e+06	2.68828e+07	6.86966e+06	3.69271e+06	YES	NO	NO	YES	NO	YES	4.87968e+06	7.38611e+06	2.27638e+06	3.26154e+06	YES	NO	YES	YES	NO	NO	-	-
MW0158602	C17H23N3O8	Tyr-Ser-Glu	Amino acids and derivatives	Amino acids and derivatives	3.15824e+06	3.44895e+06	3.06537e+06	3.71252e+06	TRUE	FALSE	TRUE	NO	YES	NO	3.22049e+06	3.60938e+06	2.57804e+06	2.72581e+06	YES	NO	YES	NO	YES	YES	2.64002e+06	3.95628e+06	3.85478e+06	3.42883e+06	YES	NO	NO	NO	YES	NO	-	-
mws0221	C6H12N2O4S2	L-Cystine	Amino acids and derivatives	Amino acids and derivatives	466367	271716	358646	339843	FALSE	TRUE	FALSE	NO	YES	NO	772013	351643	832285	793157	NO	YES	NO	NO	YES	NO	435477	467588	965019	1.04734e+06	YES	YES	YES	NO	YES	YES	C00491	ko00270,ko01100,ko02010
Hmsp000364	C7H13NO2	L-Cyclopentylglycine	Amino acids and derivatives	Amino acids and derivatives	609237	690366	907902	912094	TRUE	TRUE	TRUE	YES	NO	YES	1.45363e+06	1.7568e+06	1.29606e+06	1.2288e+06	YES	NO	NO	YES	NO	YES	769881	1.03744e+06	690017	748578	YES	NO	YES	NO	NO	NO	-	-
Lmhp001732	C14H18N2O3	L-Prolyl-L-Phenylalanine	Amino acids and derivatives	Amino acids and derivatives	76580.5	56540	72107.6	49497	FALSE	TRUE	FALSE	NO	NO	NO	448905	180089	368030	405872	NO	YES	YES	NO	YES	YES	41466.6	48213.2	52555.7	70548.3	YES	YES	YES	NO	YES	NO	-	-
MW0146130	C23H28N6O9	Asp-His-Phe-Asp	Amino acids and derivatives	Amino acids and derivatives	873097	1.1423e+06	666768	792845	TRUE	FALSE	TRUE	YES	NO	YES	1.68702e+06	2.74003e+06	1.44474e+06	1.23895e+06	YES	NO	NO	YES	NO	NO	347709	328728	100392	94640.3	NO	NO	NO	NO	NO	NO	-	-
Zmzn000113	C5H9NO4	L-threo-3-Methylaspartate	Amino acids and derivatives	Amino acids and derivatives	345137	396360	395351	441086	TRUE	FALSE	TRUE	NO	YES	NO	528476	280202	314275	367497	NO	YES	YES	NO	YES	YES	297363	241519	343929	400435	NO	YES	YES	YES	YES	YES	C03618	ko00630,ko00660,ko01100,ko01200
pme2617	C5H11NO3S	L-Methionine Sulfoxide	Amino acids and derivatives	Amino acids and derivatives	1.44707e+06	1.41592e+06	1.54203e+06	1.47442e+06	FALSE	TRUE	FALSE	NO	YES	NO	1.5824e+06	1.53424e+06	1.66723e+06	1.56988e+06	NO	YES	NO	YES	NO	NO	1.66683e+06	1.44695e+06	1.36085e+06	1.46156e+06	NO	NO	YES	YES	NO	NO	C02989	ko00270,ko01100
MW0155108	C24H35N5O8	Phe-Asn-Ile-Glu	Amino acids and derivatives	Amino acids and derivatives	1.07116e+06	1.19558e+06	1.9467e+06	2.34307e+06	TRUE	TRUE	TRUE	YES	NO	YES	262465	952832	408037	449894	YES	NO	YES	YES	NO	YES	389528	688134	449371	983508	YES	NO	YES	YES	YES	NO	-	-
MWS201445	C10H18N2O3	Val-Pro	Amino acids and derivatives	Amino acids and derivatives	262348	164850	210819	166080	FALSE	TRUE	FALSE	NO	NO	NO	285770	192058	142386	170439	NO	NO	YES	NO	YES	NO	152104	144000	123608	118011	NO	NO	NO	NO	YES	NO	-	-
MW0105879	C15H17N3O5	Asp-Trp	Amino acids and derivatives	Amino acids and derivatives	7.67945e+06	1.05982e+07	8.72271e+06	9.79007e+06	TRUE	FALSE	TRUE	YES	NO	YES	6.00788e+06	8.63431e+06	6.9898e+06	6.51921e+06	YES	NO	NO	YES	YES	NO	7.26863e+06	8.07559e+06	6.40213e+06	6.56272e+06	YES	NO	YES	YES	YES	YES	-	-
MW0155158	C24H36N8O8	Phe-Gln-Asp-Arg	Amino acids and derivatives	Amino acids and derivatives	192714	514209	295211	622212	TRUE	FALSE	TRUE	NO	YES	NO	1.12598e+06	560581	1.14461e+06	1.24125e+06	NO	YES	YES	NO	YES	YES	1.52958e+06	1.52743e+06	2.85621e+06	2.89287e+06	NO	YES	YES	NO	YES	NO	-	-
MW0151597	C20H32N6O8	Ile-Thr-His-Asp	Amino acids and derivatives	Amino acids and derivatives	208014	380520	309855	521221	TRUE	FALSE	TRUE	NO	YES	NO	100002	254782	178331	182563	YES	NO	YES	YES	NO	NO	275350	233753	186824	180521	NO	NO	NO	YES	NO	NO	-	-
MWS00411g	C6H11NO4	L-2-Aminoadipate*	Amino acids and derivatives	Amino acids and derivatives	154186	114009	194530	220396	FALSE	TRUE	TRUE	NO	YES	NO	293273	112312	112506	164574	NO	YES	YES	NO	YES	NO	114769	121357	163198	202890	YES	YES	YES	YES	YES	YES	-	-
MWS201381	C14H17N3O4	Ser-Trp	Amino acids and derivatives	Amino acids and derivatives	335464	209752	253200	208439	FALSE	TRUE	FALSE	YES	NO	NO	724037	703768	490202	597422	NO	NO	YES	YES	NO	NO	201515	157025	99438	124524	NO	NO	YES	NO	NO	NO	-	-
MW0109308	C15H26N6O6	Pro-Asp-Arg	Amino acids and derivatives	Amino acids and derivatives	2.53105e+07	1.84131e+07	2.53948e+07	1.97517e+07	FALSE	TRUE	FALSE	YES	NO	YES	3.57389e+07	2.81434e+07	3.99399e+07	4.45409e+07	NO	YES	YES	YES	YES	NO	3.20128e+07	3.88666e+07	3.94334e+07	3.51154e+07	YES	YES	NO	YES	YES	NO	-	-
mws0254	C6H9N3O2	L-Histidine	Amino acids and derivatives	Amino acids and derivatives	1.10964e+07	4.45211e+06	6.65963e+06	6.03248e+06	FALSE	TRUE	FALSE	YES	NO	YES	6.82013e+06	5.392e+06	6.66669e+06	8.03184e+06	NO	YES	YES	YES	NO	NO	1.31485e+06	5.46079e+06	6.64591e+06	7.12363e+06	YES	YES	YES	NO	NO	YES	C00135	ko00340,ko00410,ko00470,ko00970,ko01100,ko01110,ko01230,ko02010
MW0147979	C13H24N6O6S1	Cys-Arg-Asp	Amino acids and derivatives	Amino acids and derivatives	1.5052e+07	9.96994e+06	1.15506e+07	1.2117e+07	FALSE	TRUE	TRUE	YES	NO	YES	2.02287e+07	1.039e+07	1.72461e+07	1.88181e+07	NO	YES	YES	YES	NO	NO	8.93697e+06	9.76129e+06	1.59601e+07	1.73279e+07	YES	YES	YES	NO	NO	NO	-	-
MWS201398	C8H14N2O5	Hyp-Ser	Amino acids and derivatives	Amino acids and derivatives	121648	144093	151631	122608	TRUE	TRUE	FALSE	YES	NO	NO	248471	444084	216572	190738	YES	NO	NO	YES	NO	NO	110919	101304	75600.2	109621	NO	NO	YES	NO	NO	NO	-	-
MW0144707	C26H50N10O6	Ala-Pro-Arg-Lys-Lys	Amino acids and derivatives	Amino acids and derivatives	561496	319026	371965	349109	FALSE	TRUE	FALSE	NO	NO	YES	341090	266331	395179	409543	NO	YES	YES	NO	YES	YES	435830	382826	569070	502456	NO	YES	NO	YES	YES	NO	-	-
MW0158700	C20H20N2O9	TyrMe-Asp-OH	Amino acids and derivatives	Amino acids and derivatives	4.94907e+06	1.05511e+06	2.84608e+06	2.20119e+06	FALSE	TRUE	FALSE	YES	NO	YES	1.40867e+07	2.8275e+06	1.09999e+07	1.20459e+07	NO	YES	YES	YES	NO	NO	1.76952e+06	2.01576e+06	6.23462e+06	5.61799e+06	YES	YES	NO	YES	NO	YES	-	-
MWS20633g	C9H12NO6P	O-phosphate-L-tyrosine	Amino acids and derivatives	Amino acids and derivatives	462751	426094	446018	476791	FALSE	TRUE	TRUE	YES	NO	YES	536157	532482	496271	511216	NO	NO	YES	YES	NO	NO	315663	437410	461430	506112	YES	YES	YES	NO	NO	YES	C06501	-
mws0219	C4H7NO4	L-Aspartic Acid*	Amino acids and derivatives	Amino acids and derivatives	1.01614e+06	2.9177e+06	4.24917e+06	4.2839e+06	TRUE	TRUE	TRUE	YES	NO	NO	1.49364e+06	2.79069e+06	3.33545e+06	4.17954e+06	YES	YES	YES	YES	YES	NO	1.10933e+06	2.71894e+06	4.21581e+06	4.45771e+06	YES	YES	YES	NO	NO	NO	C00049	ko00220,ko00250,ko00260,ko00261,ko00270,ko00300,ko00340,ko00410,ko00460,ko00470,ko00710,ko00760,ko00770,ko00970,ko00999,ko01100,ko01110,ko01200,ko01210,ko01230,ko01240,ko02010
MWS4471	C6H10N2O4	N-Alpha-Acetyl-L-Asparagine	Amino acids and derivatives	Amino acids and derivatives	738479	747399	1.15565e+06	831698	TRUE	TRUE	FALSE	NO	NO	NO	591381	1.46809e+06	955294	672952	YES	NO	NO	NO	NO	NO	834903	918042	391050	492531	YES	NO	YES	NO	NO	NO	-	-
MWS201479	C11H14N2O4	Tyr-Gly*	Amino acids and derivatives	Amino acids and derivatives	246317	221158	238655	211615	FALSE	TRUE	FALSE	NO	NO	YES	615533	811017	490819	483271	YES	NO	NO	NO	YES	YES	153469	140704	93635.3	112900	NO	NO	YES	NO	YES	NO	-	-
MW0144849	C14H17N3O3	L-Alanyl-L-tryptophan	Amino acids and derivatives	Amino acids and derivatives	1.04308e+06	385844	646079	604376	FALSE	TRUE	FALSE	YES	NO	YES	1.67435e+06	467112	1.59284e+06	1.72492e+06	NO	YES	YES	NO	YES	YES	436361	546411	1.40809e+06	1.54804e+06	YES	YES	YES	YES	YES	NO	-	-
MW0144594	C19H30N6O7	Ala-His-Leu-Asp	Amino acids and derivatives	Amino acids and derivatives	1.52869e+07	1.61157e+07	1.39476e+07	1.56633e+07	TRUE	FALSE	TRUE	YES	NO	YES	2.80581e+07	2.24129e+07	2.57952e+07	28419078	NO	YES	YES	YES	NO	NO	8.85134e+06	1.17219e+07	1.25083e+07	1.27318e+07	YES	YES	YES	NO	NO	NO	-	-
MW0145529	C23H31N9O4	Arg-Trp-His	Amino acids and derivatives	Amino acids and derivatives	7.05412e+06	1.63111e+06	1.82611e+06	2.8504e+06	FALSE	TRUE	TRUE	NO	YES	NO	1.90961e+06	1.56322e+06	1.65128e+06	2.01637e+06	NO	YES	YES	YES	NO	NO	3.39298e+06	1.73273e+06	2.03731e+06	3.69921e+06	NO	YES	YES	NO	NO	NO	-	-
MW0153882	C14H20N2O4S	Met-Tyr	Amino acids and derivatives	Amino acids and derivatives	3.20179e+06	1.95737e+06	3.61437e+06	3.00075e+06	FALSE	TRUE	FALSE	YES	NO	NO	7.63924e+06	3.942e+06	8.6824e+06	9.76721e+06	NO	YES	YES	YES	NO	NO	5.58828e+06	5.76487e+06	9.96688e+06	1.26318e+07	YES	YES	YES	YES	NO	NO	-	-
MW0145731	C23H32N6O10	Asn-Gln-Tyr-Glu	Amino acids and derivatives	Amino acids and derivatives	1.6441e+06	1.15733e+06	1.25814e+06	1.28586e+06	FALSE	TRUE	TRUE	YES	NO	YES	1.18223e+06	929388	1.2118e+06	1.07813e+06	NO	YES	NO	YES	NO	NO	929656	785491	1.22044e+06	1.40767e+06	NO	YES	YES	NO	NO	NO	-	-
MW0150921	C22H34N6O9	His-Glu-Ile-Glu	Amino acids and derivatives	Amino acids and derivatives	445257	222634	301928	273946	FALSE	TRUE	FALSE	YES	NO	NO	547327	306130	393989	556650	NO	YES	YES	YES	NO	YES	100924	141045	202961	253338	YES	YES	YES	YES	NO	NO	-	-
mws5035	C15H22N2O3	L-Leucyl-L-phenylalanine	Amino acids and derivatives	Amino acids and derivatives	140714	176919	141415	155965	TRUE	FALSE	TRUE	YES	NO	YES	336523	399799	203935	229902	YES	NO	YES	YES	NO	NO	94360.8	88677.1	90665.4	80434.7	NO	YES	NO	NO	NO	NO	-	-
MW0110196	C14H18N2O6	Tyr-glu	Amino acids and derivatives	Amino acids and derivatives	3.02934e+07	1.57646e+07	2.00365e+07	2.03228e+07	FALSE	TRUE	TRUE	NO	YES	NO	5.59027e+07	2.21811e+07	5.68819e+07	6.01993e+07	NO	YES	YES	NO	YES	NO	2.95014e+07	3.04373e+07	6.53491e+07	6.87888e+07	YES	YES	YES	YES	NO	YES	-	-
MW0107687	C13H22N4O8S2	S-Glutathionyl-L-cysteine	Amino acids and derivatives	Amino acids and derivatives	1.75288e+06	4.00655e+06	3.0298e+06	3.99611e+06	TRUE	FALSE	TRUE	YES	NO	NO	1.22394e+06	2.67875e+06	1.49924e+06	1.4141e+06	YES	NO	NO	YES	NO	NO	2.6282e+06	2.20943e+06	1.3636e+06	1.42674e+06	NO	NO	YES	NO	NO	NO	C05526	ko00270,ko01100
mws0230	C4H9NO3	L-Threonine*	Amino acids and derivatives	Amino acids and derivatives	1.20931e+06	1.49161e+06	1.92806e+06	1.46349e+06	TRUE	TRUE	FALSE	NO	YES	NO	2.18235e+06	1.51743e+06	1.08512e+06	1.11319e+06	NO	NO	YES	NO	YES	YES	759336	1.26678e+06	1.24332e+06	1.09553e+06	YES	NO	NO	YES	YES	NO	C00188	ko00260,ko00261,ko00290,ko00470,ko00860,ko00970,ko01100,ko01110,ko01230,ko02010
MW0149927	C19H30N6O11	Glu-Asn-Gln-Glu	Amino acids and derivatives	Amino acids and derivatives	1.76496e+06	825960	697278	744463	FALSE	FALSE	TRUE	NO	NO	YES	1.59162e+06	1.00135e+06	1.39755e+06	1.54534e+06	NO	YES	YES	YES	YES	NO	245159	286306	417705	590699	YES	YES	YES	NO	YES	YES	-	-
MW0110082	C15H19N3O4	Trp-Thr	Amino acids and derivatives	Amino acids and derivatives	297780	577754	617574	535322	TRUE	TRUE	FALSE	YES	YES	NO	1.07249e+06	2.25185e+06	1.06179e+06	954836	YES	NO	NO	YES	NO	NO	129161	221172	98880.5	142662	YES	NO	YES	NO	NO	NO	-	-
MW0148077	C17H22N4O5S1	Cys-Trp-Ser	Amino acids and derivatives	Amino acids and derivatives	1.59145e+06	1.16356e+06	1.75032e+06	1.62375e+06	FALSE	TRUE	FALSE	NO	NO	YES	2.44333e+06	1.83356e+06	3.17567e+06	3.44614e+06	NO	YES	YES	NO	YES	YES	2.18231e+06	3.34118e+06	6.01289e+06	8.26127e+06	YES	YES	YES	NO	YES	NO	-	-
MW0158214	C24H26N4O6	Trp-Phe-Asp	Amino acids and derivatives	Amino acids and derivatives	2.46107e+07	2.39537e+07	2.22896e+07	2.58481e+07	FALSE	FALSE	TRUE	YES	NO	YES	3.21865e+07	5.04094e+07	2.79759e+07	3.73591e+07	YES	NO	YES	YES	NO	NO	4.01584e+07	4.58513e+07	2.53636e+07	2.32534e+07	YES	NO	NO	NO	NO	NO	-	-
MW0155363	C26H32N4O9	Phe-Thr-Tyr-Asp	Amino acids and derivatives	Amino acids and derivatives	4.6014e+07	3.79701e+07	2.88265e+07	3.38272e+07	FALSE	FALSE	TRUE	YES	YES	NO	3.11896e+07	3.92775e+07	2.77926e+07	3.92237e+07	YES	NO	YES	NO	YES	NO	4.55175e+06	3.88147e+06	1.17139e+07	1.63049e+07	NO	YES	YES	NO	YES	YES	-	-
Zmdp000972	C4H9NO2S	S-Methyl-L-cysteine	Amino acids and derivatives	Amino acids and derivatives	2.62956e+07	1.77146e+07	2.96941e+07	1.88683e+07	FALSE	TRUE	FALSE	YES	YES	NO	4.4261e+07	2.95301e+07	2.65071e+07	3.38002e+07	NO	NO	YES	NO	YES	NO	7.56368e+06	2.14833e+07	1.9538e+07	2.04798e+07	YES	NO	YES	YES	NO	NO	C22040	ko02010
pme2563	C8H14N2O5S	γ-Glu-Cys	Amino acids and derivatives	Amino acids and derivatives	116881	543144	392266	314240	TRUE	FALSE	FALSE	YES	NO	YES	71787.9	622776	689588	580330	YES	YES	NO	YES	YES	NO	90798.7	663258	697408	563228	YES	YES	NO	NO	YES	NO	C00669	ko00480,ko01100,ko01240
MW0107510	C9H18N2O4	Ile-Ser	Amino acids and derivatives	Amino acids and derivatives	4.20249e+07	3.3978e+07	3.45792e+07	2.94814e+07	FALSE	TRUE	FALSE	NO	YES	YES	2.38859e+07	3.62275e+07	2.67633e+07	3.21666e+07	YES	NO	YES	NO	NO	YES	3.06693e+06	3.60136e+06	1.06198e+07	1.64099e+07	YES	YES	YES	NO	NO	YES	-	-
MW0150179	C25H28N4O7	Glu-Trp-Tyr	Amino acids and derivatives	Amino acids and derivatives	4.62242e+06	2.50877e+06	3.65511e+06	3.63363e+06	FALSE	TRUE	FALSE	YES	NO	YES	7.11953e+06	3.0628e+06	7.87257e+06	8.15184e+06	NO	YES	YES	NO	YES	NO	3.54933e+06	4.1764e+06	1.06184e+07	1.13002e+07	YES	YES	YES	NO	NO	NO	-	-
mws4516	C5H7NO3	Pyroglutamic acid	Amino acids and derivatives	Amino acids and derivatives	3.20573e+07	2.04644e+07	1.94656e+07	2.11144e+07	FALSE	FALSE	TRUE	YES	NO	YES	4.96381e+07	1.68272e+07	1.39505e+07	2.69964e+07	NO	NO	YES	YES	NO	NO	4.69705e+07	1.84491e+07	1.8753e+07	2.37413e+07	NO	YES	YES	NO	NO	NO	-	-
MW0152629	C17H23N3O3	H-Leu-Trp-OH	Amino acids and derivatives	Amino acids and derivatives	301151	365962	397290	357731	TRUE	TRUE	FALSE	YES	YES	NO	728830	1.28778e+06	767308	815801	YES	NO	YES	YES	YES	NO	66308.6	111187	72751.1	117104	YES	NO	YES	YES	NO	NO	-	-
MWS04447	C6H11NO2	Homoproline	Amino acids and derivatives	Amino acids and derivatives	1.54158e+06	399083	452508	380355	FALSE	TRUE	FALSE	NO	NO	YES	1.30672e+06	490561	423091	853237	NO	NO	YES	NO	YES	NO	448841	403437	376107	373132	NO	NO	NO	NO	YES	NO	-	-
MW0158230	C22H30N4O4	Trp-Pro-Leu	Amino acids and derivatives	Amino acids and derivatives	2.24982e+06	2.73672e+06	3.15699e+06	2.38313e+06	TRUE	TRUE	FALSE	YES	NO	YES	581043	884273	684215	726583	YES	NO	YES	YES	YES	NO	1.97209e+06	4.25604e+06	6.95319e+06	4.41339e+06	YES	YES	NO	YES	YES	YES	-	-
MWS00204g	C4H9NO2	N-Ethylglycine*	Amino acids and derivatives	Amino acids and derivatives	1.36865e+07	2.02332e+07	1.68819e+07	1.85629e+07	TRUE	FALSE	TRUE	NO	NO	YES	1.46129e+07	1.47119e+07	8.18679e+06	7.16667e+06	YES	NO	NO	NO	YES	NO	1.91037e+07	1.76206e+07	1.20025e+07	1.09715e+07	NO	NO	NO	NO	NO	YES	-	-
MW0151332	C24H48N8O5	Ile-Arg-Leu-Lys	Amino acids and derivatives	Amino acids and derivatives	62391.1	28207.8	79241.6	60207.5	FALSE	TRUE	FALSE	NO	YES	NO	149624	60613.4	21145.8	10371.2	NO	NO	NO	NO	YES	YES	27973.5	3747.26	13145.3	11045.1	NO	YES	NO	YES	YES	YES	-	-
MW0152860	C25H48N10O7	Lys-Arg-Asn-Leu-Ala	Amino acids and derivatives	Amino acids and derivatives	82065.7	3569.43	4178.1	2597.01	FALSE	TRUE	FALSE	YES	NO	YES	23256.6	2783.95	3451.99	2098.24	NO	YES	NO	YES	YES	YES	91720.8	1802.19	2883.37	2413	NO	YES	NO	YES	NO	YES	-	-
MWS04559g	C9H11NO3	3-Hydroxy-L-phenylalanine*	Amino acids and derivatives	Amino acids and derivatives	2.57017e+06	1.46e+06	2.29533e+06	1.67707e+06	FALSE	TRUE	FALSE	YES	NO	YES	4.6738e+06	2.59287e+06	2.25344e+06	3.15446e+06	NO	NO	YES	YES	NO	YES	675845	1.80451e+06	1.59418e+06	1.8357e+06	YES	NO	YES	YES	NO	YES	-	-
MW0150905	C15H24N6O6	His-Gln-Thr	Amino acids and derivatives	Amino acids and derivatives	1.17995e+06	1.07488e+06	1.00682e+06	1.0968e+06	FALSE	FALSE	TRUE	YES	NO	YES	2.61247e+06	1.56443e+06	3.61646e+06	3.87003e+06	NO	YES	YES	YES	YES	NO	2.83997e+06	3.53549e+06	4.55148e+06	5.08188e+06	YES	YES	YES	NO	YES	NO	-	-
mws0258	C6H13NO2	L-Isoleucine*	Amino acids and derivatives	Amino acids and derivatives	5.33657e+06	8.64679e+06	1.2246e+07	9.38732e+06	TRUE	TRUE	FALSE	YES	YES	NO	7.36939e+06	9.79561e+06	8.73177e+06	7.46007e+06	YES	NO	NO	YES	NO	NO	1.04473e+06	1.01908e+07	9.66961e+06	7.70417e+06	YES	NO	NO	NO	NO	NO	C00407	ko00280,ko00290,ko00460,ko00960,ko00966,ko00970,ko01100,ko01110,ko01210,ko01230,ko02010
mws0250	C9H11NO3	L-Tyrosine*	Amino acids and derivatives	Amino acids and derivatives	2.31935e+06	1.48453e+06	2.07757e+06	1.39481e+06	FALSE	TRUE	FALSE	NO	NO	YES	4.18997e+06	2.22269e+06	2.20157e+06	2.97677e+06	NO	NO	YES	NO	YES	YES	665252	1.55925e+06	1.59561e+06	1.53941e+06	YES	YES	NO	NO	YES	YES	C00082	ko00130,ko00261,ko00350,ko00360,ko00400,ko00460,ko00730,ko00940,ko00950,ko00965,ko00966,ko00970,ko00999,ko01100,ko01110,ko01210,ko01230,ko01240
MW0158444	C24H38N6O8	Tyr-Gln-Thr-Lys	Amino acids and derivatives	Amino acids and derivatives	2.3584e+07	7.43805e+07	7.79082e+07	1.28486e+08	TRUE	TRUE	TRUE	YES	NO	YES	527599	2.167e+07	6.91018e+06	1.30453e+07	YES	NO	YES	YES	YES	NO	949246	2.53218e+06	2.26234e+06	5.2112e+06	YES	NO	YES	NO	NO	YES	-	-
MW0153781	C20H22N2O6S	Met-HoPhe-OH	Amino acids and derivatives	Amino acids and derivatives	2.44839e+06	3.11219e+06	3.97262e+06	4.48151e+06	TRUE	TRUE	TRUE	NO	NO	NO	1.6182e+06	1.96928e+06	3.69077e+06	3.54119e+06	YES	YES	NO	NO	YES	NO	6.08379e+06	9.91149e+06	1.20631e+07	1.66294e+07	YES	YES	YES	NO	YES	NO	-	-
MW0158138	C20H27N5O6	Trp-Gln-Thr	Amino acids and derivatives	Amino acids and derivatives	53317	70083.6	63442.3	53993.3	TRUE	FALSE	FALSE	NO	NO	NO	42607.8	47608.7	50803.9	47118	YES	YES	NO	NO	NO	YES	76802.6	59612.4	45877.6	48638.2	NO	NO	YES	NO	NO	NO	-	-
MW0156638	C18H36N8O6	Ser-Arg-Ala-Lys	Amino acids and derivatives	Amino acids and derivatives	410888	827644	1.39463e+06	2.31231e+06	TRUE	TRUE	TRUE	NO	YES	YES	128865	458319	314888	546121	YES	NO	YES	NO	NO	YES	84252.2	113368	122161	137248	YES	YES	YES	YES	YES	NO	-	-
MWS201415	C9H14N2O5	Pro-Asp	Amino acids and derivatives	Amino acids and derivatives	678565	445055	441028	437952	FALSE	FALSE	FALSE	NO	NO	NO	890230	455867	490473	584372	NO	YES	YES	NO	YES	NO	670837	498913	438420	535384	NO	NO	YES	NO	NO	NO	-	-
mws4134	C20H32N6O12S2	Oxiglutatione	Amino acids and derivatives	Amino acids and derivatives	1.22727e+06	1.09407e+06	1.1978e+06	1.29527e+06	FALSE	TRUE	TRUE	YES	YES	YES	1.90915e+06	1.43187e+06	1.34121e+06	1.61394e+06	NO	NO	YES	YES	NO	NO	1.51159e+06	2.02119e+06	1.65269e+06	1.81816e+06	YES	NO	YES	YES	YES	NO	C00127	ko00480,ko01100,ko01240
pme3388	C7H16N4O2	Homoarginine	Amino acids and derivatives	Amino acids and derivatives	1.16313e+06	65784.4	171476	96825.4	FALSE	TRUE	FALSE	YES	NO	NO	841381	164921	131577	503441	NO	NO	YES	YES	YES	NO	238339	111280	106219	101739	NO	NO	NO	NO	YES	NO	C01924	-
MW0150185	C24H36N6O9	Glu-Tyr-Asn-Lys	Amino acids and derivatives	Amino acids and derivatives	548152	613308	386926	559411	TRUE	FALSE	TRUE	YES	NO	YES	1.16858e+06	530816	764258	1.04115e+06	NO	YES	YES	YES	YES	NO	616957	613741	458836	528507	NO	NO	YES	YES	YES	YES	-	-
MW0153198	C26H46N6O10	Lys-Val-Glu-Ile-Asp	Amino acids and derivatives	Amino acids and derivatives	62266.5	79649.4	67990.3	69092.9	TRUE	FALSE	TRUE	NO	YES	NO	226986	57586.7	62310.6	68055.1	NO	YES	YES	YES	NO	NO	80197.3	81109.7	110427	147905	YES	YES	YES	YES	YES	NO	-	-
MW0158711	C19H20N2O8	TyrMe-Ser-OH	Amino acids and derivatives	Amino acids and derivatives	714567	370250	644222	712350	FALSE	TRUE	TRUE	NO	YES	NO	2.90614e+06	828379	2.21035e+06	2.24031e+06	NO	YES	YES	YES	NO	NO	1.00513e+06	852519	2.16441e+06	2.35506e+06	NO	YES	YES	NO	NO	NO	-	-
MW0158392	C22H30N6O10	Tyr-Asn-Gln-Asp	Amino acids and derivatives	Amino acids and derivatives	2.38947e+06	371693	1.73219e+06	1.17114e+06	FALSE	TRUE	FALSE	YES	NO	NO	1.1224e+07	1.96865e+06	8.38507e+06	7.90728e+06	NO	YES	NO	YES	NO	NO	868479	974973	3.29688e+06	4.83651e+06	YES	YES	YES	YES	NO	NO	-	-
MW0109886	C9H18N2O4S	Thr-Met	Amino acids and derivatives	Amino acids and derivatives	6.2128e+06	9.58365e+06	6.99494e+06	9.14517e+06	TRUE	FALSE	TRUE	YES	NO	YES	2.81841e+06	4.08529e+06	2.19778e+06	3.20095e+06	YES	NO	YES	YES	NO	YES	9.43626e+06	9.80982e+06	5.66842e+06	3.63491e+06	YES	NO	NO	NO	NO	NO	-	-
MW0149775	C25H38N6O8	Gln-Phe-Glu-Lys	Amino acids and derivatives	Amino acids and derivatives	64368.6	14498.2	26084.5	37169.3	FALSE	TRUE	TRUE	NO	YES	NO	310718	16607.3	33515.9	29915.8	NO	YES	NO	NO	YES	NO	33730.1	12018.6	20544.5	43214.6	NO	YES	YES	NO	YES	YES	-	-
pme1286	C14H20N6O5S	S-(5'-Adenosy)-L-homocysteine	Amino acids and derivatives	Amino acids and derivatives	494691	741244	666146	478755	TRUE	FALSE	FALSE	YES	NO	NO	453845	460967	9	333170	YES	NO	YES	YES	NO	YES	578562	564448	458117	427078	NO	NO	NO	YES	NO	NO	C00021	ko00270,ko01100,ko01230,ko01240
MW0146230	C22H25N3O7	Asp-Phe-Tyr	Amino acids and derivatives	Amino acids and derivatives	140999	71731.7	111895	84103.3	FALSE	TRUE	FALSE	NO	YES	YES	313222	135809	358029	379149	NO	YES	YES	NO	YES	NO	127983	196947	465079	465249	YES	YES	YES	YES	YES	YES	-	-
MWS1771	C10H13NO3	L-Tyrosine methyl ester	Amino acids and derivatives	Amino acids and derivatives	190196	201419	222747	214538	TRUE	TRUE	FALSE	YES	NO	YES	255659	260652	275582	367140	YES	YES	YES	YES	NO	NO	153093	156197	157667	208292	YES	YES	YES	NO	NO	NO	C03404	-
MWS5164	C8H18N4O2	N,N'-Dimethylarginine;SDMA*	Amino acids and derivatives	Amino acids and derivatives	572829	214413	257672	219669	FALSE	TRUE	FALSE	NO	NO	YES	1.02325e+06	397735	362381	675033	NO	NO	YES	NO	NO	NO	308686	330953	294879	266152	YES	NO	NO	NO	NO	NO	-	-
MW0151054	C28H32N6O8	His-Phe-Tyr-Asp	Amino acids and derivatives	Amino acids and derivatives	325745	273346	357745	304816	FALSE	TRUE	FALSE	YES	NO	YES	351536	397452	497682	464633	YES	YES	NO	YES	YES	NO	68546.3	126367	124327	127923	YES	NO	YES	NO	YES	YES	-	-
MW0153187	C24H32N4O6	Lys-Tyr-Tyr	Amino acids and derivatives	Amino acids and derivatives	42528.1	53494.3	38810.6	51905.2	TRUE	FALSE	TRUE	YES	NO	YES	355974	220047	357365	375403	NO	YES	YES	NO	NO	YES	656704	771717	918858	646613	YES	YES	NO	NO	YES	NO	-	-
MWS04584g	C9H9N3O7	3,5-Dinitro-L-tyrosine	Amino acids and derivatives	Amino acids and derivatives	51119.7	46157.9	50850.1	50872.6	FALSE	TRUE	TRUE	NO	YES	NO	84733.7	43617	99149.8	103403	NO	YES	YES	YES	NO	NO	51562.2	78160.1	160176	156141	YES	YES	NO	NO	NO	YES	-	-
pme0181	C7H11N3O2	3-Methyl-L-Histidine*	Amino acids and derivatives	Amino acids and derivatives	587083	563791	605547	550801	FALSE	TRUE	FALSE	YES	NO	NO	678411	587045	685963	641699	NO	YES	NO	YES	NO	NO	598853	618895	557976	535879	YES	NO	NO	NO	NO	YES	C01152	ko00340,ko01100
MW0158912	C19H34N6O8	Val-Asn-Asp-Lys	Amino acids and derivatives	Amino acids and derivatives	80595.8	109404	70335.7	116973	TRUE	FALSE	TRUE	YES	NO	YES	145362	130163	121729	151123	NO	NO	YES	YES	NO	YES	309405	321077	323561	261075	YES	YES	NO	NO	YES	YES	-	-
MW0150595	C12H19N3O6	Gly-Pro-Glu	Amino acids and derivatives	Amino acids and derivatives	2.98471e+06	1.31841e+06	2.77511e+06	2.67205e+06	FALSE	TRUE	FALSE	NO	YES	NO	1.31756e+07	5.32429e+06	1.28313e+07	1.35762e+07	NO	YES	YES	YES	YES	NO	9.34758e+06	6.54407e+06	1.35027e+07	1.26382e+07	NO	YES	NO	NO	NO	YES	-	-
MWStz091	C8H12N2O2	Cyclo(L-Ala-L-Pro)	Amino acids and derivatives	Amino acids and derivatives	83330.2	71298	81595.5	65575.4	FALSE	TRUE	FALSE	YES	NO	YES	95290	57907.4	112252	86803.9	NO	YES	NO	YES	NO	NO	73609.2	112495	118966	116799	YES	YES	NO	YES	NO	YES	-	-
MW0148070	C12H23N3O5S2	Cys-Thr-Met	Amino acids and derivatives	Amino acids and derivatives	1.10994e+07	5.5515e+06	7.03931e+06	6.05845e+06	FALSE	TRUE	FALSE	YES	NO	YES	2.12722e+07	8.25223e+06	1.98383e+07	2.26743e+07	NO	YES	YES	YES	NO	YES	1.08367e+07	1.07175e+07	1.87519e+07	2.06108e+07	NO	YES	YES	NO	NO	YES	-	-
pme2914	C6H10O5	3-Hydroxy-3-methylpentane-1,5-dioic acid	Amino acids and derivatives	Amino acids and derivatives	885147	1.02551e+06	1.52986e+06	1.32995e+06	TRUE	TRUE	FALSE	YES	NO	YES	1.28542e+06	1.95961e+06	1.98217e+06	2.10552e+06	YES	YES	YES	YES	NO	NO	998332	1.19709e+06	811752	833780	YES	NO	YES	YES	NO	NO	C03761	-
MW0157545	C20H36N8O9	Thr-Arg-Gln-Glu	Amino acids and derivatives	Amino acids and derivatives	422024	300037	417251	441965	FALSE	TRUE	TRUE	NO	NO	YES	473737	330587	558515	488405	NO	YES	NO	NO	NO	NO	264626	291388	728371	905084	YES	YES	YES	NO	YES	NO	-	-
Zmzp000145	C9H20N2O2	Trimethyllysine	Amino acids and derivatives	Amino acids and derivatives	1.36088e+06	1.02688e+06	1.66772e+06	1.25678e+06	FALSE	TRUE	FALSE	YES	NO	NO	1.70875e+06	1.5708e+06	1.53305e+06	1.98678e+06	NO	NO	YES	YES	NO	YES	691160	2.07036e+06	2.14667e+06	2.49908e+06	YES	YES	YES	NO	NO	NO	C03793	ko00310,ko01100
MW0155839	C13H22N4O6	Pro-Gln-Ser	Amino acids and derivatives	Amino acids and derivatives	3.4275e+07	3.62149e+07	3.47524e+07	4.38492e+07	TRUE	FALSE	TRUE	YES	NO	YES	1.22774e+07	1.99834e+07	1.10399e+07	1.26924e+07	YES	NO	YES	YES	YES	NO	2.38402e+07	2.27598e+07	1.90567e+07	1.82256e+07	NO	NO	NO	NO	NO	NO	-	-
MW0150318	C18H32N6O8	Gly-Asn-Val-Thr-Ala	Amino acids and derivatives	Amino acids and derivatives	134525	193548	147607	192693	TRUE	FALSE	TRUE	NO	YES	NO	234564	189384	262234	228193	NO	YES	NO	NO	YES	NO	374439	513628	544718	562708	YES	YES	YES	YES	YES	YES	-	-
MW0146207	C15H23N5O6S1	Asp-Met-His	Amino acids and derivatives	Amino acids and derivatives	7.97494e+06	2.07725e+06	5.35663e+06	3.75366e+06	FALSE	TRUE	FALSE	NO	YES	NO	6.76609e+06	2.88343e+06	6.38597e+06	8.77813e+06	NO	YES	YES	YES	NO	YES	1.52693e+06	2.19474e+06	6.25096e+06	6.0668e+06	YES	YES	NO	NO	NO	NO	-	-
pme1086	C10H17N3O6S	Glutathione reduced form	Amino acids and derivatives	Amino acids and derivatives	1.5427e+07	1.22249e+07	1.05609e+07	1.08469e+07	FALSE	FALSE	TRUE	YES	NO	YES	1.03004e+07	1.53953e+07	1.3558e+07	1.01058e+07	YES	NO	NO	YES	NO	NO	1.5865e+07	1.26058e+07	9.71742e+06	8.97725e+06	NO	NO	NO	NO	NO	YES	C00051	ko00270,ko00480,ko01100,ko01240,ko02010
pme0137	C7H12N2O4	N-Acetyl-L-Glutamine	Amino acids and derivatives	Amino acids and derivatives	1.40084e+06	2.10346e+06	1.88511e+06	1.99465e+06	TRUE	FALSE	TRUE	YES	YES	NO	1.64171e+06	2.53387e+06	1.84826e+06	1.73638e+06	YES	NO	NO	NO	YES	YES	3.40323e+06	3.39113e+06	1.89415e+06	1.91592e+06	NO	NO	YES	YES	YES	YES	-	-
Zmdp002216	C11H20N2O5	L-γ-Glutamyl-L-leucine	Amino acids and derivatives	Amino acids and derivatives	451551	168521	181950	157573	FALSE	TRUE	FALSE	NO	YES	NO	289183	169684	180416	217313	NO	YES	YES	NO	YES	YES	201575	207911	289808	223833	YES	YES	NO	YES	YES	NO	-	-
mws0227	C6H13NO2	L-Leucine*	Amino acids and derivatives	Amino acids and derivatives	3.15409e+06	1.01993e+07	1.22282e+07	1.17628e+07	TRUE	TRUE	FALSE	YES	NO	YES	7.76355e+06	1.06912e+07	8.14563e+06	9.11378e+06	YES	NO	YES	YES	NO	NO	1.22032e+06	1.02707e+07	9.21297e+06	8.72169e+06	YES	NO	NO	NO	NO	YES	C00123	ko00280,ko00290,ko00966,ko00970,ko01100,ko01110,ko01210,ko01230,ko02010
mws0001	C4H8N2O3	L-Asparagine	Amino acids and derivatives	Amino acids and derivatives	336514	628002	633194	470214	TRUE	TRUE	FALSE	NO	NO	YES	407628	573038	498483	482652	YES	NO	NO	NO	YES	NO	161002	589525	661143	558116	YES	YES	NO	NO	YES	YES	C00152	ko00250,ko00460,ko00970,ko01100,ko01110,ko01230
MW0150161	C15H23N5O7	Glu-Thr-His	Amino acids and derivatives	Amino acids and derivatives	2.33543e+06	1.11366e+06	1.59624e+06	1.73421e+06	FALSE	TRUE	TRUE	NO	NO	YES	7.57987e+06	3.09011e+06	8.08362e+06	1.09097e+07	NO	YES	YES	NO	YES	YES	2.06848e+06	4.93157e+06	1.09027e+07	1.45248e+07	YES	YES	YES	NO	NO	YES	-	-
MW0145251	C21H42N8O5	Arg-Ala-Leu-Lys	Amino acids and derivatives	Amino acids and derivatives	274000	80056.5	93818.5	56010.8	FALSE	TRUE	FALSE	YES	NO	NO	42998.8	53420.3	91135.1	68681.9	YES	YES	NO	YES	NO	NO	6896.77	21281.8	15263.5	41796.5	YES	NO	YES	NO	NO	NO	-	-
MW0157013	C8H16N2O4S	Ser-Met	Amino acids and derivatives	Amino acids and derivatives	1.13024e+08	7.54608e+07	8.68095e+07	8.27468e+07	FALSE	TRUE	FALSE	YES	NO	YES	3.99999e+06	1.43391e+07	3.64057e+06	3.13237e+06	YES	NO	NO	NO	NO	YES	6.72943e+06	6.28429e+06	2.56786e+07	4.07696e+07	NO	YES	YES	NO	YES	NO	-	-
MW0158548	C24H32N4O6	Tyr-Lys-Tyr	Amino acids and derivatives	Amino acids and derivatives	28833.5	40572.2	39698.1	41049.4	TRUE	FALSE	TRUE	YES	NO	YES	177075	104391	225765	207476	NO	YES	NO	NO	YES	YES	80326.5	79190.7	120249	127064	NO	YES	YES	YES	NO	NO	-	-
MW0150909	C16H26N6O5	His-Gln-Val	Amino acids and derivatives	Amino acids and derivatives	126217	135405	124660	126531	TRUE	FALSE	TRUE	NO	YES	NO	125752	123950	166335	165439	NO	YES	NO	YES	NO	YES	141671	135316	148132	146448	NO	YES	NO	YES	NO	NO	-	-
MWS201054	C6H11NO4	O-Acetyl-L-homoserine	Amino acids and derivatives	Amino acids and derivatives	633861	1.11294e+06	862110	1.42014e+06	TRUE	FALSE	TRUE	NO	YES	NO	850150	599423	704477	1.07821e+06	NO	YES	YES	YES	NO	YES	464739	452086	664590	817147	NO	YES	YES	YES	NO	YES	-	-
Lmhp001461	C11H20N2O3	L-Prolyl-L-Leucine	Amino acids and derivatives	Amino acids and derivatives	193977	97615.2	125642	113842	FALSE	TRUE	FALSE	NO	YES	NO	397131	180046	113988	121452	NO	NO	YES	YES	NO	NO	136272	109952	74117.4	48658.5	NO	NO	NO	YES	NO	NO	-	-
MW0110123	C17H24N4O3	N2-Tryptophyllysine	Amino acids and derivatives	Amino acids and derivatives	6.58255e+06	3.71398e+06	4.81367e+06	4.58052e+06	FALSE	TRUE	FALSE	YES	NO	YES	856857	1.05568e+06	832126	1.11959e+06	YES	NO	YES	YES	YES	NO	16997	17664.4	1.1533e+06	2.31486e+06	YES	YES	YES	YES	YES	YES	-	-
MW0110050	C18H22N4O6	Trp-Ala-Asp	Amino acids and derivatives	Amino acids and derivatives	3.89111e+06	3.73155e+06	4.40469e+06	4.30499e+06	FALSE	TRUE	FALSE	YES	NO	YES	5.80392e+06	6.51412e+06	6.35905e+06	5.60901e+06	YES	NO	NO	NO	YES	NO	9.85655e+06	8.75912e+06	6.41754e+06	5.37081e+06	NO	NO	NO	NO	NO	NO	-	-
mws0260	C6H14N4O2	L-Arginine	Amino acids and derivatives	Amino acids and derivatives	5.56037e+07	1.81668e+06	7.23415e+06	3.24689e+06	FALSE	TRUE	FALSE	YES	NO	YES	4.37529e+07	4.08488e+06	3.85268e+06	2.47702e+07	NO	NO	YES	NO	YES	YES	5.84676e+06	2.54078e+06	2.26538e+06	3.24399e+06	NO	NO	YES	YES	YES	YES	C00062	ko00220,ko00261,ko00330,ko00470,ko00970,ko01100,ko01110,ko01230,ko02010
MW0108101	C12H26N4O3	Lys-Lys	Amino acids and derivatives	Amino acids and derivatives	549614	1.02087e+06	975291	1.20461e+06	TRUE	FALSE	TRUE	YES	NO	YES	1.23279e+06	1.32869e+06	1.40241e+06	1.13653e+06	YES	YES	NO	YES	YES	NO	3.13941e+06	3.61581e+06	2.37619e+06	2.42548e+06	YES	NO	YES	YES	YES	NO	-	-
MW0155190	C25H28N4O6	Phe-Glu-Trp	Amino acids and derivatives	Amino acids and derivatives	1.18457e+07	1.6693e+07	1.4542e+07	1.57594e+07	TRUE	FALSE	TRUE	NO	YES	NO	1.37605e+07	2.14227e+07	1.28644e+07	1.5045e+07	YES	NO	YES	NO	NO	YES	1.21849e+07	1.24587e+07	7.31752e+06	7.86247e+06	YES	NO	YES	NO	YES	NO	-	-
MW0105845	C10H19N5O5	Asp-Arg	Amino acids and derivatives	Amino acids and derivatives	483714	235180	193576	138371	FALSE	FALSE	FALSE	NO	YES	NO	426028	233015	208179	175141	NO	NO	NO	NO	YES	NO	155654	308690	723014	453900	YES	YES	NO	NO	YES	NO	-	-
MW0156791	C19H36N6O7	Ser-Ile-Asn-Lys	Amino acids and derivatives	Amino acids and derivatives	763237	1.54596e+06	3.53931e+06	5.00245e+06	TRUE	TRUE	TRUE	YES	YES	YES	74528.9	757775	459641	825968	YES	NO	YES	YES	YES	YES	28556.1	43780.7	56435.5	96633.3	YES	YES	YES	NO	NO	YES	-	-
Zmgn002106	C11H13NO3	N-Acetyl-L-phenylalanine	Amino acids and derivatives	Amino acids and derivatives	77349.3	108531	118764	152475	TRUE	TRUE	TRUE	NO	NO	NO	62859.7	99037.8	80852	82734.9	YES	NO	YES	NO	YES	NO	85863.1	104740	77705.6	82727.4	YES	NO	YES	NO	NO	NO	C03519	ko00360,ko01100
MW0155807	C13H19N3O8	Pro-Asp-Asp	Amino acids and derivatives	Amino acids and derivatives	2.62982e+06	1.80023e+06	2.15623e+06	2.28e+06	FALSE	TRUE	TRUE	NO	NO	NO	3.36237e+06	1.94128e+06	4.09122e+06	3.91183e+06	NO	YES	NO	NO	YES	NO	4.8733e+06	5.35989e+06	1.05792e+07	9.10321e+06	YES	YES	NO	NO	YES	NO	-	-
MWS201419	C8H17N3O3	Lys-Gly	Amino acids and derivatives	Amino acids and derivatives	4.10358e+06	5.73028e+06	5.78648e+06	5.25973e+06	TRUE	TRUE	FALSE	YES	NO	NO	4.85543e+06	5.85795e+06	6.52613e+06	7.50217e+06	YES	YES	YES	YES	NO	YES	4.39437e+06	5.1606e+06	5.63994e+06	5.62581e+06	YES	YES	NO	NO	NO	YES	-	-
MWS201436	C10H21N3O4	Lys-Thr	Amino acids and derivatives	Amino acids and derivatives	116703	154430	163440	149377	TRUE	TRUE	FALSE	NO	NO	YES	197384	130772	293393	275288	NO	YES	NO	NO	NO	NO	225371	517260	542415	597817	YES	YES	YES	NO	NO	YES	-	-
MW0153186	C25H40N6O10	Lys-Tyr-Thr-Ser-Ser	Amino acids and derivatives	Amino acids and derivatives	592951	147734	459969	952380	FALSE	TRUE	TRUE	NO	NO	YES	736846	308116	141500	173571	NO	NO	YES	YES	NO	YES	325521	21392	60805.9	138138	NO	YES	YES	NO	NO	NO	-	-
pme0008	C6H13N3O3	L-Citrulline	Amino acids and derivatives	Amino acids and derivatives	746573	221430	289219	296518	FALSE	TRUE	TRUE	YES	NO	NO	728273	290721	246206	474421	NO	NO	YES	YES	YES	NO	339245	366251	323460	377582	YES	NO	YES	YES	NO	NO	C00327	ko00220,ko01100,ko01110,ko01230
mws5042	C11H14N2O3	L-Glycyl-L-phenylalanine*	Amino acids and derivatives	Amino acids and derivatives	385412	248974	344177	258179	FALSE	TRUE	FALSE	YES	NO	NO	1.06012e+06	627416	809634	979637	NO	YES	YES	YES	YES	NO	368565	348019	555874	558499	NO	YES	YES	NO	YES	NO	-	-
Zmjp000182	C7H16N4O2	N-Monomethyl-L-arginine	Amino acids and derivatives	Amino acids and derivatives	3.11705e+06	146641	379772	179162	FALSE	TRUE	FALSE	YES	NO	YES	2.75729e+06	282719	291861	1.32803e+06	NO	YES	YES	YES	NO	NO	553770	222419	163216	135272	NO	NO	NO	YES	NO	NO	C03884	-
mws0217	C2H5NO2	L-Glycine	Amino acids and derivatives	Amino acids and derivatives	123228	116057	114629	115301	FALSE	FALSE	TRUE	YES	NO	YES	111039	136154	153097	99709.6	YES	YES	NO	YES	NO	NO	151656	131101	125635	141212	NO	NO	YES	YES	YES	YES	C00037	ko00230,ko00260,ko00310,ko00440,ko00460,ko00470,ko00480,ko00630,ko00730,ko00860,ko00970,ko01100,ko01110,ko01200,ko01230,ko01240,ko02010
MWS201424	C10H19N3O4	Ile-Asn	Amino acids and derivatives	Amino acids and derivatives	36371	40066.2	35846.1	50738	TRUE	FALSE	TRUE	YES	YES	NO	47369.2	101653	53999.6	51693.6	YES	NO	NO	NO	NO	YES	47229.5	36755.1	39927.4	33805.7	NO	YES	NO	YES	YES	NO	-	-
MW0158717	C25H24N2O8	TyrMe-Tyr-OH	Amino acids and derivatives	Amino acids and derivatives	1.64418e+06	1.22042e+06	1.28727e+06	1.61579e+06	FALSE	TRUE	TRUE	NO	YES	NO	7.55043e+06	2.21854e+06	5.30216e+06	4.84697e+06	NO	YES	NO	NO	YES	YES	3.54593e+06	4.38746e+06	4.64525e+06	5.61671e+06	YES	YES	YES	YES	NO	YES	-	-
pme1210	C5H11NO2S	L-Methionine	Amino acids and derivatives	Amino acids and derivatives	1.061e+06	691585	555480	329325	FALSE	FALSE	FALSE	YES	NO	NO	1.61563e+06	718234	417812	498127	NO	NO	YES	YES	NO	YES	748607	1.16091e+06	1.19737e+06	939890	YES	YES	NO	NO	NO	NO	C00073	ko00270,ko00470,ko00966,ko00970,ko00999,ko01100,ko01110,ko01210,ko01230,ko01240
MW0151013	C22H37N7O7	His-Lys-Ile-Asp	Amino acids and derivatives	Amino acids and derivatives	2.08393e+06	302287	1.48403e+06	1.11958e+06	FALSE	TRUE	FALSE	YES	YES	YES	1.22834e+06	372868	954196	1.13947e+06	NO	YES	YES	YES	YES	NO	197032	420229	1.26992e+06	1.81992e+06	YES	YES	YES	NO	NO	YES	-	-
MW0148058	C21H25N3O4S1	Cys-Phe-Phe	Amino acids and derivatives	Amino acids and derivatives	4.59096e+06	2.63044e+06	2.27503e+06	2.24441e+06	FALSE	FALSE	FALSE	YES	NO	YES	3.25833e+06	2.57212e+06	3.82172e+06	4.17082e+06	NO	YES	YES	YES	NO	NO	1.00684e+07	6.97011e+06	7.60733e+06	5.44538e+06	NO	YES	NO	NO	NO	NO	-	-
MW0155448	C24H22N2O6	Phe-HoPhe-OH	Amino acids and derivatives	Amino acids and derivatives	249838	74480	275780	284279	FALSE	TRUE	TRUE	YES	YES	YES	933970	607276	1.40199e+06	1.1909e+06	NO	YES	NO	YES	NO	NO	126016	106667	266750	255200	NO	YES	NO	YES	NO	YES	-	-
MW0145546	C27H46N8O6	Arg-Tyr-Leu-Lys	Amino acids and derivatives	Amino acids and derivatives	425610	63507.5	60533.2	105373	FALSE	FALSE	TRUE	YES	NO	NO	1.02425e+06	65379.8	52224.9	79243	NO	NO	YES	YES	NO	YES	683156	65278.4	72227.5	105720	NO	YES	YES	YES	NO	YES	-	-
mws0629	C13H16N2O5	L-Aspartyl-L-Phenylalanine	Amino acids and derivatives	Amino acids and derivatives	353665	388897	442958	370412	TRUE	TRUE	FALSE	YES	YES	NO	410586	348661	341681	389835	NO	NO	YES	YES	YES	NO	272064	272642	177318	177441	YES	NO	YES	YES	NO	NO	-	-
MWS201412	C10H19N3O5	Lys-Asp*	Amino acids and derivatives	Amino acids and derivatives	189488	178552	198323	179524	FALSE	TRUE	FALSE	NO	NO	YES	316629	233434	277456	297059	NO	YES	YES	YES	YES	NO	198820	188805	209876	175287	NO	YES	NO	NO	YES	NO	-	-
MWSprf117	C11H12N2O3	5-Hydroxy-DL-tryptophan（5-HTP）	Amino acids and derivatives	Amino acids and derivatives	233183	206664	235129	193320	FALSE	TRUE	FALSE	YES	NO	YES	234722	186983	180828	205030	NO	NO	YES	YES	NO	NO	262184	333241	196294	231547	YES	NO	YES	YES	NO	YES	C01017	-
MW0152957	C17H28N6O6	Lys-Glu-His	Amino acids and derivatives	Amino acids and derivatives	102410	127133	141443	92758	TRUE	TRUE	FALSE	YES	NO	YES	269299	127286	313937	339320	NO	YES	YES	YES	YES	NO	6.4153e+06	6.70772e+06	1.53244e+07	1.16398e+07	YES	YES	NO	NO	YES	NO	-	-
MWS201465	C14H18N2O5	Glu-Phe	Amino acids and derivatives	Amino acids and derivatives	146623	140578	138226	119494	FALSE	FALSE	FALSE	NO	NO	YES	247130	333241	158872	153705	YES	NO	NO	YES	NO	NO	76205.2	77929.9	56421.6	72859.3	YES	NO	YES	NO	NO	YES	-	-
MWSmce585	C4H9NO2	Methyl 3-aminopropanoate	Amino acids and derivatives	Amino acids and derivatives	9.56429e+06	1.56884e+07	1.32898e+07	1.41487e+07	TRUE	FALSE	TRUE	YES	YES	YES	1.04691e+07	1.23501e+07	6.82235e+06	6.05465e+06	YES	NO	NO	NO	YES	YES	1.45443e+07	1.35125e+07	8.68501e+06	7.35233e+06	NO	NO	NO	NO	YES	NO	-	-
MW0158378	C21H34N6O5	Tyr-Arg-Leu	Amino acids and derivatives	Amino acids and derivatives	237045	340470	303031	300959	TRUE	FALSE	FALSE	NO	YES	NO	237838	296317	318644	312561	YES	YES	NO	NO	YES	YES	218693	307089	305395	334269	YES	NO	YES	YES	YES	YES	-	-
MW0144821	C15H18N2O7	Z-Ala-asp-OH	Amino acids and derivatives	Amino acids and derivatives	6.20367e+06	7.2239e+06	5.73679e+06	6.43519e+06	TRUE	FALSE	TRUE	NO	YES	YES	5.13693e+06	6.2428e+06	6.20599e+06	5.81603e+06	YES	NO	NO	NO	NO	YES	8.63575e+06	8.68484e+06	7.47738e+06	6.6061e+06	YES	NO	NO	NO	YES	NO	-	-
Zmyn000155	C7H14N2O3	N-α-Acetyl-L-ornithine	Amino acids and derivatives	Amino acids and derivatives	1.79621e+06	46793.8	139961	70362.7	FALSE	TRUE	FALSE	NO	YES	NO	1.26581e+06	81664	45467.7	316602	NO	NO	YES	NO	YES	YES	142715	41061.6	52191.6	71440.1	NO	YES	YES	NO	YES	YES	C00437	ko00220,ko01100,ko01110,ko01210,ko01230
MW0158118	C24H26N4O7	Trp-Asp-Tyr	Amino acids and derivatives	Amino acids and derivatives	1.39199e+06	1.13057e+06	1.20897e+06	1.76587e+06	FALSE	TRUE	TRUE	YES	NO	YES	2.07204e+06	1.49092e+06	1.71423e+06	2.3852e+06	NO	YES	YES	YES	YES	NO	878620	1.8022e+06	2.0331e+06	2.12341e+06	YES	YES	YES	YES	NO	NO	-	-
pme0122	C8H16N2O3	N6-Acetyl-L-lysine	Amino acids and derivatives	Amino acids and derivatives	312345	532950	868409	684889	TRUE	TRUE	FALSE	YES	NO	NO	620101	775160	721630	839201	YES	NO	YES	YES	NO	NO	367014	1.32156e+06	1.49951e+06	1.55953e+06	YES	YES	YES	NO	NO	NO	C02727	ko00310,ko01100
MWS201477	C8H16N2O5	Thr-Thr	Amino acids and derivatives	Amino acids and derivatives	34068.2	22798.6	49672.3	41751.4	FALSE	TRUE	FALSE	NO	NO	YES	65273.2	51670.3	41895.4	44941.6	NO	NO	YES	NO	YES	NO	36733.8	36422.9	29293.2	35295.5	NO	NO	YES	NO	NO	NO	-	-
MW0110193	C18H28N4O5S1	Tyr-Cys-Lys	Amino acids and derivatives	Amino acids and derivatives	1.00769e+06	893775	1.10479e+06	1.06804e+06	FALSE	TRUE	FALSE	YES	NO	YES	1.35557e+06	1.08661e+06	2.0048e+06	1.67472e+06	NO	YES	NO	YES	YES	NO	445169	949719	1.56578e+06	1.96706e+06	YES	YES	YES	YES	YES	NO	-	-
mws1587	C6H13NO2	L-Norleucine*	Amino acids and derivatives	Amino acids and derivatives	2.76774e+06	9.22085e+06	1.21053e+07	8.64333e+06	TRUE	TRUE	FALSE	YES	NO	YES	7.07701e+06	1.40112e+07	8.29879e+06	8.76458e+06	YES	NO	YES	YES	NO	YES	1.77217e+06	1.36797e+07	9.55728e+06	8.22705e+06	YES	NO	NO	NO	NO	NO	C01933	-
MW0146040	C14H24N4O7	Asp-Asn-Ile	Amino acids and derivatives	Amino acids and derivatives	5.66289e+06	4.92998e+06	5.06369e+06	5.48698e+06	FALSE	TRUE	TRUE	NO	NO	YES	3.55661e+06	4.14611e+06	2.93062e+06	3.44491e+06	YES	NO	YES	NO	YES	NO	5.84404e+06	4.74676e+06	4.59304e+06	4.32907e+06	NO	NO	NO	NO	YES	YES	-	-
MWS201461	C12H25N5O3	Leu-Arg	Amino acids and derivatives	Amino acids and derivatives	268353	246268	239442	298219	FALSE	FALSE	TRUE	YES	NO	NO	550915	619134	406235	441125	YES	NO	YES	NO	YES	NO	162018	181044	192038	221524	YES	YES	YES	YES	YES	YES	-	-
MWS04491	C5H7NO2	3,4-Dehydro-DL-proline	Amino acids and derivatives	Amino acids and derivatives	223947	104743	105462	116562	FALSE	TRUE	TRUE	YES	YES	NO	164452	124811	144571	212622	NO	YES	YES	NO	YES	NO	139772	100875	134482	144072	NO	YES	YES	NO	NO	NO	-	-
MW0149768	C15H28N4O5S2	Gln-Met-Met	Amino acids and derivatives	Amino acids and derivatives	393875	609093	602353	632184	TRUE	FALSE	TRUE	YES	NO	NO	1.41962e+06	1.62148e+06	1.6646e+06	1.2188e+06	YES	YES	NO	YES	NO	NO	1.45532e+06	1.79133e+06	1.21354e+06	976331	YES	NO	NO	YES	NO	NO	-	-
MW0158253	C21H26N6O5	Trp-Thr-His	Amino acids and derivatives	Amino acids and derivatives	1.54587e+06	319631	769505	682514	FALSE	TRUE	FALSE	NO	YES	NO	6.98274e+06	995918	7.62109e+06	6.18338e+06	NO	YES	NO	NO	NO	YES	1.12023e+06	1.71415e+06	7.22343e+06	9.38571e+06	YES	YES	YES	NO	YES	YES	-	-
MW0155110	C22H26N4O5	Phe-Asn-Phe	Amino acids and derivatives	Amino acids and derivatives	1.04673e+07	7.48096e+06	7.9705e+06	8.52585e+06	FALSE	TRUE	TRUE	YES	NO	YES	1.15312e+07	9.23436e+06	1.10055e+07	1.45313e+07	NO	YES	YES	YES	NO	YES	8.84248e+06	8.8567e+06	1.37145e+07	1.33214e+07	YES	YES	NO	NO	NO	NO	-	-
MW0156909	C17H32N8O9	Ser-Ser-Gly-Arg-Ser	Amino acids and derivatives	Amino acids and derivatives	3.34759e+06	3.57179e+06	2.60649e+06	3.40614e+06	TRUE	FALSE	TRUE	YES	NO	NO	1.21976e+06	1.11884e+06	998774	947346	NO	NO	NO	YES	NO	NO	7.23238e+06	6.53933e+06	4.87928e+06	4.91287e+06	NO	NO	YES	NO	NO	YES	-	-
Lmrj001341	C8H12N2O3	Cyclo(Ser-Pro)	Amino acids and derivatives	Amino acids and derivatives	584342	333876	464271	400312	FALSE	TRUE	FALSE	NO	YES	NO	1.03011e+06	492749	1.0953e+06	1.1171e+06	NO	YES	YES	YES	YES	YES	462703	581292	1.21442e+06	1.3207e+06	YES	YES	YES	YES	YES	NO	-	-
MW0151676	C12H24N2O3	Isoleucylisoleucine	Amino acids and derivatives	Amino acids and derivatives	226057	98492.1	178060	165307	FALSE	TRUE	FALSE	YES	NO	YES	387952	138211	273127	338834	NO	YES	YES	YES	NO	NO	179228	229481	438775	497277	YES	YES	YES	NO	NO	NO	-	-
MW0156668	C17H32N8O8	Ser-Asn-Thr-Arg	Amino acids and derivatives	Amino acids and derivatives	91982.5	200132	122856	175488	TRUE	FALSE	TRUE	YES	NO	YES	91562.5	68087.7	80813.6	78809.1	NO	YES	NO	YES	NO	NO	287902	444442	229743	226152	YES	NO	NO	NO	NO	NO	-	-
pme0021	C9H11NO2	L-Phenylalanine	Amino acids and derivatives	Amino acids and derivatives	3.43017e+06	1.98936e+06	2.04763e+06	752959	FALSE	TRUE	FALSE	NO	YES	NO	6.17065e+06	3.66696e+06	4.33429e+06	3.56653e+06	NO	YES	NO	YES	NO	YES	1.13471e+06	3.56921e+06	4.11868e+06	4.60583e+06	YES	YES	YES	NO	YES	YES	C00079	ko00360,ko00400,ko00460,ko00470,ko00940,ko00960,ko00966,ko00970,ko00999,ko01100,ko01110,ko01210,ko01230,ko02010
MW0150455	C28H45N5O6	Gly-Phe-Leu-Leu-Val	Amino acids and derivatives	Amino acids and derivatives	2.30465e+06	641025	1.31673e+06	1.1874e+06	FALSE	TRUE	FALSE	YES	NO	YES	676241	380436	335186	331656	NO	NO	NO	YES	NO	YES	409935	139725	455176	743727	NO	YES	YES	NO	NO	NO	-	-
pme2743	C10H11NO3	N-Phenylacetylglycine	Amino acids and derivatives	Amino acids and derivatives	107595	80225.9	123783	90448.7	FALSE	TRUE	FALSE	YES	NO	YES	172314	109150	238163	261207	NO	YES	YES	YES	YES	YES	177019	242289	568881	468226	YES	YES	NO	YES	NO	NO	C05598	ko00360
MW0158490	C22H28N6O9	Tyr-His-Ser-Asp	Amino acids and derivatives	Amino acids and derivatives	12960.9	8623.12	6989.52	7019.87	FALSE	FALSE	TRUE	YES	NO	YES	15631.1	19539.7	14313.7	9076.36	YES	NO	NO	YES	NO	NO	164447	125458	382697	431307	NO	YES	YES	NO	NO	YES	-	-
MW0155298	C22H26N4O5	Phe-Phe-Asn	Amino acids and derivatives	Amino acids and derivatives	760266	625657	648230	737430	FALSE	TRUE	TRUE	YES	YES	NO	1.19709e+06	577603	786332	784925	NO	YES	NO	NO	YES	YES	1.00282e+06	989972	1.08953e+06	1.13855e+06	NO	YES	YES	YES	NO	NO	-	-
pme2758	C5H9NO5	4-Hydroxy-L-glutamic acid	Amino acids and derivatives	Amino acids and derivatives	89495.2	78627.1	96527	99686.9	FALSE	TRUE	TRUE	YES	NO	NO	163551	96720.4	141335	139891	NO	YES	NO	YES	NO	YES	42045.5	92665.8	152105	158683	YES	YES	YES	YES	NO	NO	C03079	-
MWS04455	C5H9NO3	Cis-L-3-hydroxyproline*	Amino acids and derivatives	Amino acids and derivatives	967756	792991	982140	952218	FALSE	TRUE	FALSE	YES	NO	NO	1.26285e+06	688713	864187	670217	NO	YES	NO	YES	NO	YES	867416	720428	671052	491156	NO	NO	NO	NO	NO	NO	-	-
mws5041	C8H16N2O3	L-Glycyl-L-isoleucine*	Amino acids and derivatives	Amino acids and derivatives	93270.1	133465	126860	112725	TRUE	FALSE	FALSE	YES	NO	YES	227567	469624	391912	180535	YES	NO	NO	YES	NO	YES	58777.9	76113.7	46232.5	62154	YES	NO	YES	YES	YES	YES	-	-
NK10251888	C8H18N4O2	NG,NG-Dimethyl-L-arginine*	Amino acids and derivatives	Amino acids and derivatives	582251	261324	301252	275270	FALSE	TRUE	FALSE	NO	YES	YES	938415	433319	389818	657688	NO	NO	YES	NO	YES	YES	323273	329611	280373	234175	YES	NO	NO	NO	YES	NO	C03626	-
MW0150445	C28H36N6O8	Gly-Phe-Asn-Thr-Phe	Amino acids and derivatives	Amino acids and derivatives	18390.6	13669.6	27410.8	9912.45	FALSE	TRUE	FALSE	YES	NO	YES	19664.3	35554.7	25921.8	22585.2	YES	NO	NO	YES	YES	NO	17350.4	21393.6	11075.1	11428.3	YES	NO	YES	NO	YES	YES	-	-
MW0155824	C11H19N3O5S1	Pro-Cys-Ser	Amino acids and derivatives	Amino acids and derivatives	7.40347e+06	9.61882e+06	9.52982e+06	1.08166e+07	TRUE	FALSE	TRUE	YES	NO	YES	5.2709e+06	8.5009e+06	5.67359e+06	5.51048e+06	YES	NO	NO	NO	YES	YES	6.51998e+06	6.79976e+06	6.03867e+06	5.44345e+06	YES	NO	NO	NO	YES	NO	-	-
MW0152311	C22H36N6O11	Leu-Glu-Asn-Gly-Glu	Amino acids and derivatives	Amino acids and derivatives	561703	347737	403668	490154	FALSE	TRUE	TRUE	NO	YES	NO	846656	346640	911855	789389	NO	YES	NO	NO	YES	YES	1.74571e+06	1.42431e+06	2.12681e+06	2.16004e+06	NO	YES	YES	NO	YES	YES	-	-
Lmrj002087	C10H18N2O5	L-Isoleucyl-L-Aspartate	Amino acids and derivatives	Amino acids and derivatives	140645	52020.8	65232.8	41265.6	FALSE	TRUE	FALSE	YES	NO	NO	239593	76995.8	56597.8	75845.9	NO	NO	YES	YES	NO	YES	131268	55390.1	36291.8	45128.2	NO	NO	YES	YES	NO	NO	-	-
MW0155501	C24H22N2O7	Phe-TyrMe-OH	Amino acids and derivatives	Amino acids and derivatives	653100	596518	643092	736148	FALSE	TRUE	TRUE	YES	NO	YES	423421	547700	543671	467894	YES	NO	NO	YES	YES	NO	565114	566032	616587	568989	YES	YES	NO	YES	YES	NO	-	-
MW0152387	C29H46N6O9	Leu-Ile-Tyr-Thr-Asn	Amino acids and derivatives	Amino acids and derivatives	321732	114954	355193	244694	FALSE	TRUE	FALSE	YES	NO	NO	1.53456e+06	249779	164631	97736.5	NO	NO	NO	NO	YES	YES	104489	26683.4	109382	150653	NO	YES	YES	NO	NO	YES	-	-
MW0145747	C18H29N5O11	Asn-Glu-Thr-Glu	Amino acids and derivatives	Amino acids and derivatives	646287	302405	526985	517885	FALSE	TRUE	FALSE	YES	NO	YES	345657	253315	409303	365251	NO	YES	NO	YES	YES	YES	464088	561471	873594	1.16074e+06	YES	YES	YES	YES	NO	NO	-	-
MW0149660	C17H24N4O6S1	Gln-Cys-Tyr	Amino acids and derivatives	Amino acids and derivatives	4.21574e+06	4.89376e+06	4.87332e+06	5.37759e+06	TRUE	FALSE	TRUE	YES	NO	YES	4.28474e+06	4.59868e+06	4.44167e+06	5.62376e+06	YES	NO	YES	YES	NO	YES	4.10174e+06	6.42899e+06	4.59347e+06	4.34081e+06	YES	NO	NO	NO	NO	NO	-	-
MWS201444	C7H13N3O4	Gln-Gly	Amino acids and derivatives	Amino acids and derivatives	3.51604e+06	4.76454e+06	5.373e+06	5.13734e+06	TRUE	TRUE	FALSE	NO	YES	NO	4.052e+06	5.1322e+06	5.62651e+06	6.72555e+06	YES	YES	YES	NO	YES	NO	4.40092e+06	5.34976e+06	4.79487e+06	4.97337e+06	YES	NO	YES	NO	YES	YES	-	-
MW0155178	C24H30N6O9	Phe-Glu-His-Asp	Amino acids and derivatives	Amino acids and derivatives	772517	1.28245e+06	990328	1.12255e+06	TRUE	FALSE	TRUE	NO	NO	YES	475053	636315	397738	430545	YES	NO	YES	NO	NO	NO	541389	463087	505047	456107	NO	YES	NO	NO	YES	NO	-	-
MWSmce608	C6H13NO3	4-Hydroxy-L-Isoleucine	Amino acids and derivatives	Amino acids and derivatives	286902	181329	194926	229308	FALSE	TRUE	TRUE	NO	YES	NO	310889	193358	223524	231393	NO	YES	YES	NO	YES	NO	239606	208331	163017	191530	NO	NO	YES	YES	NO	YES	-	-
MW0145264	C21H35N9O4	Arg-Arg-Phe	Amino acids and derivatives	Amino acids and derivatives	1.30502e+07	8.87626e+06	1.41123e+07	1.52708e+07	FALSE	TRUE	TRUE	YES	NO	NO	3.91382e+06	7.8538e+06	3.47262e+06	4.57807e+06	YES	NO	YES	YES	NO	NO	7.27542e+06	7.81802e+06	6.4433e+06	1.09312e+07	YES	NO	YES	YES	YES	NO	-	-
MW0150041	C16H29N3O6S1	Glu-Ile-Met	Amino acids and derivatives	Amino acids and derivatives	6.24864e+06	6.19732e+06	5.71877e+06	5.59577e+06	FALSE	FALSE	FALSE	YES	NO	NO	7.53167e+06	8.60896e+06	8.56741e+06	7.68506e+06	YES	NO	NO	NO	YES	NO	1.5787e+07	1.35066e+07	1.03849e+07	1.07154e+07	NO	NO	YES	NO	YES	NO	-	-
MWS201400	C16H21N3O3	Val-Trp	Amino acids and derivatives	Amino acids and derivatives	130874	151429	137780	124268	TRUE	FALSE	FALSE	YES	YES	YES	234243	357656	199127	192510	YES	NO	NO	NO	YES	YES	72866.4	61423.8	70352.1	81003.3	NO	YES	YES	YES	YES	NO	-	-
MW0146229	C24H26N4O6	Asp-Phe-Trp	Amino acids and derivatives	Amino acids and derivatives	6.52667e+06	2.56409e+06	4.62461e+06	2.12729e+06	FALSE	TRUE	FALSE	NO	YES	YES	9.88003e+06	5.67315e+06	7.34947e+06	1.15923e+07	NO	YES	YES	NO	YES	YES	4.69379e+06	5.89645e+06	1.72751e+07	1.71892e+07	YES	YES	NO	YES	NO	NO	-	-
MWS201405	C15H18N4O4	His-Tyr	Amino acids and derivatives	Amino acids and derivatives	113690	87538.9	100130	87929.9	FALSE	TRUE	FALSE	YES	NO	YES	356566	184239	290557	364507	NO	YES	YES	YES	NO	NO	76688.6	98984.9	91050.1	99340.4	YES	NO	YES	NO	NO	YES	-	-
pme1228	C11H12N2O3	5-Hydroxy-L-tryptophan	Amino acids and derivatives	Amino acids and derivatives	492490	486297	605873	403801	FALSE	TRUE	FALSE	YES	NO	YES	741612	1.07757e+06	742671	663951	YES	NO	NO	YES	NO	NO	964328	1.43591e+06	701557	581326	YES	NO	NO	NO	YES	NO	C00643	ko00380,ko01100
MW0150108	C28H41N5O9	Glu-Phe-Pro-Leu-Ser	Amino acids and derivatives	Amino acids and derivatives	43085.4	14310.2	22473.3	23853.2	FALSE	TRUE	TRUE	YES	NO	YES	14658.4	6624.13	7369.26	6202.83	NO	YES	NO	NO	YES	YES	12456.3	4018.1	9873.75	11140.3	NO	YES	YES	NO	YES	YES	-	-
MWS201414	C9H15N3O4	Pro-Asn	Amino acids and derivatives	Amino acids and derivatives	1.81468e+06	2.13262e+06	2.21083e+06	2.12849e+06	TRUE	TRUE	FALSE	YES	NO	NO	2.2706e+06	2.40205e+06	2.58254e+06	3.01386e+06	YES	YES	YES	YES	NO	YES	1.74995e+06	2.78742e+06	1.71658e+06	2.40076e+06	YES	NO	YES	YES	NO	NO	-	-
pme0057	C4H9NO2S	L-Homocysteine	Amino acids and derivatives	Amino acids and derivatives	291300	148167	222922	206608	FALSE	TRUE	FALSE	NO	NO	YES	531543	234500	225823	352676	NO	NO	YES	NO	NO	NO	91133.3	174036	221078	194467	YES	YES	NO	NO	YES	NO	C00155	ko00270,ko00920,ko01100,ko01110,ko01230
MW0155341	C25H30N4O9	Phe-Ser-Tyr-Asp	Amino acids and derivatives	Amino acids and derivatives	61870.4	74192.2	115571	83834.5	TRUE	TRUE	FALSE	YES	NO	YES	118915	55829.9	138703	104681	NO	YES	NO	YES	YES	NO	58880.1	80888.9	91472.6	118945	YES	YES	YES	NO	NO	YES	-	-
pme2527	C5H12N2O2	L-Ornithine	Amino acids and derivatives	Amino acids and derivatives	107943	126455	120031	118404	TRUE	FALSE	FALSE	NO	NO	YES	110572	119083	125066	122335	YES	YES	NO	YES	NO	YES	109473	123191	108450	113021	YES	NO	YES	NO	NO	NO	C00077	ko00220,ko00330,ko00470,ko00480,ko01100,ko01110,ko01210,ko01230,ko02010
MW0155990	C13H21N3O7	Pro-Ser-Glu	Amino acids and derivatives	Amino acids and derivatives	1.2746e+06	418673	559908	676022	FALSE	TRUE	TRUE	NO	YES	YES	2.57517e+06	612954	1.94126e+06	2.0534e+06	NO	YES	YES	NO	NO	YES	1.01785e+06	885068	2.27389e+06	2.45298e+06	NO	YES	YES	NO	YES	NO	-	-
pme0075	C7H11NO5	N-Acetyl-L-glutamic acid	Amino acids and derivatives	Amino acids and derivatives	293435	304845	346270	408076	TRUE	TRUE	TRUE	YES	NO	NO	332326	228328	173416	229043	NO	NO	YES	YES	NO	NO	223145	190737	165417	174409	NO	NO	YES	YES	NO	NO	C00624	ko00220,ko01100,ko01110,ko01210,ko01230
MW0151043	C24H30N6O9	His-Phe-Glu-Asp	Amino acids and derivatives	Amino acids and derivatives	492306	127404	291560	174610	FALSE	TRUE	FALSE	NO	NO	NO	1.93149e+06	668691	1.37064e+06	1.63405e+06	NO	YES	YES	YES	YES	NO	188769	166684	262660	330147	NO	YES	YES	YES	YES	NO	-	-
MW0151027	C13H21N5O4S1	His-Met-Gly	Amino acids and derivatives	Amino acids and derivatives	3.75645e+06	8.7509e+06	7.78744e+06	7.64367e+06	TRUE	FALSE	FALSE	YES	NO	YES	4.45039e+06	9.62711e+06	5.55319e+06	4.24641e+06	YES	NO	NO	YES	NO	NO	7.53247e+06	8.98222e+06	3.73903e+06	3.16872e+06	YES	NO	NO	YES	NO	NO	-	-
pmb2591	C13H14N2O3	N-Acetyl-L-Tryptophan	Amino acids and derivatives	Amino acids and derivatives	39255	75927.7	70352.7	90019.6	TRUE	FALSE	TRUE	NO	YES	YES	58842.8	67890.6	63002.6	53104	YES	NO	NO	NO	YES	YES	35891	50482.8	32776	42031.8	YES	NO	YES	NO	YES	YES	-	-
mws0712	C5H9NO3	N-Propionylglycine	Amino acids and derivatives	Amino acids and derivatives	56706	80845.7	112215	105329	TRUE	TRUE	FALSE	NO	YES	NO	76561.5	100879	117345	131371	YES	YES	YES	NO	YES	YES	121048	198107	238420	182835	YES	YES	NO	NO	YES	NO	-	-
pme3351	C6H11NO3	Allysine(6-Oxo DL-Norleucine)	Amino acids and derivatives	Amino acids and derivatives	107844	108907	87852.5	82440.8	TRUE	FALSE	FALSE	NO	NO	YES	95753.5	79691.4	78686.8	86016.1	NO	NO	YES	NO	NO	NO	110206	81192.3	111593	94475.3	NO	YES	NO	NO	NO	YES	C04076	ko00300,ko00310,ko00960,ko01100,ko01110,ko01230
Lmhp002031	C12H24N2O3	L-Leucyl-L-Leucine	Amino acids and derivatives	Amino acids and derivatives	109502	133259	107159	119508	TRUE	FALSE	TRUE	NO	YES	YES	206038	306546	158957	176167	YES	NO	YES	YES	YES	NO	101291	67687	89871.2	52773.7	NO	YES	NO	YES	NO	YES	-	-
pme0124	C7H12N2O3	L-Glycyl-L-proline	Amino acids and derivatives	Amino acids and derivatives	173589	89306	74470.8	83421.2	FALSE	FALSE	TRUE	NO	YES	NO	402925	191672	178014	193413	NO	NO	YES	NO	YES	NO	99178.8	70235.5	40356.1	65553.1	NO	NO	YES	YES	NO	YES	-	-
MWS201388	C9H15N3O5	Asn-Hyp	Amino acids and derivatives	Amino acids and derivatives	77627.2	107188	101097	83683.4	TRUE	FALSE	FALSE	YES	YES	NO	83199.1	91685.7	99287.8	124954	YES	YES	YES	YES	YES	NO	87735.8	93590.7	91122.2	80598.1	YES	NO	NO	YES	YES	NO	-	-
MW0155378	C27H33N5O9	Phe-Tyr-Asn-Glu	Amino acids and derivatives	Amino acids and derivatives	127276	48270.2	108948	39590.4	FALSE	TRUE	FALSE	NO	YES	YES	154607	69876	200934	192779	NO	YES	NO	NO	NO	NO	77192	377549	472210	755494	YES	YES	YES	NO	YES	YES	-	-
MW0158430	C23H32N6O10	Tyr-Gln-Asn-Glu	Amino acids and derivatives	Amino acids and derivatives	34318.8	51349.6	41237.7	59878.9	TRUE	FALSE	TRUE	YES	NO	YES	25984.2	27510.6	28458.7	22226.4	YES	YES	NO	YES	NO	YES	58553.1	56823.3	53060.8	45038.3	NO	NO	NO	NO	NO	NO	-	-
MW0109217	C15H20N2O4	Phenylbutyrylglutamine	Amino acids and derivatives	Amino acids and derivatives	1.25006e+08	4.449e+07	7.96494e+07	7.31003e+07	FALSE	TRUE	FALSE	NO	YES	NO	4.0505e+07	2.10341e+07	3.44448e+07	3.68764e+07	NO	YES	YES	NO	NO	YES	316476	329066	1.31193e+07	3.32435e+07	YES	YES	YES	YES	YES	YES	-	-
MW0146164	C18H30N4O9	Asp-Leu-Ala-Glu	Amino acids and derivatives	Amino acids and derivatives	143418	141776	169735	156690	FALSE	TRUE	FALSE	YES	NO	YES	139318	161246	145604	146838	YES	NO	YES	YES	NO	NO	149263	166723	163040	144594	YES	NO	NO	NO	NO	NO	-	-
MW0150099	C23H30N4O11	Glu-Phe-Asp-Glu	Amino acids and derivatives	Amino acids and derivatives	143753	89899.4	90781.3	118232	FALSE	TRUE	TRUE	YES	NO	YES	182924	110732	187981	177123	NO	YES	NO	NO	YES	NO	166918	163776	391323	343462	NO	YES	NO	NO	YES	YES	-	-
MW0149644	C24H34N6O11S	Gln-Asp-Cys-Tyr-Ser	Amino acids and derivatives	Amino acids and derivatives	286596	265269	299328	326439	FALSE	TRUE	TRUE	YES	NO	NO	1.78716e+06	1.2182e+06	1.73714e+06	1.95623e+06	NO	YES	YES	YES	NO	YES	665678	615536	680242	455269	NO	YES	NO	YES	NO	YES	-	-
MW0146194	C19H34N6O9S	Asp-Lys-Ser-Cys-Ala	Amino acids and derivatives	Amino acids and derivatives	603284	1.03929e+06	838391	947336	TRUE	FALSE	TRUE	YES	NO	NO	240467	318285	167147	152027	YES	NO	NO	YES	NO	NO	495083	350372	257634	263367	NO	NO	YES	YES	NO	YES	-	-
MW0150432	C25H50N8O6	Gly-Lys-Val-Lys-Lys	Amino acids and derivatives	Amino acids and derivatives	48728.9	24123	49636.4	62424	FALSE	TRUE	TRUE	NO	YES	NO	54606.1	43202.5	27813.6	22978.5	NO	NO	NO	NO	YES	YES	8666.95	3823.38	14738	21522.7	NO	YES	YES	YES	YES	NO	-	-
MWStz170	C11H18N2O3	Cyclo(L-Leu-trans-4-hydroxy-L-Pro)	Amino acids and derivatives	Amino acids and derivatives	32469.1	22325.2	26062.4	24450.7	FALSE	TRUE	FALSE	YES	NO	NO	33809	26429	29930.1	27186.2	NO	YES	NO	YES	YES	YES	22571.4	25548.8	30246.3	32262.9	YES	YES	YES	YES	NO	NO	-	-
Lmhp001670	C11H22N2O3	L-Valyl-L-Leucine	Amino acids and derivatives	Amino acids and derivatives	66008.2	58318.5	71900.3	54532.9	FALSE	TRUE	FALSE	YES	NO	YES	156880	103569	77563.4	71875.9	NO	NO	NO	YES	NO	YES	66709.6	45841.6	41169.5	46171.2	NO	NO	YES	NO	NO	NO	-	-
MWS201480	C12H16N2O4	Tyr-Ala	Amino acids and derivatives	Amino acids and derivatives	96657	65784.2	74582.5	86588.3	FALSE	TRUE	TRUE	YES	NO	YES	127515	105565	130846	159539	NO	YES	YES	YES	YES	YES	52159.5	105972	92789.4	102429	YES	NO	YES	YES	YES	NO	-	-
MW0152315	C19H32N4O9S	Leu-Glu-Cys-Glu	Amino acids and derivatives	Amino acids and derivatives	4.45433e+06	8.67202e+06	7.16256e+06	9.12164e+06	TRUE	FALSE	TRUE	YES	NO	NO	1.82346e+06	3.16361e+06	1.62118e+06	2.31316e+06	YES	NO	YES	YES	NO	NO	5.09275e+06	3.92655e+06	3.48196e+06	3.83003e+06	NO	NO	YES	NO	YES	NO	-	-
MWS4296	C11H14N2O3	Glycylphenylalanine*	Amino acids and derivatives	Amino acids and derivatives	409193	174509	180675	257519	FALSE	TRUE	TRUE	NO	YES	NO	1.00033e+06	593406	806578	935864	NO	YES	YES	NO	YES	NO	355045	399865	545900	633615	YES	YES	YES	YES	YES	NO	-	-
MW0153108	C24H32N4O5	Lys-Phe-Tyr	Amino acids and derivatives	Amino acids and derivatives	2.98794e+06	2.25326e+06	2.19175e+06	1.76922e+06	FALSE	FALSE	FALSE	YES	NO	NO	2.9625e+06	2.03829e+06	2.11707e+06	2.14563e+06	NO	YES	YES	YES	NO	NO	3.84771e+06	4.59335e+06	3.97041e+06	3.87087e+06	YES	NO	NO	NO	NO	NO	-	-
MWS201483	C14H18N2O4	Phe-Hyp	Amino acids and derivatives	Amino acids and derivatives	11400	9439.47	12240.9	14090.4	FALSE	TRUE	TRUE	YES	YES	YES	22898.4	27342.5	13251.1	25891	YES	NO	YES	YES	NO	NO	5328.85	14651.9	14171	18705.7	YES	NO	YES	NO	YES	YES	-	-
MW0157635	C24H40N6O13	Thr-Glu-Lys-Asp-Glu	Amino acids and derivatives	Amino acids and derivatives	13919.4	41717.9	35713	48274.7	TRUE	FALSE	TRUE	YES	NO	NO	27039.7	71257.5	49650.4	65895.8	YES	NO	YES	NO	YES	NO	34120.3	58732	49380.1	79332.3	YES	NO	YES	NO	YES	NO	-	-
MWS201478	C12H16N2O4	Phe-Ser	Amino acids and derivatives	Amino acids and derivatives	208888	295547	309490	247464	TRUE	TRUE	FALSE	NO	YES	NO	547246	1.15125e+06	453087	434771	YES	NO	NO	NO	YES	NO	103657	123358	62976.3	92604.1	YES	NO	YES	NO	YES	NO	-	-
MW0145330	C20H31N7O5	Arg-Gln-Phe	Amino acids and derivatives	Amino acids and derivatives	614081	324090	586349	572125	FALSE	TRUE	FALSE	NO	NO	YES	2.33165e+06	1.08168e+06	3.33873e+06	2.23621e+06	NO	YES	NO	NO	YES	YES	81575.3	70848.1	198034	335878	NO	YES	YES	NO	YES	NO	-	-
mws0736	C8H16N2O3	N-Glycyl-L-leucine*	Amino acids and derivatives	Amino acids and derivatives	170288	101798	102318	120178	FALSE	TRUE	TRUE	YES	NO	YES	193755	129559	84596.4	167569	NO	NO	YES	YES	NO	YES	125634	63716.4	65655.6	68210	NO	YES	YES	YES	NO	NO	C02155	-
mws0124	C13H14N2O3	N-(3-Indolylacetyl)-L-alanine	Amino acids and derivatives	Amino acids and derivatives	114863	96256.6	93414.8	99416.8	FALSE	FALSE	TRUE	YES	NO	NO	152307	158055	151043	142773	YES	NO	NO	YES	YES	NO	91440.9	111167	116344	132002	YES	YES	YES	YES	NO	NO	-	-
MW0159021	C13H21N5O4	Val-His-Gly	Amino acids and derivatives	Amino acids and derivatives	400791	780340	608706	982387	TRUE	FALSE	TRUE	YES	YES	NO	476586	851651	378512	475707	YES	NO	YES	NO	YES	YES	1.13623e+06	660766	528372	461821	NO	NO	NO	NO	NO	NO	-	-
MW0145509	C19H38N10O6	Arg-Thr-Ala-Arg	Amino acids and derivatives	Amino acids and derivatives	44419.7	38675	82111.2	67810.8	FALSE	TRUE	FALSE	NO	YES	NO	644040	72131.6	38647	19023.4	NO	NO	NO	NO	YES	NO	15532.2	7085.06	23519	24608.1	NO	YES	YES	YES	YES	YES	-	-
mws5037	C9H18N2O3	L-Alanyl-L-leucine	Amino acids and derivatives	Amino acids and derivatives	80458.5	148066	139481	160426	TRUE	FALSE	TRUE	YES	NO	YES	71638	125088	95109.3	94049.5	YES	NO	NO	YES	YES	YES	67831.3	91829.3	74718.4	88593.5	YES	NO	YES	YES	NO	NO	-	-
MW0146292	C24H26N4O7	Asp-Trp-Tyr	Amino acids and derivatives	Amino acids and derivatives	8.5382e+06	1.05643e+07	1.14981e+07	8.35526e+06	TRUE	TRUE	FALSE	NO	YES	NO	6.21132e+06	8.78042e+06	6.60914e+06	8.37761e+06	YES	NO	YES	NO	YES	YES	7.92799e+06	1.03626e+07	7.71239e+06	7.14531e+06	YES	NO	NO	NO	YES	NO	-	-
MWS4309	C13H15N3O3	Glycyl-tryptophan	Amino acids and derivatives	Amino acids and derivatives	236694	190082	240028	177658	FALSE	TRUE	FALSE	NO	NO	YES	446131	276380	318720	395084	NO	YES	YES	NO	YES	NO	119739	162240	133328	117985	YES	NO	NO	NO	YES	YES	-	-
mws3141	C12H14N2O3	5-Methoxy-DL-tryptophan	Amino acids and derivatives	Amino acids and derivatives	130943	106609	89293.9	124895	FALSE	FALSE	TRUE	YES	NO	YES	88746.1	104655	94335.2	80573.4	YES	NO	NO	YES	NO	NO	103587	81227.3	78830.5	85498.3	NO	NO	YES	NO	YES	YES	-	-
MWS201408	C9H14N2O7	Asp-Glu	Amino acids and derivatives	Amino acids and derivatives	79404.7	56845.8	69099.3	55168.9	FALSE	TRUE	FALSE	YES	YES	NO	120028	56743.7	54852.7	46487.3	NO	NO	NO	NO	YES	YES	67453.6	45093.5	70828	59728.7	NO	YES	NO	YES	YES	NO	-	-
MWS201437	C10H18N2O5	Leu-Asp	Amino acids and derivatives	Amino acids and derivatives	265556	162529	281547	233893	FALSE	TRUE	FALSE	YES	NO	YES	284506	491486	210337	154875	YES	NO	NO	YES	YES	YES	194656	197237	121554	179929	YES	NO	YES	YES	NO	YES	-	-
MWS201464	C15H23N3O3	Lys-Phe	Amino acids and derivatives	Amino acids and derivatives	145358	173638	142065	155062	TRUE	FALSE	TRUE	YES	NO	YES	279698	206383	262817	375775	NO	YES	YES	NO	YES	YES	158370	168286	176562	151383	YES	YES	NO	NO	YES	NO	-	-
MW0155193	C24H34N4O9	Phe-Glu-Val-Glu	Amino acids and derivatives	Amino acids and derivatives	3.1242e+06	1.22192e+06	1.85336e+06	1.09677e+06	FALSE	TRUE	FALSE	NO	YES	NO	1.8173e+06	556109	2.85464e+06	3.25099e+06	NO	YES	YES	YES	NO	NO	224848	350006	1.21337e+06	1.84044e+06	YES	YES	YES	NO	NO	YES	-	-
MW0146027	C22H43N9O7	Asp-Arg-Lys-Lys	Amino acids and derivatives	Amino acids and derivatives	36220.2	20723.8	30065.9	45267.7	FALSE	TRUE	TRUE	YES	NO	YES	25943.7	21337.7	18371.9	22506.2	NO	NO	YES	YES	NO	NO	33203.8	19961	25990.1	44105	NO	YES	YES	NO	NO	NO	-	-
MW0149978	C26H46N10O11	Glu-Gln-Lys-Asp-Arg	Amino acids and derivatives	Amino acids and derivatives	1.54054e+06	698591	990263	751138	FALSE	TRUE	FALSE	YES	NO	NO	681696	498142	528278	635046	NO	YES	YES	YES	YES	NO	423228	302309	640900	918011	NO	YES	YES	YES	NO	NO	-	-
mws0520	C11H13NO4	N-Acetyl-L-tyrosine	Amino acids and derivatives	Amino acids and derivatives	47254.9	81508.1	90612.4	102911	TRUE	TRUE	TRUE	YES	NO	YES	36318.1	60142.9	65246.5	107435	YES	YES	YES	YES	NO	NO	18966.1	48114.3	64297.7	95050	YES	YES	YES	YES	NO	NO	-	-
Lmhp002001	C14H20N2O3	L-Valyl-L-Phenylalanine	Amino acids and derivatives	Amino acids and derivatives	65944.7	50620.9	48200.3	70314.5	FALSE	FALSE	TRUE	NO	NO	NO	103831	111332	67445.4	73299	YES	NO	YES	NO	NO	NO	39076.4	31955.9	23967.7	30224.3	NO	NO	YES	NO	NO	NO	-	-
MW0153660	C14H23N5O5S1	Met-Ser-His	Amino acids and derivatives	Amino acids and derivatives	1.52288e+06	3.09971e+06	3.45263e+06	5.31499e+06	TRUE	TRUE	TRUE	YES	YES	NO	261263	1.60681e+06	1.09198e+06	940523	YES	NO	NO	NO	YES	NO	2.29841e+06	6.36994e+06	3.09929e+06	1.83452e+06	YES	NO	NO	YES	YES	NO	-	-
MW0153063	C36H55N7O7	Lys-Lys-Leu-Phe-Tyr	Amino acids and derivatives	Amino acids and derivatives	77289.3	156096	95863.4	140597	TRUE	FALSE	TRUE	NO	NO	NO	385070	66366.3	39280.7	51078.1	NO	NO	YES	NO	YES	YES	102475	89278.5	141472	167032	NO	YES	YES	NO	YES	YES	-	-
MW0146264	C21H37N5O10	Asp-Ser-Val-Ile-Ser	Amino acids and derivatives	Amino acids and derivatives	528367	220406	255877	324848	FALSE	TRUE	TRUE	NO	YES	NO	635465	190694	656980	575836	NO	YES	NO	YES	YES	NO	186852	230863	729410	1.27543e+06	YES	YES	YES	YES	NO	NO	-	-
MW0109095	C19H29N5O5	Phe-Asn-Lys	Amino acids and derivatives	Amino acids and derivatives	199726	112407	218958	58880.2	FALSE	TRUE	FALSE	YES	NO	NO	340156	305405	406400	276832	NO	YES	NO	YES	NO	YES	69731.1	187706	402218	350658	YES	YES	NO	NO	NO	NO	-	-
MW0150811	C14H22N6O5	His-Ala-Gln	Amino acids and derivatives	Amino acids and derivatives	277028	341244	334453	336267	TRUE	FALSE	TRUE	YES	NO	YES	125729	285071	206676	139014	YES	NO	NO	YES	NO	YES	746993	847254	651240	701164	YES	NO	YES	NO	NO	YES	-	-
MW0158117	C24H26N4O6	Trp-Asp-Phe	Amino acids and derivatives	Amino acids and derivatives	5.36992e+07	4.36076e+07	5.14865e+07	3.55057e+07	FALSE	TRUE	FALSE	NO	YES	NO	2.79514e+07	4.82309e+07	2.89807e+07	3.25571e+07	YES	NO	YES	NO	YES	YES	1.5831e+07	1.15584e+07	2.23803e+07	2.03683e+07	NO	YES	NO	NO	YES	NO	-	-
pme1419	C6H13NO2S	L-Methionine methyl ester	Amino acids and derivatives	Amino acids and derivatives	224347	298209	270020	208517	TRUE	FALSE	FALSE	YES	NO	YES	107392	223718	179215	145346	YES	NO	NO	NO	YES	NO	219646	243953	225542	228328	YES	NO	YES	YES	NO	YES	-	-
MWS201447	C12H16N2O3	Phe-Ala	Amino acids and derivatives	Amino acids and derivatives	58128.3	88371.9	79343.6	82628.2	TRUE	FALSE	TRUE	NO	YES	YES	57144.5	89480.9	60322.8	68511.2	YES	NO	YES	NO	YES	YES	50416.1	63182.1	49834.5	60066.2	YES	NO	YES	NO	YES	NO	-	-
MWS201430	C9H18N2O4S	Met-Thr	Amino acids and derivatives	Amino acids and derivatives	20855	15333.4	17522.8	18599.4	FALSE	TRUE	TRUE	NO	YES	NO	36978.4	48599.3	38632.7	39778.9	YES	NO	YES	NO	YES	NO	12996.9	12282.1	16247.8	20518	NO	YES	YES	NO	YES	NO	-	-
MW0155283	C25H39N5O7	Phe-Lys-Val-Glu	Amino acids and derivatives	Amino acids and derivatives	256846	170248	263060	307766	FALSE	TRUE	TRUE	YES	NO	NO	142527	65927.7	130591	185568	NO	YES	YES	NO	YES	NO	74594.5	96332.6	227283	250699	YES	YES	YES	YES	NO	NO	-	-
MW0151068	C15H23N5O5	His-Pro-Thr	Amino acids and derivatives	Amino acids and derivatives	163412	108203	155731	126517	FALSE	TRUE	FALSE	YES	NO	NO	258407	125862	404031	368576	NO	YES	NO	YES	NO	NO	253914	322640	639100	816322	YES	YES	YES	NO	NO	NO	-	-
pme3827	C9H11NO4	3,4-Dihydroxy-L-phenylalanine (L-Dopa)	Amino acids and derivatives	Amino acids and derivatives	546318	495948	607519	521889	FALSE	TRUE	FALSE	YES	NO	YES	465567	516494	432334	492489	YES	NO	YES	YES	NO	YES	476463	709239	454071	652437	YES	NO	YES	NO	NO	NO	C00355	ko00350,ko00950,ko00965,ko01100,ko01110
MW0153689	C22H28N6O4S1	Met-Trp-His	Amino acids and derivatives	Amino acids and derivatives	3.33845e+06	3.23562e+06	2.62894e+06	2.07035e+06	FALSE	FALSE	FALSE	YES	NO	YES	987721	1.68994e+06	947377	991715	YES	NO	YES	NO	YES	NO	2.21904e+06	1.43553e+06	1.35652e+06	1.14397e+06	NO	NO	NO	NO	YES	NO	-	-
MW0151637	C26H43N7O6	Ile-Tyr-Val-Arg	Amino acids and derivatives	Amino acids and derivatives	1.06532e+06	182423	425845	262277	FALSE	TRUE	FALSE	YES	YES	YES	919581	281243	663633	709344	NO	YES	YES	NO	YES	NO	711402	513563	841431	616333	NO	YES	NO	YES	YES	YES	-	-
MW0152551	C25H41N5O7	Leu-Tyr-Thr-Lys	Amino acids and derivatives	Amino acids and derivatives	105037	64701.9	85516.6	89004.6	FALSE	TRUE	TRUE	YES	NO	YES	113170	56260.9	97807.8	102845	NO	YES	YES	YES	NO	NO	83521.8	130261	289213	324785	YES	YES	YES	YES	NO	YES	-	-
MW0156965	C29H38N6O11	Ser-Tyr-Tyr-Gln-Ser	Amino acids and derivatives	Amino acids and derivatives	135723	199976	160929	154142	TRUE	FALSE	FALSE	YES	NO	NO	1.11385e+06	515010	932733	898549	NO	YES	NO	YES	NO	NO	446730	498811	504177	391177	YES	YES	NO	NO	NO	NO	-	-
MW0108233	C8H16N2O4S	Met-Ser	Amino acids and derivatives	Amino acids and derivatives	9.26117e+07	6.12166e+07	7.38618e+07	5.40495e+07	FALSE	TRUE	FALSE	NO	YES	YES	6.67471e+06	1.73463e+07	4.37386e+06	4.98302e+06	YES	NO	YES	YES	NO	YES	1.69662e+07	1.98293e+07	4.48808e+07	5.03209e+07	YES	YES	YES	NO	NO	YES	-	-
MWS3165	C10H15NO5	3-Methoxy-L-Tyrosine	Amino acids and derivatives	Amino acids and derivatives	131641	227121	235879	178910	TRUE	TRUE	FALSE	YES	NO	YES	161313	312070	341824	240985	YES	YES	NO	NO	YES	NO	199991	308654	196473	153004	YES	NO	NO	NO	NO	NO	-	-
MW0156035	C28H42N8O8	Pro-Tyr-Pro-Arg-Ser	Amino acids and derivatives	Amino acids and derivatives	3.06548e+06	2.58782e+06	2.72604e+06	4.68356e+06	FALSE	TRUE	TRUE	NO	NO	YES	5.11152e+06	1.48245e+06	1.06709e+06	2.09395e+06	NO	NO	YES	NO	NO	YES	1.00133e+07	1.82023e+06	2.6227e+06	4.9008e+06	NO	YES	YES	NO	YES	YES	-	-
MW0105932	C7H12N2O6	Asp-Ser	Amino acids and derivatives	Amino acids and derivatives	8.36034e+06	8.61808e+06	1.10087e+07	1.08465e+07	TRUE	TRUE	FALSE	YES	NO	NO	5.26458e+06	7.53125e+06	5.71606e+06	4.8379e+06	YES	NO	NO	YES	YES	NO	6.36877e+06	8.17936e+06	4.86978e+06	5.77039e+06	YES	NO	YES	YES	NO	NO	-	-
MW0149905	C28H44N8O8	Glu-Ala-Phe-Arg-Val	Amino acids and derivatives	Amino acids and derivatives	261535	140071	108644	133854	FALSE	FALSE	TRUE	NO	NO	YES	336363	52156.5	104591	99395.7	NO	YES	NO	NO	YES	YES	1.11133e+06	154764	126456	276489	NO	NO	YES	NO	YES	NO	-	-
MW0152404	C21H33N3O4	Leu-Leu-Phe	Amino acids and derivatives	Amino acids and derivatives	61649.1	106841	175535	240740	TRUE	TRUE	TRUE	YES	YES	NO	242091	167517	321607	221115	NO	YES	NO	YES	NO	YES	40031.7	241590	691397	499640	YES	YES	NO	YES	YES	NO	-	-
mws3109	C8H9NO3	4-Hydroxy-L-phenylglycine	Amino acids and derivatives	Amino acids and derivatives	42427.3	49760.5	40951.3	48268.3	TRUE	FALSE	TRUE	NO	NO	NO	61796.9	65591.3	72622.3	79756.4	YES	YES	YES	YES	NO	YES	46706.8	73492	65016.2	69042.9	YES	NO	YES	NO	NO	YES	-	-
MW0156904	C10H18N4O7	Ser-Ser-Asn	Amino acids and derivatives	Amino acids and derivatives	1.13006e+06	1.13915e+06	1.75119e+06	1.07557e+06	TRUE	TRUE	FALSE	NO	YES	NO	4.89176e+06	7.74199e+06	6.40606e+06	7.23434e+06	YES	NO	YES	NO	NO	NO	1.14327e+06	2.19366e+06	1.63567e+06	1.98015e+06	YES	NO	YES	NO	YES	NO	-	-
MW0144721	C19H24N4O4	Ala-Pro-Trp	Amino acids and derivatives	Amino acids and derivatives	1.2319e+07	1.61175e+07	1.41802e+07	1.59819e+07	TRUE	FALSE	TRUE	NO	NO	YES	2.15188e+07	2.04342e+07	2.30376e+07	2.10004e+07	NO	YES	NO	NO	YES	NO	2.83801e+07	3.12984e+07	2.31927e+07	2.20782e+07	YES	NO	NO	NO	YES	NO	-	-
MW0150988	C17H28N6O5	His-Leu-Gln	Amino acids and derivatives	Amino acids and derivatives	387179	810993	823387	715067	TRUE	TRUE	FALSE	NO	YES	NO	382211	660198	657985	419398	YES	NO	NO	YES	NO	YES	246994	526054	413918	477536	YES	NO	YES	NO	YES	YES	-	-
MW0145322	C15H27N7O7	Arg-Gln-Asp	Amino acids and derivatives	Amino acids and derivatives	1.47245e+06	1.64695e+06	1.9174e+06	1.34952e+06	TRUE	TRUE	FALSE	NO	NO	YES	436968	629514	360338	433027	YES	NO	YES	NO	YES	YES	138612	245157	473193	681234	YES	YES	YES	NO	YES	NO	-	-
MW0145505	C18H28N6O6	Arg-Ser-Tyr	Amino acids and derivatives	Amino acids and derivatives	1.24153e+07	2.24322e+07	2.08911e+07	2.16637e+07	TRUE	FALSE	TRUE	NO	NO	YES	1.24121e+07	2.06483e+07	2.18828e+07	2.35227e+07	YES	YES	YES	NO	YES	NO	1.22419e+07	2.1039e+07	2.20872e+07	2.23946e+07	YES	YES	YES	NO	NO	NO	-	-
MW0152393	C15H29N3O4S1	Leu-Leu-Cys	Amino acids and derivatives	Amino acids and derivatives	442543	1.1436e+06	880915	1.00311e+06	TRUE	FALSE	TRUE	NO	YES	NO	426876	787388	948000	1.28627e+06	YES	YES	YES	NO	NO	NO	417350	1.91813e+06	1.52198e+06	1.27365e+06	YES	NO	NO	NO	NO	NO	-	-
MW0145778	C15H24N6O5	Asn-His-Val	Amino acids and derivatives	Amino acids and derivatives	666713	607282	608201	608344	FALSE	TRUE	TRUE	NO	YES	NO	1.61297e+06	829805	1.30329e+06	1.40367e+06	NO	YES	YES	NO	NO	NO	739670	860316	1.13614e+06	1.3181e+06	YES	YES	YES	NO	YES	YES	-	-
MW0155888	C16H25N5O4	Pro-His-Val	Amino acids and derivatives	Amino acids and derivatives	2.3029e+06	1.50957e+06	2.09436e+06	1.54164e+06	FALSE	TRUE	FALSE	YES	NO	NO	3.16589e+06	943048	3.94103e+06	3.45317e+06	NO	YES	NO	YES	NO	NO	1.64867e+06	1.86314e+06	4.54251e+06	5.61418e+06	YES	YES	YES	NO	NO	NO	-	-
MW0145453	C14H28N6O5S1	Arg-Met-Ser	Amino acids and derivatives	Amino acids and derivatives	482597	458423	368622	425666	FALSE	FALSE	TRUE	YES	NO	YES	207979	251286	287488	222636	YES	YES	NO	YES	NO	YES	367317	376691	316789	417927	YES	NO	YES	NO	NO	NO	-	-
MW0158377	C26H41N7O8	Tyr-Arg-Ile-Glu	Amino acids and derivatives	Amino acids and derivatives	93501.8	333256	572122	793853	TRUE	TRUE	TRUE	YES	YES	NO	6139.22	57035.8	30375.6	48203.6	YES	NO	YES	NO	NO	YES	4709.14	10079.5	11790.7	40053	YES	YES	YES	NO	YES	NO	-	-
MW0151214	C25H24N2O6	HoPhe-HoPhe-OH	Amino acids and derivatives	Amino acids and derivatives	5.10834e+06	6.49371e+06	6.07408e+06	7.08924e+06	TRUE	FALSE	TRUE	NO	NO	NO	4.61139e+07	3.46568e+07	4.38967e+07	3.49289e+07	NO	YES	NO	NO	YES	NO	9.79462e+06	1.13413e+07	6.91493e+06	7.90147e+06	YES	NO	YES	NO	NO	NO	-	-
MW0158560	C23H29N3O6S1	Tyr-Met-Tyr	Amino acids and derivatives	Amino acids and derivatives	2.97256e+06	2.03572e+06	3.24794e+06	2.70863e+06	FALSE	TRUE	FALSE	NO	YES	NO	110835	453952	143682	101023	YES	NO	NO	YES	NO	YES	1.06277e+06	1.31124e+06	1.75943e+06	665474	YES	YES	NO	NO	YES	NO	-	-
MW0158703	C26H26N2O7	TyrMe-HoPhe-OH	Amino acids and derivatives	Amino acids and derivatives	412670	350701	326041	417053	FALSE	FALSE	TRUE	YES	NO	YES	145112	533325	389472	383258	YES	NO	NO	NO	YES	YES	197021	318635	242787	206099	YES	NO	NO	NO	NO	YES	-	-
MW0159215	C25H39N5O8	Val-Tyr-Glu-Lys	Amino acids and derivatives	Amino acids and derivatives	6.23399e+06	3.42962e+06	3.97616e+06	3.6494e+06	FALSE	TRUE	FALSE	YES	YES	NO	6.49012e+06	2.8213e+06	6.08236e+06	4.35285e+06	NO	YES	NO	NO	YES	YES	1.90088e+06	1.22736e+06	4.60906e+06	5.72567e+06	NO	YES	YES	NO	YES	YES	-	-
mws0216	C5H9NO3	Trans-4-Hydroxy-L-proline*	Amino acids and derivatives	Amino acids and derivatives	739134	793038	1.04313e+06	977629	TRUE	TRUE	FALSE	YES	NO	YES	1.23393e+06	719540	854178	631301	NO	YES	NO	YES	NO	YES	619828	611604	620445	376042	NO	YES	NO	YES	NO	NO	C01157	ko00330,ko00470,ko01100,ko02010
MW0145991	C13H17N3O4	L-Asparaginyl-L-phenylalanine	Amino acids and derivatives	Amino acids and derivatives	372922	470938	496769	573712	TRUE	TRUE	TRUE	NO	NO	YES	880831	982142	905827	908545	YES	NO	YES	YES	NO	YES	181133	220143	124731	277073	YES	NO	YES	YES	NO	YES	-	-
MW0158359	C17H25N3O5S1	Tyr-Ala-Met	Amino acids and derivatives	Amino acids and derivatives	37721.4	66485.8	61634.9	48362.3	TRUE	FALSE	FALSE	NO	NO	NO	47841.9	43227.6	33295.7	68969.1	NO	NO	YES	NO	YES	NO	21308.6	61354.8	38244	64246.8	YES	NO	YES	NO	YES	NO	-	-
MW0109139	C18H20N2O4	Phenylalanyltyrosine	Amino acids and derivatives	Amino acids and derivatives	391205	949840	696056	1.16036e+06	TRUE	FALSE	TRUE	NO	YES	YES	235030	354746	321293	271015	YES	NO	NO	YES	YES	NO	1.5599e+06	1.65337e+06	936113	732556	YES	NO	NO	NO	YES	NO	-	-
MWS201421	C14H20N2O3S	Met-Phe	Amino acids and derivatives	Amino acids and derivatives	8835.48	12044.6	10056.9	9373.71	TRUE	FALSE	FALSE	NO	YES	NO	19041	27446	10396.8	11706.1	YES	NO	YES	NO	YES	YES	8651.98	3556.21	2060.14	4472.46	NO	NO	YES	NO	YES	YES	-	-
pmf0470	C5H9NO3	cis-4-Hydroxy-D-proline*	Amino acids and derivatives	Amino acids and derivatives	1.00083e+07	1.01368e+07	1.11423e+07	6.85228e+06	TRUE	TRUE	FALSE	NO	YES	YES	9.88225e+06	1.40055e+07	8.68865e+06	1.02498e+07	YES	NO	YES	NO	YES	NO	3.49935e+06	1.37072e+07	6.30793e+06	8.33729e+06	YES	NO	YES	YES	YES	NO	C03440	ko00470,ko01100
MWS201401	C7H13N3O4	Ala-Asn	Amino acids and derivatives	Amino acids and derivatives	73872.8	148929	129761	162068	TRUE	FALSE	TRUE	NO	NO	YES	127013	285061	301041	293741	YES	YES	NO	NO	YES	NO	154527	217069	130560	98442.7	YES	NO	NO	NO	YES	NO	-	-
MW0158606	C23H30N6O9	Tyr-Ser-His-Glu	Amino acids and derivatives	Amino acids and derivatives	118185	7841.78	56359.3	21152.2	FALSE	TRUE	FALSE	NO	YES	NO	58414.6	35599.8	72761.6	165111	NO	YES	YES	NO	NO	YES	10731.8	34790.9	56461.2	93307	YES	YES	YES	NO	YES	YES	-	-
MW0145433	C27H50N10O10	Arg-Lys-Asp-Lys-Glu	Amino acids and derivatives	Amino acids and derivatives	1.46984e+06	532905	931824	695243	FALSE	TRUE	FALSE	YES	NO	YES	541872	499369	587503	578718	NO	YES	NO	YES	NO	NO	342358	343662	713128	693563	YES	YES	NO	NO	NO	NO	-	-
MW0150309	C17H26N6O5	Gly-Arg-Tyr	Amino acids and derivatives	Amino acids and derivatives	106457	64904.5	82244.7	67503.8	FALSE	TRUE	FALSE	YES	NO	YES	97744.2	108273	142481	181932	YES	YES	YES	YES	NO	YES	43360.4	62670.6	73457.9	70147.8	YES	YES	NO	NO	NO	YES	-	-
MW0156883	C23H37N5O6	Ser-Phe-Val-Lys	Amino acids and derivatives	Amino acids and derivatives	199673	215417	245147	364363	TRUE	TRUE	TRUE	YES	NO	YES	36692.1	95869.9	78231.7	119334	YES	NO	YES	NO	NO	NO	45464.8	73368.3	126235	158651	YES	YES	YES	NO	NO	YES	-	-
MW0151136	C19H25N5O6	His-Tyr-Thr	Amino acids and derivatives	Amino acids and derivatives	846141	541753	481889	936420	FALSE	FALSE	TRUE	NO	NO	NO	1.2117e+06	2.10072e+06	3.30458e+06	2.34843e+06	YES	YES	NO	NO	YES	NO	2.25049e+06	4.3111e+06	4.70138e+06	4.03697e+06	YES	YES	NO	NO	NO	NO	-	-
MW0155308	C27H29N3O5	Phe-Phe-Tyr	Amino acids and derivatives	Amino acids and derivatives	35810.8	18223.8	35891.2	12874.1	FALSE	TRUE	FALSE	YES	YES	NO	46665	36790.3	50465.4	55151	NO	YES	YES	NO	NO	YES	16023.1	57048.2	72977	98471.6	YES	YES	YES	NO	NO	YES	-	-
MW0145537	C24H36N8O9	Arg-Tyr-Asn-Glu	Amino acids and derivatives	Amino acids and derivatives	8.60861e+06	4.19015e+06	5.12972e+06	5.80839e+06	FALSE	TRUE	TRUE	YES	NO	YES	4.43779e+06	1.61721e+06	4.32653e+06	3.86918e+06	NO	YES	NO	YES	NO	NO	1.99517e+06	1.47613e+06	7.81653e+06	7.27691e+06	NO	YES	NO	NO	NO	NO	-	-
MW0145691	C17H23N5O6	Asn-Asn-Phe	Amino acids and derivatives	Amino acids and derivatives	442904	748341	823394	975729	TRUE	TRUE	TRUE	YES	NO	NO	380084	549121	515972	280734	YES	NO	NO	YES	NO	YES	729223	1.1929e+06	887129	627535	YES	NO	NO	YES	NO	YES	-	-
MW0146174	C15H27N3O6S1	Asp-Leu-Met	Amino acids and derivatives	Amino acids and derivatives	839655	1.69793e+06	1.17375e+06	1.53635e+06	TRUE	FALSE	TRUE	NO	NO	NO	920514	1.3493e+06	1.26364e+06	954084	YES	NO	NO	NO	YES	YES	1.18514e+06	1.48855e+06	806202	500247	YES	NO	NO	NO	YES	YES	-	-
MW0150989	C17H27N5O6	His-Leu-Glu	Amino acids and derivatives	Amino acids and derivatives	52330.5	140671	149846	177119	TRUE	TRUE	TRUE	NO	YES	NO	129999	148997	186788	245926	YES	YES	YES	NO	YES	YES	29072.1	192439	158727	168313	YES	NO	YES	NO	YES	YES	-	-
pme2679	C6H13NO2	L-Allo-isoleucine	Amino acids and derivatives	Amino acids and derivatives	7.15354e+06	5.72841e+06	6.00109e+06	3.42616e+06	FALSE	TRUE	FALSE	NO	NO	NO	6.16223e+06	8.60051e+06	5.40928e+06	7.50724e+06	YES	NO	YES	NO	NO	NO	2.58652e+06	8.4711e+06	4.61179e+06	5.00465e+06	YES	NO	YES	NO	YES	NO	C21096	-
MW0110375	C18H25N3O7	Val-Tyr-Asp	Amino acids and derivatives	Amino acids and derivatives	633726	416399	512928	518113	FALSE	TRUE	TRUE	YES	NO	YES	264162	247512	430883	455264	NO	YES	YES	NO	YES	NO	355853	363549	438098	793467	YES	YES	YES	NO	YES	NO	-	-
MW0157778	C14H24N4O6	Thr-Pro-Gln	Amino acids and derivatives	Amino acids and derivatives	1.71028e+06	2.61941e+06	1.98063e+06	2.0866e+06	TRUE	FALSE	TRUE	YES	NO	NO	473287	948166	1.14048e+06	704769	YES	YES	NO	YES	NO	NO	2.43108e+06	1.48006e+06	1.62041e+06	1.86992e+06	NO	YES	YES	NO	NO	NO	-	-
MW0146313	C20H33N5O11	Asp-Val-Ala-Ser-Glu	Amino acids and derivatives	Amino acids and derivatives	1.12625e+06	367113	826162	635077	FALSE	TRUE	FALSE	NO	YES	NO	5.0633e+06	817412	4.92263e+06	3.71585e+06	NO	YES	NO	NO	NO	YES	1.56706e+06	1.95919e+06	5.10495e+06	7.98153e+06	YES	YES	YES	YES	NO	NO	-	-
mws0875	C5H10N2O3S	L-Cysteinyl-L-glycine	Amino acids and derivatives	Amino acids and derivatives	945455	755762	606733	659670	FALSE	FALSE	TRUE	YES	NO	YES	779464	975765	792392	947094	YES	NO	YES	YES	NO	YES	1.0979e+06	1.03325e+06	831828	716196	NO	NO	NO	NO	NO	NO	C01419	ko00480,ko01100
MW0155359	C22H35N5O7	Phe-Thr-Ser-Lys	Amino acids and derivatives	Amino acids and derivatives	2.83966e+06	2.56136e+06	1.97512e+06	3.28299e+06	FALSE	FALSE	TRUE	YES	YES	NO	3.8618e+06	2.96962e+06	4.58845e+06	5.26182e+06	NO	YES	YES	NO	YES	NO	7.57402e+06	7.34879e+06	3.97081e+06	4.75134e+06	NO	NO	YES	YES	YES	YES	-	-
pme2890	C8H16N2O4S2	L-Homocystine	Amino acids and derivatives	Amino acids and derivatives	42011.4	36764.3	46893.9	47930.6	FALSE	TRUE	TRUE	YES	YES	NO	65863.4	109831	75692.2	61031.7	YES	NO	NO	YES	NO	NO	35668.2	40878.4	25721.5	34992.1	YES	NO	YES	YES	YES	NO	C01817	ko00270
MW0150516	C17H21N5O5	Gly-Tyr-His	Amino acids and derivatives	Amino acids and derivatives	1.55647e+06	1.47736e+06	946434	905040	FALSE	FALSE	FALSE	YES	NO	NO	771408	723100	658284	829223	NO	NO	YES	NO	YES	YES	448089	355110	406766	429142	NO	YES	YES	NO	YES	NO	-	-
MW0158564	C28H37N7O8	Tyr-Phe-Asp-Arg	Amino acids and derivatives	Amino acids and derivatives	4.00836e+06	1.26454e+06	1.87309e+06	1.0029e+06	FALSE	TRUE	FALSE	YES	YES	YES	5.12845e+06	2.32213e+06	3.53172e+06	3.01159e+06	NO	YES	NO	YES	YES	NO	3.1275e+06	4.32576e+06	4.41213e+06	5.16559e+06	YES	YES	YES	YES	NO	NO	-	-
MW0150175	C21H27N5O7	Glu-Trp-Gln	Amino acids and derivatives	Amino acids and derivatives	127802	59866.1	108343	104203	FALSE	TRUE	FALSE	YES	NO	YES	114203	102225	111653	180737	NO	YES	YES	YES	NO	YES	35771.7	87627.1	107983	151495	YES	YES	YES	NO	NO	NO	-	-
MW0157560	C19H30N6O6	Thr-Arg-Tyr	Amino acids and derivatives	Amino acids and derivatives	3.38747e+06	6.16807e+06	5.30217e+06	5.1524e+06	TRUE	FALSE	FALSE	YES	NO	YES	1.49825e+07	1.73966e+07	3.09492e+07	2.84961e+07	YES	YES	NO	YES	NO	NO	2.09746e+06	3.13802e+06	3.89617e+06	5.73358e+06	YES	YES	YES	NO	NO	NO	-	-
MW0158119	C20H26N4O6	Trp-Asp-Val	Amino acids and derivatives	Amino acids and derivatives	165949	143097	129847	213714	FALSE	FALSE	TRUE	NO	YES	YES	151187	304966	284153	347716	YES	NO	YES	NO	NO	YES	64180.9	80393.2	126281	61183.2	YES	YES	NO	NO	NO	NO	-	-
MW0155232	C20H31N3O4S1	Phe-Ile-Met	Amino acids and derivatives	Amino acids and derivatives	59103.2	40296.4	70909.7	38750.9	FALSE	TRUE	FALSE	YES	YES	NO	88623	102346	169772	109094	YES	YES	NO	NO	YES	NO	29686.6	145260	153178	305610	YES	YES	YES	NO	NO	YES	-	-
MW0155368	C22H24N4O4	Phe-Trp-Gly	Amino acids and derivatives	Amino acids and derivatives	1.22201e+07	2.65285e+07	2.64348e+07	2.54594e+07	TRUE	FALSE	FALSE	YES	NO	YES	1.5495e+07	4.55841e+07	2.98507e+07	2.54463e+07	YES	NO	NO	NO	NO	YES	5.49439e+07	4.68293e+07	4.19851e+07	1.4139e+07	NO	NO	NO	NO	NO	NO	-	-
MW0151149	C23H41N9O5	His-Val-Ile-Arg	Amino acids and derivatives	Amino acids and derivatives	103665	50553.2	78933.5	88563.1	FALSE	TRUE	TRUE	NO	YES	YES	111516	38606.5	117168	122894	NO	YES	YES	NO	YES	YES	117163	163419	268310	332264	YES	YES	YES	YES	YES	YES	-	-
MW0150428	C20H36N6O10	Gly-Lys-Thr-Ser-Glu	Amino acids and derivatives	Amino acids and derivatives	491301	875316	729588	825248	TRUE	FALSE	TRUE	YES	NO	NO	596837	1.17782e+06	885810	473202	YES	NO	NO	YES	NO	NO	586777	862407	508694	368517	YES	NO	NO	NO	NO	NO	-	-
MW0146038	C23H31N7O10	Asp-Asn-Gly-Asn-Phe	Amino acids and derivatives	Amino acids and derivatives	849014	1.27799e+06	712329	1.0353e+06	TRUE	FALSE	TRUE	NO	YES	NO	3.91291e+06	2.81214e+06	3.7749e+06	4.57979e+06	NO	YES	YES	NO	YES	YES	1.13216e+06	1.05918e+06	1.12158e+06	875620	NO	YES	NO	NO	YES	YES	-	-
MW0155821	C13H21N3O6S1	Pro-Cys-Glu	Amino acids and derivatives	Amino acids and derivatives	593795	639250	592083	477179	TRUE	FALSE	FALSE	NO	YES	NO	760636	661394	1.03637e+06	711510	NO	YES	NO	YES	NO	NO	845943	934166	909762	1.38689e+06	YES	NO	YES	YES	NO	YES	-	-
MW0153672	C21H38N6O8S	Met-Thr-Asn-Leu-Gly	Amino acids and derivatives	Amino acids and derivatives	212482	128741	309548	210323	FALSE	TRUE	FALSE	NO	YES	YES	308879	343802	383619	367418	YES	YES	NO	YES	NO	YES	152615	306956	121525	97632.7	YES	NO	NO	NO	YES	NO	-	-
MW0144770	C21H29N5O9	Ala-Tyr-Asn-Glu	Amino acids and derivatives	Amino acids and derivatives	927561	495533	574346	707125	FALSE	TRUE	TRUE	YES	NO	YES	917865	1.04743e+06	1.03211e+06	1.18286e+06	YES	NO	YES	NO	NO	YES	3.28413e+06	2.8584e+06	3.94976e+06	7.97606e+06	NO	YES	YES	NO	YES	YES	-	-
MW0144724	C20H34N6O10	Ala-Ser-Asn-Asp-Leu	Amino acids and derivatives	Amino acids and derivatives	726521	709353	591874	389361	FALSE	FALSE	FALSE	YES	NO	NO	173268	145612	237061	184829	NO	YES	NO	NO	YES	NO	231946	181677	412256	795825	NO	YES	YES	YES	NO	NO	-	-
MWS04448	C10H17NO5	Suberylglycine	Amino acids and derivatives	Amino acids and derivatives	105689	124051	100495	101689	TRUE	FALSE	TRUE	YES	YES	YES	70243	66106.2	79443.8	63909	NO	YES	NO	YES	NO	YES	59235.1	65290.8	43781.7	50259.1	YES	NO	YES	YES	NO	NO	-	-
MW0109094	C19H29N7O5	Phe-Asn-Arg	Amino acids and derivatives	Amino acids and derivatives	221915	91959.1	183451	54470.4	FALSE	TRUE	FALSE	NO	YES	NO	478434	280842	624320	524749	NO	YES	NO	YES	NO	YES	58916.6	264138	617444	560241	YES	YES	NO	NO	YES	NO	-	-
MWS201455	C10H19N3O5	Asp-Lys*	Amino acids and derivatives	Amino acids and derivatives	400993	325026	399110	217554	FALSE	TRUE	FALSE	YES	NO	YES	454759	286315	254718	283629	NO	NO	YES	YES	NO	YES	352346	221519	178698	248886	NO	NO	YES	NO	NO	YES	-	-
MW0152308	C31H50N8O8S	Leu-Glu-Arg-Met-Phe	Amino acids and derivatives	Amino acids and derivatives	335998	463763	334585	902195	TRUE	FALSE	TRUE	YES	NO	YES	490287	189175	109390	213229	NO	NO	YES	YES	YES	NO	389494	295903	749688	1.085e+06	NO	YES	YES	YES	YES	NO	-	-
MW0155244	C25H39N5O7	Phe-Leu-Asp-Lys	Amino acids and derivatives	Amino acids and derivatives	2.53114e+06	1.00461e+06	2.62388e+06	1.67831e+06	FALSE	TRUE	FALSE	NO	YES	NO	5.16711e+06	1.26313e+06	5.97659e+06	6.90088e+06	NO	YES	YES	YES	YES	NO	84838.5	156907	432343	755224	YES	YES	YES	YES	NO	NO	-	-
MW0152303	C24H35N5O9	Leu-Gln-Tyr-Asp	Amino acids and derivatives	Amino acids and derivatives	88208.7	76425.8	209386	108400	FALSE	TRUE	FALSE	YES	NO	YES	320304	277294	480761	591738	NO	YES	YES	YES	NO	NO	11859.3	114827	184461	343173	YES	YES	YES	NO	NO	NO	-	-
MWS201397	C10H18N2O4	Hyp-Val	Amino acids and derivatives	Amino acids and derivatives	43799.6	27602.5	42305.6	31777.6	FALSE	TRUE	FALSE	YES	NO	YES	54621.9	36625.4	53463.1	56037.9	NO	YES	YES	YES	NO	NO	38117	43257.8	48184.9	46486.1	YES	YES	NO	NO	NO	NO	-	-
MW0151674	C12H24N2O3	Ile-Leu	Amino acids and derivatives	Amino acids and derivatives	36336.9	22039	34178.5	18272.9	FALSE	TRUE	FALSE	YES	NO	YES	63861.6	8701.12	65395.6	56310.2	NO	YES	NO	YES	NO	NO	54495.6	24965.4	45093.8	82355.7	NO	YES	YES	NO	NO	YES	-	-
MW0156688	C16H26N4O11	Ser-Asp-Thr-Glu	Amino acids and derivatives	Amino acids and derivatives	3.90304e+06	4.3889e+06	4.99663e+06	3.44962e+06	TRUE	TRUE	FALSE	YES	NO	YES	5.45356e+06	4.57895e+06	6.87478e+06	7.69223e+06	NO	YES	YES	YES	NO	YES	4.42551e+06	8.75185e+06	4.20765e+06	4.55172e+06	YES	NO	YES	YES	NO	NO	-	-
MW0157608	C18H29N5O11	Thr-Gln-Glu-Asp	Amino acids and derivatives	Amino acids and derivatives	566517	391249	287812	506451	FALSE	FALSE	TRUE	NO	NO	YES	924478	804340	393183	458451	NO	NO	YES	YES	NO	NO	849634	838354	311138	334416	NO	NO	YES	NO	YES	NO	-	-
MW0155320	C25H28N4O4	Phe-Pro-Trp	Amino acids and derivatives	Amino acids and derivatives	8.27857e+06	7.91529e+06	8.20591e+06	8.40697e+06	FALSE	TRUE	TRUE	YES	YES	NO	5.0163e+07	3.3693e+07	4.29906e+07	4.44102e+07	NO	YES	YES	YES	YES	NO	1.42931e+07	1.53117e+07	9.84723e+06	8.6584e+06	YES	NO	NO	YES	YES	NO	-	-
MW0150826	C22H35N7O9	His-Ala-Ser-Leu-Asp	Amino acids and derivatives	Amino acids and derivatives	1.07748e+06	654891	660828	601829	FALSE	TRUE	FALSE	YES	NO	NO	680864	375523	287532	534790	NO	NO	YES	YES	NO	NO	1.03218e+06	536821	375104	532042	NO	NO	YES	NO	YES	YES	-	-
MW0149609	C24H41N7O10	Gln-Ala-Gln-Ile-Glu	Amino acids and derivatives	Amino acids and derivatives	9593.37	3131.04	12974.1	4944.35	FALSE	TRUE	FALSE	YES	NO	YES	25019.2	22492.9	42955.1	31161.3	NO	YES	NO	YES	YES	NO	51485.6	293341	840814	858362	YES	YES	YES	YES	YES	NO	-	-
MW0149782	C25H37N5O8	Gln-Phe-Leu-Glu	Amino acids and derivatives	Amino acids and derivatives	766768	357053	633590	363056	FALSE	TRUE	FALSE	YES	NO	YES	565815	139513	1.22479e+06	466561	NO	YES	NO	YES	NO	YES	35452.3	29881	161737	329207	NO	YES	YES	NO	NO	NO	-	-
MW0146192	C19H28N4O6	Asp-Lys-Phe	Amino acids and derivatives	Amino acids and derivatives	1.74233e+07	3.37809e+07	2.80918e+07	2.8992e+07	TRUE	FALSE	TRUE	YES	NO	YES	1.46909e+07	4.3499e+07	1.93734e+07	2.31506e+07	YES	NO	YES	YES	NO	YES	5.14914e+07	4.75315e+07	3.55807e+07	2.31776e+07	NO	NO	NO	YES	NO	NO	-	-
MW0145968	C8H14N4O5	L-Asparaginyl-L-asparagine	Amino acids and derivatives	Amino acids and derivatives	348836	460958	458674	347592	TRUE	FALSE	FALSE	NO	YES	NO	460539	758032	632135	589736	YES	NO	NO	NO	YES	NO	999166	892956	669496	654124	NO	NO	NO	YES	YES	YES	-	-
MW0155173	C18H23N3O8	Phe-Glu-Asp	Amino acids and derivatives	Amino acids and derivatives	68551.8	93258.4	72412.9	36018.9	TRUE	FALSE	FALSE	NO	YES	YES	111620	129424	128109	143172	YES	NO	YES	NO	YES	YES	39103.6	130720	217769	193027	YES	YES	NO	YES	YES	YES	-	-
MW0158089	C20H28N4O4	Trp-Ala-Leu	Amino acids and derivatives	Amino acids and derivatives	4.87036e+06	2.02369e+06	1.87958e+06	2.79153e+06	FALSE	FALSE	TRUE	NO	YES	YES	7.4914e+06	2.33548e+06	8.24812e+06	1.0367e+07	NO	YES	YES	NO	YES	NO	949539	1.14367e+06	6.31777e+06	3.08781e+06	YES	YES	NO	NO	NO	YES	-	-
MW0145371	C17H29N9O5	Arg-His-Gln	Amino acids and derivatives	Amino acids and derivatives	259032	745105	514380	336443	TRUE	FALSE	FALSE	YES	YES	NO	147680	711164	322250	551045	YES	NO	YES	YES	NO	NO	546876	1.21357e+06	541895	651182	YES	NO	YES	NO	NO	YES	-	-
MW0155776	C15H26N6O6	Pro-Arg-Asp	Amino acids and derivatives	Amino acids and derivatives	1.68277e+06	767458	1.31347e+06	1.03799e+06	FALSE	TRUE	FALSE	NO	YES	YES	2.05098e+06	1.77775e+06	2.47278e+06	3.00953e+06	NO	YES	YES	NO	YES	NO	1.14315e+06	1.2243e+06	925223	2.49282e+06	YES	NO	YES	NO	YES	NO	-	-
MW0155939	C14H24N4O5S1	Pro-Met-Asn	Amino acids and derivatives	Amino acids and derivatives	659829	396769	690646	625867	FALSE	TRUE	FALSE	YES	NO	YES	793835	464580	534412	1.26079e+06	NO	YES	YES	YES	NO	NO	1.0335e+06	869626	2.35052e+06	1.50239e+06	NO	YES	NO	NO	YES	NO	-	-
MW0146103	C24H39N7O12	Asp-Glu-Leu-Asn-Gln	Amino acids and derivatives	Amino acids and derivatives	1.95677e+06	530527	928778	633733	FALSE	TRUE	FALSE	YES	NO	YES	1.25491e+06	748440	1.44298e+06	1.54421e+06	NO	YES	YES	YES	NO	NO	330529	339745	841031	943350	YES	YES	YES	YES	NO	YES	-	-
MW0105473	C15H31N5O4	Ala-Lys-Lys	Amino acids and derivatives	Amino acids and derivatives	856620	680159	710593	833620	FALSE	TRUE	TRUE	YES	NO	YES	268075	492982	145628	170409	YES	NO	YES	YES	NO	NO	94497.3	208083	349654	341001	YES	YES	NO	NO	NO	NO	-	-
MW0155390	C27H29N3O5	Phe-Tyr-Phe	Amino acids and derivatives	Amino acids and derivatives	936365	609144	1.12693e+06	723450	FALSE	TRUE	FALSE	YES	NO	NO	110938	252362	150735	304235	YES	NO	YES	NO	YES	NO	560635	437590	883847	782066	NO	YES	NO	NO	NO	YES	-	-
MW0156626	C15H25N5O9	Ser-Ala-Gln-Asp	Amino acids and derivatives	Amino acids and derivatives	667436	705327	738540	699365	TRUE	TRUE	FALSE	YES	NO	YES	683231	607753	762208	1.026e+06	NO	YES	YES	NO	YES	NO	207022	1.16428e+06	1.08316e+06	1.16475e+06	YES	NO	YES	YES	NO	YES	-	-
MW0145355	C15H28N6O7	Arg-Glu-Thr	Amino acids and derivatives	Amino acids and derivatives	1.1145e+08	1.39192e+08	1.35937e+08	1.05018e+08	TRUE	FALSE	FALSE	NO	NO	YES	6.63047e+07	9.82556e+07	6.12312e+07	5.92237e+07	YES	NO	NO	YES	NO	NO	7.65013e+07	8.16039e+07	6.07003e+07	7.21715e+07	YES	NO	YES	NO	YES	NO	-	-
MW0151044	C17H21N5O4	His-Phe-Gly	Amino acids and derivatives	Amino acids and derivatives	561074	917142	482823	611445	TRUE	FALSE	TRUE	NO	YES	YES	362374	533323	107554	318408	YES	NO	YES	NO	YES	YES	645261	426138	299319	226333	NO	NO	NO	NO	YES	NO	-	-
MW0152386	C21H33N3O5	Leu-Ile-Tyr	Amino acids and derivatives	Amino acids and derivatives	22621.6	21519.8	53024.5	72627.7	FALSE	TRUE	TRUE	NO	YES	NO	168453	40780.7	225728	139599	NO	YES	NO	NO	YES	NO	37187.1	67266.5	212862	56509.4	YES	YES	NO	YES	YES	YES	-	-
MW0149698	C16H22N4O6	Gln-Gly-Tyr	Amino acids and derivatives	Amino acids and derivatives	1.16388e+06	2.47803e+06	1.9075e+06	2.82272e+06	TRUE	FALSE	TRUE	YES	NO	NO	556960	1.33442e+06	922691	785536	YES	NO	NO	YES	NO	YES	4.56787e+06	6.8884e+06	4.86319e+06	3.92331e+06	YES	NO	NO	NO	NO	YES	-	-
MW0155352	C19H25N5O5	Phe-Thr-His	Amino acids and derivatives	Amino acids and derivatives	73363.5	9	98443.3	9	FALSE	TRUE	FALSE	NO	YES	NO	1.3579e+06	504151	2.43215e+06	1.07599e+06	NO	YES	NO	NO	YES	YES	203747	231298	250863	213563	YES	YES	NO	NO	YES	YES	-	-
MW0110063	C17H19N5O3	Trp-His	Amino acids and derivatives	Amino acids and derivatives	392390	1.02034e+06	934352	791292	TRUE	FALSE	FALSE	YES	NO	YES	389474	1.14161e+06	312782	781999	YES	NO	YES	YES	NO	YES	1.30601e+06	1.41823e+06	1.30299e+06	739684	YES	NO	NO	NO	NO	YES	-	-
MW0159058	C29H43N5O10	Val-Leu-Asp-Phe-Glu	Amino acids and derivatives	Amino acids and derivatives	131470	53856.2	161745	96995.7	FALSE	TRUE	FALSE	NO	YES	YES	307452	138911	332863	342143	NO	YES	YES	NO	YES	NO	105265	151899	366023	184208	YES	YES	NO	NO	YES	YES	-	-
MW0157758	C23H32N4O10	Thr-Phe-Glu-Glu	Amino acids and derivatives	Amino acids and derivatives	138162	98972.1	62863.1	51441.9	FALSE	FALSE	FALSE	YES	NO	YES	91191.1	48801.9	62574	118059	NO	YES	YES	YES	NO	NO	60098.7	54590.2	259880	144772	NO	YES	NO	NO	NO	YES	-	-
Cmcn006826	C30H18O10	Cupressuflavone	Flavonoids	Biflavones	656273	858082	735055	869942	TRUE	FALSE	TRUE	YES	YES	YES	895575	866404	818154	768822	NO	NO	NO	YES	NO	NO	1.74731e+06	1.50256e+06	1.01077e+06	1.04588e+06	NO	NO	YES	YES	NO	YES	C10034	-
Lmyp005645	C36H28O15	Amentoflavone-7''-O-glucoside	Flavonoids	Biflavones	7.3869e+06	5.71922e+06	6.04205e+06	6.14294e+06	FALSE	TRUE	TRUE	YES	NO	YES	1.54135e+07	5.98548e+06	1.29864e+07	1.60373e+07	NO	YES	YES	YES	NO	NO	1.04025e+07	9.32066e+06	1.99011e+07	2.09209e+07	NO	YES	YES	NO	NO	NO	-	-
MWSHY0144	C30H18O10	Amentoflavone	Flavonoids	Biflavones	1.09605e+06	1.31474e+06	1.04968e+06	1.30853e+06	TRUE	FALSE	TRUE	NO	YES	NO	1.49228e+06	1.32488e+06	1.39722e+06	1.2754e+06	NO	YES	NO	YES	YES	YES	4.04233e+06	3.34603e+06	2.17956e+06	2.00733e+06	NO	NO	NO	YES	YES	NO	C10018	-
mws2118	C21H24O10	Phloretin-2'-O-glucoside (Phlorizin)	Flavonoids	Chalcones	1.83627e+06	1.40527e+06	1.6032e+06	1.45592e+06	FALSE	TRUE	FALSE	YES	NO	NO	3.14646e+06	1.83946e+06	4.34636e+06	3.78156e+06	NO	YES	NO	YES	NO	NO	1.37501e+06	2.1052e+06	3.47536e+06	4.54741e+06	YES	YES	YES	YES	NO	NO	C01604	ko00941,ko01110
HJN055	C21H24O10	Dihydrocharcone-4'-O-glucoside	Flavonoids	Chalcones	2.30484e+06	1.69587e+06	1.86576e+06	1.5541e+06	FALSE	TRUE	FALSE	NO	YES	NO	4.12666e+06	1.72099e+06	5.32681e+06	4.86345e+06	NO	YES	NO	YES	NO	YES	1.6902e+06	2.42945e+06	4.48184e+06	5.80682e+06	YES	YES	YES	YES	YES	YES	-	-
Lmfn004093	C21H24O10	Phloretin-4'-O-glucoside (Trilobatin)	Flavonoids	Chalcones	2.23456e+07	2.63954e+07	2.12161e+07	2.64688e+07	TRUE	FALSE	TRUE	YES	NO	YES	4.2813e+07	3.68497e+07	4.61757e+07	4.3672e+07	NO	YES	NO	YES	NO	YES	2.73949e+07	2.8278e+07	2.68227e+07	2.53207e+07	YES	NO	NO	NO	NO	NO	-	-
Lmsn006452	C28H28O12	Phloretin-4'-O-(6''-Salicyloyl)glucoside	Flavonoids	Chalcones	314517	632096	559917	728050	TRUE	FALSE	TRUE	YES	NO	YES	28637.4	110882	31448.2	36537.5	YES	NO	YES	YES	NO	YES	96278.7	118928	174120	242960	YES	YES	YES	NO	NO	NO	-	-
pme1201	C15H14O5	Phloretin	Flavonoids	Chalcones	20283	142679	134794	158940	TRUE	FALSE	TRUE	NO	YES	NO	21279.7	111415	65142.1	83927	YES	NO	YES	YES	NO	YES	20607.4	39927.7	48476.5	46180.3	YES	YES	NO	NO	YES	YES	C00774	ko00941,ko01110
Hmpn005101	C21H24O11	Sieboldin	Flavonoids	Chalcones	506288	665082	693852	657597	TRUE	TRUE	FALSE	NO	YES	NO	408984	557648	618544	470404	YES	YES	NO	NO	YES	NO	253046	281889	167291	273908	YES	NO	YES	NO	NO	NO	-	-
Lmsn005788	C28H28O14	Phloretin-4'-O-(6''-Galloyl)glucoside	Flavonoids	Chalcones	632954	182587	464897	169940	FALSE	TRUE	FALSE	NO	YES	NO	1.16162e+06	571343	1.09377e+06	1.36913e+06	NO	YES	YES	NO	YES	NO	148589	197666	292041	507885	YES	YES	YES	NO	NO	YES	-	-
Zmdn002400	C21H24O11	Epicatechin-3'-O-β-D-glucopyranoside	Flavonoids	Flavanols	772260	960902	856809	981191	TRUE	FALSE	TRUE	NO	NO	YES	1.48228e+06	1.21765e+06	1.28929e+06	1.34337e+06	NO	YES	YES	NO	NO	YES	1.02464e+06	1.15123e+06	1.08674e+06	1.19801e+06	YES	NO	YES	NO	YES	NO	-	-
Zmjn003358	C23H20O10	Epicatechin-3-(3''-O-methyl)gallate	Flavonoids	Flavanols	1.44262e+06	1.0788e+06	1.51556e+06	1.59116e+06	FALSE	TRUE	TRUE	YES	NO	YES	313340	440679	566920	450821	YES	YES	NO	YES	NO	NO	32153.6	53101.7	78715.5	173650	YES	YES	YES	NO	NO	NO	-	-
pmb3114	C30H26O11	Epicatechin-epiafzelechin	Flavonoids	Flavanols	1.42756e+07	2.04206e+07	1.71983e+07	20354107	TRUE	FALSE	TRUE	NO	YES	NO	4.42535e+07	4.41217e+07	4.40624e+07	4.2981e+07	NO	NO	NO	YES	NO	NO	1.68353e+07	1.86599e+07	1.83931e+07	1.98393e+07	YES	NO	YES	NO	YES	NO	-	-
pme0460	C15H14O6	Epicatechin*	Flavonoids	Flavanols	1.41434e+06	2.54727e+06	1.77026e+06	2.3675e+06	TRUE	FALSE	TRUE	YES	NO	NO	6.24841e+06	5.90633e+06	1.03554e+07	7.82514e+06	NO	YES	NO	NO	NO	YES	1.39436e+06	2.82078e+06	2.67943e+06	4.29329e+06	YES	NO	YES	NO	NO	NO	C09727	ko00941,ko01100,ko01110
MWSHY0065	C15H14O6	Catechin*	Flavonoids	Flavanols	1.64143e+07	2.4674e+07	2.08924e+07	2.36273e+07	TRUE	FALSE	TRUE	NO	YES	NO	2.21801e+07	4.98176e+07	2.79157e+07	3.49979e+07	YES	NO	YES	YES	YES	YES	1.05511e+07	2.06094e+07	2.24303e+07	2.46238e+07	YES	YES	YES	NO	YES	NO	C06562	ko00941,ko01110
mws0049	C15H14O7	Gallocatechin*	Flavonoids	Flavanols	7.34424e+06	6.49325e+06	7.08146e+06	7.39247e+06	FALSE	TRUE	TRUE	NO	YES	NO	2.06859e+07	4.80548e+07	2.57391e+07	3.43761e+07	YES	NO	YES	YES	NO	YES	1.0084e+07	1.65091e+07	1.20227e+07	1.34584e+07	YES	NO	YES	NO	YES	NO	C12127	ko00941,ko01110
mws1422	C15H14O5	Epiafzelechin	Flavonoids	Flavanols	891935	993879	1.0389e+06	855375	TRUE	TRUE	FALSE	NO	YES	NO	864212	1.15098e+06	1.0051e+06	1.08799e+06	YES	NO	YES	NO	YES	NO	507812	612170	618107	766889	YES	YES	YES	NO	NO	NO	C12128	ko00941,ko01110
MWSHY0098	C15H14O7	Epigallocatechin*	Flavonoids	Flavanols	680668	305556	329976	315523	FALSE	TRUE	FALSE	YES	NO	NO	1.4958e+06	857332	1.12862e+06	1.20162e+06	NO	YES	YES	NO	YES	NO	1.11446e+06	734325	556004	451053	NO	NO	NO	NO	YES	NO	C12136	ko00941,ko01110
pme3285	C15H14O5	Afzelechin (3,5,7,4'-Tetrahydroxyflavan)	Flavonoids	Flavanols	309659	466158	363942	405921	TRUE	FALSE	TRUE	NO	NO	YES	82315.2	186831	118023	157810	YES	NO	YES	NO	YES	NO	99735.4	189043	124225	157784	YES	NO	YES	NO	NO	NO	C09320	ko00941,ko01110
mws0355	C22H18O10	Catechin gallate*	Flavonoids	Flavanols	6.93268e+06	1.0082e+07	1.01474e+07	1.20203e+07	TRUE	TRUE	TRUE	YES	NO	YES	1.14932e+07	1.39373e+07	1.2685e+07	1.08333e+07	YES	NO	NO	YES	NO	NO	2.35541e+06	3.3997e+06	3.35073e+06	3.80205e+06	YES	NO	YES	YES	YES	YES	-	-
MWSHY0060	C22H18O11	Epigallocatechin-3-O-gallate*	Flavonoids	Flavanols	1.61637e+06	1.72523e+06	2.63204e+06	1.89695e+06	TRUE	TRUE	FALSE	NO	YES	NO	1.2797e+06	7.09095e+06	2.37255e+06	1.06701e+06	YES	NO	NO	NO	YES	NO	1.85874e+06	1.87708e+06	799835	836194	YES	NO	YES	NO	YES	NO	C09731	-
mws1397	C22H18O10	Epicatechin gallate*	Flavonoids	Flavanols	764301	1.16022e+06	1.08358e+06	1.33316e+06	TRUE	FALSE	TRUE	NO	NO	NO	1.38214e+06	1.63102e+06	1.68999e+06	1.45116e+06	YES	YES	NO	NO	YES	YES	270434	425130	410617	494094	YES	NO	YES	NO	YES	NO	-	-
Lmmp003109	C16H16O6	3'-O-Methyl-epicatechin	Flavonoids	Flavanols	1.26901e+06	1.24037e+06	1.05148e+06	1.24816e+06	FALSE	FALSE	TRUE	NO	NO	YES	1.40692e+06	1.14042e+06	1.1012e+06	1.20507e+06	NO	NO	YES	NO	YES	YES	1.25665e+06	1.33048e+06	989759	1.12529e+06	YES	NO	YES	NO	YES	NO	-	-
MWSHY0094	C22H18O11	Gallocatechin 3-O-gallate*	Flavonoids	Flavanols	1.54045e+06	2.34161e+06	2.67154e+06	1.99545e+06	TRUE	TRUE	FALSE	NO	YES	NO	1.75393e+06	5.79493e+06	2.91527e+06	1.21057e+06	YES	NO	NO	NO	NO	YES	1.5801e+06	1.83802e+06	753478	759399	YES	NO	YES	NO	YES	NO	-	-
HJN086	C21H22O11	Eriodictyol-3'-O-glucoside	Flavonoids	Flavanones	952030	982159	934046	901809	TRUE	FALSE	FALSE	YES	YES	NO	1.35999e+06	884938	1.28892e+06	1.31631e+06	NO	YES	YES	YES	YES	NO	824341	955157	1.28723e+06	1.3659e+06	YES	YES	YES	NO	YES	NO	-	-
HJN078	C26H30O13	Pinocembrin-7-O-(2''-O-arabinosyl)glucoside	Flavonoids	Flavanones	4.07587e+06	5.86924e+06	5.7032e+06	5.40978e+06	TRUE	FALSE	FALSE	NO	NO	YES	9.3171e+06	1.30646e+07	1.23793e+07	1.3071e+07	YES	NO	YES	NO	YES	YES	2.72337e+06	3.29166e+06	2.91898e+06	4.0683e+06	YES	NO	YES	NO	YES	NO	-	-
pme0376	C15H12O5	Naringenin (5,7,4'-Trihydroxyflavanone)*	Flavonoids	Flavanones	122702	1.29221e+06	1.21977e+06	1.41703e+06	TRUE	FALSE	TRUE	NO	YES	YES	271870	1.8496e+06	969226	1.38201e+06	YES	NO	YES	YES	NO	NO	431256	1.70571e+06	749702	908651	YES	NO	YES	NO	NO	NO	C00509	ko00941,ko00943,ko01100,ko01110
mws0789	C15H12O4	Pinocembrin (Dihydrochrysin)	Flavonoids	Flavanones	8743.46	7572.51	8591.89	7554.05	FALSE	TRUE	FALSE	NO	YES	YES	19638.9	23270.8	17018.8	15506.8	YES	NO	NO	NO	YES	NO	10906.3	6225.11	6440.69	6874.25	NO	YES	YES	NO	YES	NO	C09827	ko00941
mws1179	C21H22O10	Naringenin-7-O-glucoside (Prunin)	Flavonoids	Flavanones	769944	1.75531e+06	1.48422e+06	1.62421e+06	TRUE	FALSE	TRUE	NO	YES	NO	3.562e+06	3.43456e+06	3.09242e+06	3.76124e+06	NO	NO	YES	NO	YES	NO	796226	1.1085e+06	1.29213e+06	1.27344e+06	YES	YES	NO	NO	YES	NO	C09099	ko00941
Lmyn004037	C28H26O15	Eriodictyol-7-O-(6''-O-galloyl)glucoside	Flavonoids	Flavanones	209100	173984	166151	169266	FALSE	FALSE	TRUE	YES	NO	YES	1.08537e+06	711794	823456	1.1716e+06	NO	YES	YES	NO	YES	YES	222954	252287	309697	283594	YES	YES	NO	YES	NO	NO	-	-
MWS20145	C21H22O11	Eriodictyol-7-O-glucoside	Flavonoids	Flavanones	4.64911e+06	4.95529e+06	4.13745e+06	5.05609e+06	TRUE	FALSE	TRUE	NO	YES	NO	1.19784e+07	2.05259e+07	2.04762e+07	1.98155e+07	YES	NO	NO	YES	YES	NO	6.94202e+06	7.2642e+06	6.76708e+06	9.56838e+06	YES	NO	YES	NO	NO	YES	-	-
MWSHY0056	C27H32O14	Naringenin-7-O-Rutinoside(Narirutin)	Flavonoids	Flavanones	228861	130739	87086.9	136229	FALSE	FALSE	TRUE	YES	YES	NO	263165	156853	190363	254059	NO	YES	YES	YES	NO	NO	94497.4	90508	117119	50127.5	NO	YES	NO	NO	NO	YES	C09793	-
Lmyp004617	C21H22O9	Pinocembrin-7-O-glucoside (Pinocembroside)	Flavonoids	Flavanones	60558.5	533400	538987	264064	TRUE	TRUE	FALSE	NO	YES	NO	167322	2.78704e+06	1.13627e+06	307294	YES	NO	NO	NO	YES	YES	46101.9	121907	57656.5	51942.8	YES	NO	NO	NO	YES	NO	-	-
mws0064	C15H12O6	Eriodictyol (5,7,3',4'-Tetrahydroxyflavanone)	Flavonoids	Flavanones	464259	1.2483e+06	1.00015e+06	1.45067e+06	TRUE	FALSE	TRUE	YES	YES	NO	424946	903127	567802	575152	YES	NO	YES	YES	NO	NO	399382	456415	377155	1.02539e+06	YES	NO	YES	YES	NO	YES	C05631	ko00941,ko01100,ko01110
HJAP135	C24H24O12	Pinocembrin-7-O-(6''-O-malonyl)glucoside	Flavonoids	Flavanones	224467	473199	623396	436945	TRUE	TRUE	FALSE	NO	NO	YES	626434	3.05617e+06	1.09479e+06	847766	YES	NO	NO	NO	YES	YES	232863	311009	74683.8	74623.5	YES	NO	NO	NO	YES	YES	-	-
HJN087	C21H22O10	Naringenin-4'-O-glucoside	Flavonoids	Flavanones	587878	603940	384474	557833	TRUE	FALSE	TRUE	NO	YES	NO	4.08307e+06	4.22243e+06	4.75116e+06	5.04717e+06	YES	YES	YES	NO	YES	NO	212496	251361	285679	348735	YES	YES	YES	NO	YES	NO	-	-
mws0914	C15H12O5	3,5,7-Trihydroxyflavanone (Pinobanksin)*	Flavonoids	Flavanonols	173910	1.35741e+06	1.05455e+06	1.41752e+06	TRUE	FALSE	TRUE	NO	NO	YES	273800	1.78816e+06	899497	1.27937e+06	YES	NO	YES	NO	YES	YES	292689	1.77757e+06	855936	835550	YES	NO	NO	NO	YES	YES	C09826	ko00941
mws1361	C21H22O11	Taxifolin-3-O-rhamnoside (Astilbin)	Flavonoids	Flavanonols	1.37261e+06	777842	785332	940509	FALSE	TRUE	TRUE	NO	YES	NO	1.51557e+06	1.00947e+06	1.40925e+06	1.62017e+06	NO	YES	YES	NO	NO	NO	918208	829575	1.01498e+06	1.0947e+06	NO	YES	YES	NO	NO	NO	C17449	-
MWSHY0066	C15H12O7	Taxifolin(Dihydroquercetin)	Flavonoids	Flavanonols	3.8229e+06	2.7936e+06	3.50521e+06	3.35805e+06	FALSE	TRUE	FALSE	NO	YES	NO	3.59139e+06	3.75533e+06	3.5356e+06	3.30633e+06	YES	NO	NO	NO	YES	NO	3.89484e+06	4.58293e+06	4.04076e+06	2.6596e+06	YES	NO	NO	NO	YES	YES	C01617	ko00941,ko01100,ko01110
MWSHY0048	C15H12O8	Dihydromyricetin (Ampelopsin)	Flavonoids	Flavanonols	2.91331e+06	6.11177e+06	5.34417e+06	4.7956e+06	TRUE	FALSE	FALSE	YES	NO	NO	1.56588e+06	5.18786e+06	2.62551e+06	1.63931e+06	YES	NO	NO	YES	NO	NO	1.2831e+07	1.22188e+07	4.45831e+06	3.0066e+06	NO	NO	NO	YES	NO	NO	C02906	ko00941,ko01110
Xmsn002700	C21H22O12	Taxifolin-3'-O-glucoside	Flavonoids	Flavanonols	9.65976e+06	1.09155e+07	9.2226e+06	1.02887e+07	TRUE	FALSE	TRUE	YES	NO	YES	1.13231e+07	1.01442e+07	1.0525e+07	1.10382e+07	NO	YES	YES	NO	YES	YES	5.47667e+06	7.02622e+06	5.77412e+06	5.6433e+06	YES	NO	NO	NO	YES	YES	-	-
MWSHY0130	C21H22O11	Taxifolin-7-O-rhamnoside	Flavonoids	Flavanonols	90187.4	82123.8	84417.9	83563.3	FALSE	TRUE	FALSE	NO	YES	YES	101393	115614	98656.9	106425	YES	NO	YES	NO	YES	YES	39682	32134.3	51729.9	48028	NO	YES	NO	YES	YES	YES	-	-
mws0071	C21H20O9	Apigenin-4'-O-rhamnoside	Flavonoids	Flavones	153900	110589	130303	115894	FALSE	TRUE	FALSE	NO	YES	NO	496936	231903	298472	426653	NO	YES	YES	YES	NO	NO	2.63087e+06	2.09615e+06	1.53636e+06	1.23568e+06	NO	NO	NO	NO	YES	YES	-	-
MWSHY0009	C16H12O6	Diosmetin (5,7,3'-Trihydroxy-4'-methoxyflavone)	Flavonoids	Flavones	641712	2.2028e+06	1.69305e+06	2.22438e+06	TRUE	FALSE	TRUE	YES	NO	YES	366366	910831	485614	704182	YES	NO	YES	NO	YES	NO	664347	1.52314e+06	492170	1.02152e+06	YES	NO	YES	YES	NO	YES	C10038	-
MWS20148	C21H20O10	Apigenin-4'-O-glucoside*	Flavonoids	Flavones	4.03333e+06	8.22204e+06	7.12431e+06	9.39734e+06	TRUE	FALSE	TRUE	YES	NO	YES	6.65696e+06	9.36087e+06	8.89191e+06	7.81468e+06	YES	NO	NO	YES	NO	NO	9.43423e+06	1.17179e+07	7.68957e+06	8.61954e+06	YES	NO	YES	YES	YES	YES	-	-
mws0072	C21H20O10	Apigenin-5-O-glucoside	Flavonoids	Flavones	2.69662e+07	3.07877e+07	3.11553e+07	3.34508e+07	TRUE	TRUE	TRUE	NO	YES	NO	2.41801e+07	3.14593e+07	2.78411e+07	2.9167e+07	YES	NO	YES	NO	YES	NO	3.87313e+07	3.82892e+07	3.34166e+07	3.52142e+07	NO	NO	YES	NO	YES	NO	-	-
pmb0608	C25H24O14	Chrysoeriol-7-O-(6''-malonyl)glucoside	Flavonoids	Flavones	661342	565087	338627	512824	FALSE	FALSE	TRUE	NO	YES	NO	207404	335677	214723	246709	YES	NO	YES	NO	YES	YES	771268	741440	351891	535578	NO	NO	YES	NO	YES	NO	-	-
pmb0746	C27H26O11	Tricin-4'-O-(guaiacylglycerol)ether	Flavonoids	Flavones	1.87399e+06	1.06744e+07	8.27407e+06	9.62528e+06	TRUE	FALSE	TRUE	NO	NO	NO	298550	1.39263e+06	547068	246777	YES	NO	NO	NO	YES	NO	6.1021e+06	1.02955e+07	877064	633411	YES	NO	NO	YES	YES	NO	-	-
Lmzp004885	C17H14O7	Tricin (5,7,4'-Trihydroxy-3',5'-dimethoxyflavone)	Flavonoids	Flavones	710108	3.12948e+06	1.91593e+06	2.82483e+06	TRUE	FALSE	TRUE	YES	YES	NO	105285	667818	277930	161356	YES	NO	NO	NO	YES	NO	2.24733e+06	3.62567e+06	403371	599050	YES	NO	YES	YES	YES	NO	C10193	-
pmp000003	C16H12O7	Nepetin (5,7,3',4'-Tetrahydroxy-6-methoxyflavone)	Flavonoids	Flavones	2.20983e+06	2.9148e+06	1.57675e+06	4.37864e+06	TRUE	FALSE	TRUE	NO	YES	NO	4.91316e+06	3.11686e+06	4.03879e+06	4.54167e+06	NO	YES	YES	NO	YES	YES	2.83168e+06	5.00006e+06	2.89649e+06	4.26065e+06	YES	NO	YES	NO	YES	YES	-	-
pmp000878	C22H22O10	Swertisin	Flavonoids	Flavones	3.11031e+06	2.90837e+06	3.34163e+06	4.12609e+06	FALSE	TRUE	TRUE	NO	YES	NO	4.5235e+06	8.74188e+06	4.78267e+06	6.69854e+06	YES	NO	YES	NO	YES	YES	1.10983e+07	1.0447e+07	8.21557e+06	9.18945e+06	NO	NO	YES	NO	YES	NO	C17835	-
Hmmp004965	C22H22O11	Diosmetin-7-O-glucoside*	Flavonoids	Flavones	3.34098e+06	3.98049e+06	3.12248e+06	3.89514e+06	TRUE	FALSE	TRUE	NO	YES	NO	1.17248e+06	1.4354e+06	947862	973166	YES	NO	YES	YES	NO	NO	4.77283e+06	4.85041e+06	2.98544e+06	2.71411e+06	YES	NO	NO	NO	YES	NO	-	-
pme0088	C15H10O6	Luteolin (5,7,3',4'-Tetrahydroxyflavone)	Flavonoids	Flavones	224180	638266	385081	599816	TRUE	FALSE	TRUE	YES	NO	NO	144191	653595	266688	338482	YES	NO	YES	NO	YES	NO	349080	860555	366504	973295	YES	NO	YES	YES	YES	NO	C01514	ko00941,ko00944,ko01100,ko01110
Zmxp005470	C26H26O15	Tricin-7-O-(6''-O-malonyl)glucoside	Flavonoids	Flavones	205681	185739	149171	208224	FALSE	FALSE	TRUE	NO	YES	NO	90723.4	118386	89439.7	97299.4	YES	NO	YES	NO	YES	NO	651416	652986	181162	210876	YES	NO	YES	NO	YES	YES	-	-
pmp000237	C26H26O15	Apigenin-6-C-(2''-glucuronyl)xyloside	Flavonoids	Flavones	543679	915821	731991	1.05377e+06	TRUE	FALSE	TRUE	NO	YES	NO	689616	923528	846009	653881	YES	NO	NO	NO	YES	NO	331759	418149	318829	475563	YES	NO	YES	NO	YES	NO	-	-
mws0051	C16H12O5	Acacetin	Flavonoids	Flavones	20213.3	36222.7	22817.4	34217.7	TRUE	FALSE	TRUE	YES	YES	NO	8104.83	17408.5	13479.9	12489.5	YES	NO	NO	NO	YES	NO	70572.2	40196.5	33581.7	32126.5	NO	NO	NO	NO	YES	NO	C01470	ko00944
mws1299	C21H20O11	Luteolin-8-C-glucoside (Orientin)*	Flavonoids	Flavones	1.02175e+07	9.87346e+06	1.0845e+07	1.07304e+07	FALSE	TRUE	FALSE	NO	YES	NO	5.66198e+06	7.61331e+06	6.30719e+06	6.51737e+06	YES	NO	YES	NO	YES	YES	1.0841e+07	1.18061e+07	1.16983e+07	1.242e+07	YES	NO	YES	NO	YES	NO	C10114	-
pmb0736	C23H24O12	Tricin-7-O-Glucoside	Flavonoids	Flavones	2.93431e+06	3.0899e+06	2.60917e+06	3.38823e+06	TRUE	FALSE	TRUE	NO	YES	NO	1.22343e+06	1.09711e+06	1.02465e+06	960137	NO	NO	NO	NO	YES	YES	6.23181e+06	6.61113e+06	5.04715e+06	4.90107e+06	YES	NO	NO	YES	YES	YES	-	-
Lmlp002990	C27H30O15	Isosaponarin(Isovitexin-4'-O-glucoside)	Flavonoids	Flavones	761072	973833	936425	976994	TRUE	FALSE	TRUE	YES	NO	YES	341705	746597	405307	338124	YES	NO	NO	NO	YES	NO	1.91083e+06	1.74077e+06	876413	787582	NO	NO	NO	NO	YES	NO	-	-
MWSHY0016	C21H20O11	Luteolin-6-C-glucoside (Isoorientin)*	Flavonoids	Flavones	7.63058e+06	7.82003e+06	8.27365e+06	8.7384e+06	TRUE	TRUE	TRUE	NO	YES	NO	4.40855e+06	6.20539e+06	5.19639e+06	5.51292e+06	YES	NO	YES	YES	YES	YES	9.06261e+06	9.88497e+06	1.10407e+07	1.02446e+07	YES	YES	NO	NO	YES	YES	C01821	-
MWSHY0189	C21H20O10	Apigenin-7-O-glucoside(Cosmosiin)*	Flavonoids	Flavones	4.06948e+06	8.58317e+06	7.11837e+06	8.88749e+06	TRUE	FALSE	TRUE	NO	YES	NO	6.58062e+06	9.79679e+06	7.47342e+06	7.26905e+06	YES	NO	NO	NO	YES	YES	9.87665e+06	1.20551e+07	7.60977e+06	8.48257e+06	YES	NO	YES	YES	YES	YES	C04608	ko00944
MWSHY0008	C21H20O10	Apigenin-6-C-glucoside (Isovitexin)*	Flavonoids	Flavones	9.75257e+06	8.69884e+06	8.94816e+06	9.73798e+06	FALSE	TRUE	TRUE	NO	NO	NO	8.63887e+06	9.03685e+06	8.17473e+06	7.07725e+06	YES	NO	NO	NO	YES	NO	1.1841e+07	9.93235e+06	8.46508e+06	9.54791e+06	NO	NO	YES	NO	NO	YES	C01714	ko00944
Zmyn003693	C16H12O4	6-Hydroxy-2'-methoxyflavone	Flavonoids	Flavones	32722	15696.5	15740.5	16150.9	FALSE	TRUE	TRUE	NO	YES	NO	16750.3	15240.1	16472.4	15392.2	NO	YES	NO	NO	YES	YES	35118	20437	17485.2	15324	NO	NO	NO	NO	YES	NO	C15203	-
MWSHY0181	C21H20O10	Apigenin-8-C-Glucoside (Vitexin)*	Flavonoids	Flavones	9.28526e+06	7.65693e+06	7.58041e+06	9.05817e+06	FALSE	FALSE	TRUE	YES	NO	NO	7.6298e+06	8.9224e+06	7.35411e+06	7.50065e+06	YES	NO	YES	NO	YES	YES	1.05227e+07	1.02914e+07	8.03413e+06	8.5041e+06	NO	NO	YES	YES	YES	NO	C01460	ko00941,ko00944
pmb3012	C22H22O11	Chrysoeriol-7-O-glucoside	Flavonoids	Flavones	473977	637150	444327	641474	TRUE	FALSE	TRUE	YES	NO	NO	152328	195502	149123	191464	YES	NO	YES	YES	NO	YES	624445	501183	355669	354672	NO	NO	NO	YES	YES	YES	-	-
pmp000236	C26H28O14	Isovitexin-8-O-xyloside	Flavonoids	Flavones	336608	387317	340972	388858	TRUE	FALSE	TRUE	YES	YES	NO	326386	334350	253613	266505	YES	NO	YES	NO	YES	NO	210793	254403	283439	330427	YES	YES	YES	YES	YES	NO	-	-
Smhp004476	C26H28O14	Isovitexin-2''-O-xyloside	Flavonoids	Flavones	196244	150644	166360	135504	FALSE	TRUE	FALSE	NO	YES	NO	229407	157651	198578	228119	NO	YES	YES	NO	YES	NO	281582	265133	297776	340251	NO	YES	YES	YES	YES	YES	-	-
pmp000240	C27H28O16	Apigenin-6-C-(2''-glucuronyl)glucoside	Flavonoids	Flavones	1.20556e+06	1.00215e+06	812530	1.01659e+06	FALSE	FALSE	TRUE	NO	YES	NO	1.08636e+06	1.59909e+06	957347	1.01415e+06	YES	NO	YES	NO	YES	NO	683085	680970	703489	670258	NO	YES	NO	NO	NO	NO	-	-
pmb2999	C22H22O11	Chrysoeriol-5-O-glucoside	Flavonoids	Flavones	1.75821e+06	2.34128e+06	1.83849e+06	1.94093e+06	TRUE	FALSE	TRUE	YES	NO	YES	1.83935e+06	2.11553e+06	2.1648e+06	1.94311e+06	YES	YES	NO	YES	NO	NO	774142	1.01529e+06	851114	739594	YES	NO	NO	YES	NO	NO	-	-
MWSslk115	C15H10O3	7-Hydroxyflavone	Flavonoids	Flavones	132175	141250	143198	138586	TRUE	TRUE	FALSE	YES	YES	NO	54396.6	95024.6	120589	137495	YES	YES	YES	NO	YES	NO	13180.6	16270.1	46167.4	45768.9	YES	YES	NO	YES	NO	YES	C11264	-
pmp000579	C22H22O11	Diosmetin-7-O-galactoside*	Flavonoids	Flavones	2.94154e+06	3.34189e+06	2.6329e+06	3.57487e+06	TRUE	FALSE	TRUE	NO	YES	NO	928919	1.20876e+06	800295	910740	YES	NO	YES	NO	NO	YES	4.714e+06	3.97944e+06	2.57479e+06	2.57225e+06	NO	NO	NO	NO	YES	YES	-	-
pmb0725	C33H32O15	Tricin-7-O-(2''-feruloyl)glucoside	Flavonoids	Flavones	299791	191196	177959	213158	FALSE	FALSE	TRUE	NO	NO	YES	56621.4	34316.2	33808.7	55868.8	NO	NO	YES	NO	NO	NO	165533	162871	210315	133659	NO	YES	NO	NO	NO	YES	-	-
pmb1312	C33H36O16	Tricin-4'-O-(guaiacylglycerol)ether-7-O-glucoside	Flavonoids	Flavones	1.52051e+07	2.1015e+07	1.40478e+07	2.33137e+07	TRUE	FALSE	TRUE	NO	YES	NO	4.0142e+06	5.94501e+06	3.51314e+06	3.7074e+06	YES	NO	YES	NO	YES	NO	2.88288e+07	2.20744e+07	1.774e+07	1.64902e+07	NO	NO	NO	YES	YES	YES	-	-
pmb3045	C23H22O13	Tricin-7-O-Glucuronide	Flavonoids	Flavones	84131.3	88834.7	90615.8	112542	TRUE	TRUE	TRUE	YES	YES	NO	27532	53029.7	38157.4	31548.2	YES	NO	NO	YES	YES	NO	70204.6	67363.9	58728.8	58545.7	NO	NO	NO	YES	NO	YES	-	-
pmb3042	C23H24O12	Tricin-5-O-Glucoside	Flavonoids	Flavones	4.74692e+06	7.4743e+06	7.55719e+06	7.02861e+06	TRUE	TRUE	FALSE	NO	YES	NO	1.88942e+06	3.87657e+06	2.22677e+06	2.05759e+06	YES	NO	NO	NO	YES	NO	5.76277e+06	4.62057e+06	4.03104e+06	3.13174e+06	NO	NO	NO	YES	YES	YES	-	-
pmb3002	C28H32O15	Chrysoeriol-7-O-rutinoside	Flavonoids	Flavones	25262.4	19127.2	26010.9	40848.3	FALSE	TRUE	TRUE	NO	NO	NO	180216	184823	172400	219263	YES	NO	YES	NO	YES	YES	98620.3	9	73895	9	NO	YES	NO	YES	YES	YES	-	-
pmb3000	C24H24O12	Chrysoeriol-7-O-(6''-acetyl)glucoside	Flavonoids	Flavones	3.79042e+06	7.24184e+06	6.12123e+06	6.6969e+06	TRUE	FALSE	TRUE	NO	NO	YES	1.94401e+06	2.63091e+06	1.20822e+06	1.79324e+06	YES	NO	YES	NO	YES	YES	6.3757e+06	2.94483e+06	3.19957e+06	2.4019e+06	NO	YES	NO	YES	YES	YES	-	-
pmp000241	C27H28O17	Luteolin-6-C-(2''-glucuronyl)glucoside	Flavonoids	Flavones	796684	1.0539e+06	1.13578e+06	1.17005e+06	TRUE	TRUE	TRUE	YES	NO	NO	433422	1.28488e+06	422726	605869	YES	NO	YES	NO	YES	NO	692813	984606	453940	518283	YES	NO	YES	YES	NO	YES	-	-
MWSHY0190	C28H32O15	Diosmetin-7-O-rutinoside (Diosmin)	Flavonoids	Flavones	76303.3	69766.6	81300	77239.4	FALSE	TRUE	FALSE	NO	YES	NO	92256.9	65148	106019	85390.4	NO	YES	NO	NO	YES	NO	156498	129915	166040	134120	NO	YES	NO	YES	NO	YES	C10039	-
Hmmp003156	C27H30O15	Isovitexin-7-O-glucoside(Saponarin)	Flavonoids	Flavones	403982	505484	488129	584929	TRUE	FALSE	TRUE	NO	NO	NO	476058	549410	384857	394168	YES	NO	YES	NO	YES	NO	925849	1.17308e+06	1.02121e+06	1.32119e+06	YES	NO	YES	NO	YES	NO	C08064	-
HJAP012	C20H18O10	Luteolin-8-C-arabinoside	Flavonoids	Flavones	273549	287412	399853	313508	TRUE	TRUE	FALSE	YES	NO	YES	301318	320724	412807	362341	YES	YES	NO	YES	NO	YES	180876	262248	393805	426415	YES	YES	YES	YES	NO	YES	-	-
mws1073	C27H30O15	Apigenin-6,8-di-C-glucoside (Vicenin-2)	Flavonoids	Flavones	292553	438701	376050	433663	TRUE	FALSE	TRUE	NO	YES	NO	299842	461781	211948	248357	YES	NO	YES	NO	YES	NO	1.04442e+06	1.21008e+06	802297	787363	YES	NO	NO	NO	YES	NO	C10195	-
MWSslk146	C27H30O15	4'-O-Glucosylvitexin	Flavonoids	Flavones	355384	258130	253459	360236	FALSE	FALSE	TRUE	NO	NO	YES	267919	360419	257709	301283	YES	NO	YES	NO	NO	YES	591348	540349	415225	440115	NO	NO	YES	NO	NO	NO	-	-
Lmnp002413	C27H30O15	Luteolin-6-C-glucoside-7-O-rhamnoside	Flavonoids	Flavones	195371	280379	218463	223669	TRUE	FALSE	TRUE	NO	YES	NO	247254	324039	218583	329315	YES	NO	YES	NO	YES	NO	62128	67911.7	70936.3	96862.6	YES	YES	YES	NO	YES	YES	-	-
Zmxp003107	C27H30O16	Luteolin-7,3'-di-O-glucoside	Flavonoids	Flavones	152847	194817	171018	140538	TRUE	FALSE	FALSE	YES	YES	NO	228876	182564	204578	199458	NO	YES	NO	NO	YES	NO	104113	55986	106282	125981	NO	YES	YES	YES	YES	NO	-	-
Hmlp003185	C30H32O18	Luteolin-7-O-(6''-malonyl)glucoside-5-O-rhamnoside	Flavonoids	Flavones	2.28255e+06	1.45997e+06	2.5989e+06	2.72741e+06	FALSE	TRUE	TRUE	NO	YES	NO	3.01159e+06	2.59938e+06	2.95063e+06	3.7726e+06	NO	YES	YES	NO	YES	NO	592354	1.14047e+06	1.28651e+06	1.5259e+06	YES	YES	YES	NO	NO	NO	-	-
Hmpp003270	C21H20O11	Luteolin-4'-O-glucoside*	Flavonoids	Flavones	2.74544e+07	4.56127e+07	2.98884e+07	4.01229e+07	TRUE	FALSE	TRUE	NO	YES	YES	1.16436e+08	1.26858e+08	1.33163e+08	1.39616e+08	YES	YES	YES	YES	NO	YES	4.87872e+07	5.5607e+07	2.62166e+07	4.37346e+07	YES	NO	YES	YES	NO	NO	-	-
pmp000587	C24H22O14	Luteolin-7-O-(6''-malonyl)glucoside*	Flavonoids	Flavones	125745	60307.6	87505.8	97386.3	FALSE	TRUE	TRUE	YES	NO	NO	426953	197430	481691	487873	NO	YES	YES	YES	NO	NO	44563	75768.6	107898	177170	YES	YES	YES	NO	NO	NO	C10103	-
MWSHY0104	C21H20O11	Luteolin-7-O-glucoside (Cynaroside)*	Flavonoids	Flavones	8.04582e+06	8.99836e+06	5.40349e+06	7.0712e+06	TRUE	FALSE	TRUE	NO	YES	NO	4.3245e+07	2.90155e+07	4.13547e+07	4.8943e+07	NO	YES	YES	NO	NO	NO	1.29479e+07	1.1528e+07	6.64974e+06	8.29839e+06	NO	NO	YES	NO	YES	NO	C03951	ko00944
mws0056	C21H20O12	Myricetin-3-O-rhamnoside (Myricitrin)	Flavonoids	Flavonols	205964	254547	202940	230901	TRUE	FALSE	TRUE	YES	NO	NO	211777	234980	306414	288327	YES	YES	NO	YES	NO	NO	1.52641e+06	1.6124e+06	904003	887381	YES	NO	NO	NO	NO	NO	C10108	-
Lmmn004912	C16H12O7	3-O-Methylquercetin	Flavonoids	Flavonols	168981	232266	155918	253256	TRUE	FALSE	TRUE	NO	YES	NO	189069	237751	322309	253919	YES	YES	NO	YES	NO	NO	300091	312547	245399	421428	YES	NO	YES	YES	YES	NO	C04443	ko00944,ko01110
Lmyp004318	C30H26O13	Kaempferol-3-O-(6''-p-Coumaroyl)galactoside*	Flavonoids	Flavonols	214265	333240	270634	334358	TRUE	FALSE	TRUE	NO	YES	NO	444991	186107	284207	388323	NO	YES	YES	NO	NO	YES	369831	514261	768881	818383	YES	YES	YES	NO	YES	YES	-	-
pme0321	C21H20O10	Kaempferol-7-O-rhamnoside	Flavonoids	Flavonols	2.44414e+06	2.89334e+06	1.98276e+06	2.82021e+06	TRUE	FALSE	TRUE	NO	YES	NO	1.54759e+07	1.08363e+07	1.91194e+07	1.87646e+07	NO	YES	NO	NO	NO	YES	1.26212e+06	1.63822e+06	1.35706e+06	1.64599e+06	YES	NO	YES	NO	YES	NO	-	-
pmn001637	C20H18O10	Kaempferol-3-O-arabinoside (Juglanin)	Flavonoids	Flavonols	2.45673e+06	8.08598e+06	4.49269e+06	7.36467e+06	TRUE	FALSE	TRUE	NO	YES	NO	1.53115e+07	1.67611e+07	1.65771e+07	1.54345e+07	YES	NO	NO	YES	NO	NO	8.14285e+06	1.07671e+07	5.49162e+06	4.6938e+06	YES	NO	NO	NO	NO	NO	-	-
MWSHY0161	C30H26O13	Kaempferol-3-O-(6''-p-Coumaroyl)glucoside (Tiliroside)*	Flavonoids	Flavonols	208153	293969	261801	340994	TRUE	FALSE	TRUE	NO	YES	NO	435876	207907	304243	420100	NO	YES	YES	YES	NO	YES	414493	557270	788179	858166	YES	YES	YES	NO	YES	NO	C17140	-
mws0066	C16H12O7	Isorhamnetin; 3'-Methoxy-3,4',5,7-Tetrahydroxyflavone	Flavonoids	Flavonols	32673.6	31081.9	26102.9	34603.5	FALSE	FALSE	TRUE	NO	YES	NO	38515.9	25326.4	36544.8	28313.8	NO	YES	NO	NO	YES	YES	55052.4	40108.1	28987.1	29669.2	NO	NO	YES	NO	YES	YES	C10084	-
mws0919	C21H20O10	Kaempferol-3-O-rhamnoside (Afzelin)(Kaempferin)	Flavonoids	Flavonols	2.32287e+06	2.75163e+06	2.00095e+06	2.77234e+06	TRUE	FALSE	TRUE	NO	YES	NO	1.46649e+07	1.0466e+07	16493411	1.82305e+07	NO	YES	YES	YES	NO	NO	1.28084e+06	1.60885e+06	1.30901e+06	1.54499e+06	YES	NO	YES	NO	NO	NO	C16911	ko00944
Lmfn005486	C15H10O9S	Kaempferol-3-O-sulfonate	Flavonoids	Flavonols	2.2262e+06	2.05296e+06	2.08965e+06	2.17244e+06	FALSE	TRUE	TRUE	YES	YES	NO	4.26866e+06	3.4042e+06	6.72858e+06	4.82525e+06	NO	YES	NO	YES	NO	YES	706898	984202	952099	1.31233e+06	YES	NO	YES	YES	YES	NO	-	-
mws0913	C21H20O11	Kaempferol-3-O-galactoside (Trifolin)*	Flavonoids	Flavonols	4.11561e+06	6.94336e+06	4.4906e+06	6.75602e+06	TRUE	FALSE	TRUE	NO	YES	NO	3.11641e+07	2.4052e+07	3.55065e+07	3.55167e+07	NO	YES	YES	YES	NO	NO	9.942e+06	9.81304e+06	5.61493e+06	5.64323e+06	NO	NO	YES	NO	YES	NO	C12626	ko00944,ko01110
Lmfn003630	C20H18O12	Myricetin-3-O-xyloside*	Flavonoids	Flavonols	6.9758e+06	1.13054e+07	8.99359e+06	1.05534e+07	TRUE	FALSE	TRUE	YES	NO	NO	7.04242e+06	8.93306e+06	1.0421e+07	9.07153e+06	YES	YES	NO	YES	NO	YES	1.23623e+07	1.29026e+07	8.28339e+06	7.17383e+06	YES	NO	NO	NO	YES	NO	-	-
mws0089	C21H20O11	Kaempferol-7-O-glucoside*	Flavonoids	Flavonols	4.21005e+06	7.67498e+06	4.84627e+06	8.43165e+06	TRUE	FALSE	TRUE	NO	YES	NO	3.35471e+07	2.52557e+07	3.68517e+07	3.5883e+07	NO	YES	NO	YES	NO	NO	9.6633e+06	1.00434e+07	6.42118e+06	6.70837e+06	YES	NO	YES	YES	YES	NO	-	-
Lmfn004769	C27H22O15	Quercetin-3-O-(4''-O-galloyl)arabinoside	Flavonoids	Flavonols	1.40758e+07	6.29134e+06	9.17228e+06	7.23517e+06	FALSE	TRUE	FALSE	NO	YES	NO	2.3374e+07	9.34422e+06	2.0613e+07	2.24721e+07	NO	YES	YES	NO	NO	YES	2.12417e+06	2.35843e+06	5.62668e+06	8.69548e+06	YES	YES	YES	NO	YES	YES	-	-
mws0988	C16H12O7	Rhamnetin; 3,5,3',4'-Tetrahydroxy-7-Methoxyflavone	Flavonoids	Flavonols	106947	395976	233606	491808	TRUE	FALSE	TRUE	NO	YES	NO	135286	142996	149126	138509	YES	YES	NO	YES	NO	YES	279994	150686	65824.4	108305	NO	NO	YES	NO	YES	NO	C10176	-
mws1068	C15H10O6	Kaempferol (3,5,7,4'-Tetrahydroxyflavone)	Flavonoids	Flavonols	26391.4	60785.9	42597.6	62958.8	TRUE	FALSE	TRUE	YES	NO	YES	199676	156604	180040	191585	NO	YES	YES	YES	NO	NO	74915.8	69521.2	41455.2	66603.7	NO	NO	YES	NO	NO	NO	C05903	ko00941,ko00944,ko01100,ko01110
Lmcp004369	C17H14O7	Quercetin-3',4'-dimethyl ether	Flavonoids	Flavonols	9.40028e+06	1.50072e+07	1.25775e+07	1.43836e+07	TRUE	FALSE	TRUE	NO	YES	NO	3.55193e+06	5.66328e+06	3.70333e+06	3.26734e+06	YES	NO	NO	NO	NO	YES	9.72567e+06	7.29434e+06	5.87537e+06	6.18883e+06	NO	NO	YES	YES	YES	NO	-	-
pmn001640	C20H18O12	Myricetin-3-O-arabinoside*	Flavonoids	Flavonols	7.05726e+06	1.09646e+07	8.65732e+06	1.06369e+07	TRUE	FALSE	TRUE	NO	YES	NO	7.24269e+06	9.28797e+06	1.03494e+07	9.12059e+06	YES	YES	NO	YES	NO	NO	1.16372e+07	1.25e+07	7.95738e+06	7.09276e+06	YES	NO	NO	YES	YES	NO	-	-
MWSHY0029	C15H10O7	Quercetin	Flavonoids	Flavonols	2.09337e+06	2.00086e+06	1.93297e+06	2.26378e+06	FALSE	FALSE	TRUE	NO	YES	NO	2.46265e+06	2.12229e+06	2.21812e+06	1.5066e+06	NO	YES	NO	NO	YES	YES	2.1994e+06	2397428	1.77387e+06	2195201	YES	NO	YES	YES	YES	NO	C00389	ko00941,ko00944,ko01100,ko01110
mws1329	C21H20O12	Quercetin-7-O-glucoside*	Flavonoids	Flavonols	3.47608e+06	3.51615e+06	2.76458e+06	2.993e+06	TRUE	FALSE	TRUE	NO	YES	NO	3.65195e+06	3.34966e+06	3.64739e+06	3.31557e+06	NO	YES	NO	NO	NO	YES	1.63449e+06	2.25284e+06	2.02595e+06	2.18863e+06	YES	NO	YES	NO	YES	YES	C12639	-
mws1045	C27H30O17	Myricetin-3-O-rutinoside	Flavonoids	Flavonols	200887	127946	152700	177500	FALSE	TRUE	TRUE	YES	YES	NO	172802	143878	174262	168159	NO	YES	NO	YES	NO	YES	229378	333270	280706	303508	YES	NO	YES	NO	YES	NO	-	-
Lmln001951	C26H28O16	Quercetin-3-O-(6''-O-arabinosyl)glucoside	Flavonoids	Flavonols	20540.3	31631.3	23702.6	26534.4	TRUE	FALSE	TRUE	NO	YES	NO	96569.4	115573	95571.5	91911.7	YES	NO	NO	YES	NO	YES	145313	142282	69471.4	79381.6	NO	NO	YES	NO	YES	NO	-	-
HJAP148	C26H28O15	Kaempferol-3-O-sambubioside	Flavonoids	Flavonols	669349	386107	490897	523223	FALSE	TRUE	TRUE	YES	NO	NO	718115	462403	658688	491176	NO	YES	NO	YES	NO	YES	273725	239872	224206	296102	NO	NO	YES	NO	YES	NO	-	-
mws0856	C21H20O12	Quercetin-4'-O-glucoside (Spiraeoside)*	Flavonoids	Flavonols	3.63032e+06	3.33067e+06	2.77485e+06	3.04508e+06	FALSE	FALSE	TRUE	NO	YES	NO	4.5068e+06	3.90348e+06	4.27798e+06	3.77975e+06	NO	YES	NO	NO	YES	YES	1.74453e+06	2.41531e+06	2.08023e+06	2.02937e+06	YES	NO	NO	YES	YES	NO	-	-
Lmmn006022	C22H22O11	Rhamnetin-3-O-rhamnoside	Flavonoids	Flavonols	6.76505e+06	6.21419e+06	4.70651e+06	7.75687e+06	FALSE	FALSE	TRUE	YES	NO	NO	1.37678e+07	1.07065e+07	1.38274e+07	1.6774e+07	NO	YES	YES	YES	NO	YES	7.01916e+06	7.13672e+06	8.45517e+06	1.11091e+07	YES	YES	YES	YES	YES	NO	-	-
HJAP064	C25H24O15	Isorhamnetin-3-O-(6''-malonyl)glucoside	Flavonoids	Flavonols	224521	102426	156517	175795	FALSE	TRUE	TRUE	YES	YES	NO	141490	53093.7	129884	120592	NO	YES	NO	YES	NO	YES	58559.4	76614	101467	156275	YES	YES	YES	NO	YES	YES	-	-
MWSHY0100	C20H18O11	Avicularin(Quercetin-3-O-α-L-arabinofuranoside)*	Flavonoids	Flavonols	3.03892e+08	298434526	2.05196e+08	3.0883e+08	FALSE	FALSE	TRUE	YES	YES	NO	271034066	2.28391e+08	261090527	2.71524e+08	NO	YES	YES	YES	NO	NO	2.29772e+08	2.38033e+08	2.74608e+08	2.7684e+08	YES	YES	YES	NO	NO	NO	-	-
Hmcp002187	C23H24O13	Limocitrin-3-O-galactoside	Flavonoids	Flavonols	629482	646168	592204	695997	TRUE	FALSE	TRUE	YES	NO	NO	581951	386471	860879	327402	NO	YES	NO	YES	NO	YES	1.36367e+06	1.46431e+06	1.17218e+06	1.30478e+06	YES	NO	YES	NO	NO	NO	-	-
Lmcp005645	C17H14O7	Quercetin-3,4'-Dimethyl Ether	Flavonoids	Flavonols	102250	254622	168784	313301	TRUE	FALSE	TRUE	YES	YES	NO	117093	105670	99501.2	95799.3	NO	NO	NO	YES	NO	NO	249501	218847	183820	192365	NO	NO	YES	NO	NO	NO	-	-
Hmln002199	C23H22O13	Quercetin-3-O-(6''-O-acetyl)galactoside	Flavonoids	Flavonols	357696	206758	323271	332908	FALSE	TRUE	TRUE	NO	YES	NO	259560	184332	278839	276331	NO	YES	NO	YES	NO	YES	225605	277872	263255	463703	YES	NO	YES	NO	YES	NO	-	-
Lmyn001269	C27H30O16	Kaempferol-3-O-sophoroside	Flavonoids	Flavonols	310868	721137	733759	879863	TRUE	TRUE	TRUE	NO	YES	NO	165919	586574	504959	475702	YES	NO	NO	YES	YES	YES	183332	442986	387227	259443	YES	NO	NO	YES	YES	NO	C12634	ko00944,ko01110
pmp000589	C24H22O15	Quercetin-7-O-(6''-malonyl)glucoside	Flavonoids	Flavonols	610743	353979	508865	468633	FALSE	TRUE	FALSE	YES	NO	NO	234790	280889	333573	256006	YES	YES	NO	YES	NO	YES	418825	421781	452863	643278	YES	YES	YES	NO	YES	NO	-	-
Zayn005572	C28H24O15	Quercetin-3-(2''-galloyl)rhamnoside	Flavonoids	Flavonols	1.04877e+06	967870	854347	1.13693e+06	FALSE	FALSE	TRUE	NO	NO	NO	3.11471e+06	1.46666e+06	2.67086e+06	3.54768e+06	NO	YES	YES	NO	YES	YES	369734	512629	912679	1.15473e+06	YES	YES	YES	NO	YES	YES	-	-
Lmmn003398	C23H22O12	Kaempferol-3-O-(6''-O-acetyl)glucoside	Flavonoids	Flavonols	16714.8	12416.6	21602.3	24844.6	FALSE	TRUE	TRUE	YES	NO	YES	36325.1	20743.2	51222.2	42690.3	NO	YES	NO	NO	NO	YES	9849.24	13288.3	15702.2	37346.4	YES	YES	YES	NO	NO	NO	-	-
Hmcp002298	C22H22O12	Limocitrin-3-O-arabinoside	Flavonoids	Flavonols	161766	206432	194130	219377	TRUE	FALSE	TRUE	YES	YES	NO	9	74605.3	9	33981.2	YES	NO	YES	YES	NO	NO	281376	367622	264012	225755	YES	NO	NO	NO	NO	NO	-	-
Lmdp003509	C20H18O11	Quercetin-3-O-xyloside (Reynoutrin)*	Flavonoids	Flavonols	5.25001e+07	4.96939e+07	4.08723e+07	4.07197e+07	FALSE	FALSE	FALSE	YES	NO	NO	4.54942e+07	4.75986e+07	4.02704e+07	4.27124e+07	YES	NO	YES	YES	NO	YES	7.12986e+07	6.13694e+07	5.82384e+07	5.66581e+07	NO	NO	NO	NO	NO	NO	-	-
Lmyp003348	C28H24O15	Kaempferol-3-O-(6''-galloyl)galactoside	Flavonoids	Flavonols	1.04854e+07	7.68421e+06	7.4813e+06	6.34787e+06	FALSE	FALSE	FALSE	NO	YES	NO	5.14233e+06	3.47302e+06	3.68321e+06	4.45567e+06	NO	YES	YES	NO	YES	NO	801016	808173	1.5605e+06	1.53448e+06	YES	YES	NO	NO	YES	YES	-	-
Lmfn003760	C21H18O13	Quercetin-4'-O-glucuronide	Flavonoids	Flavonols	100250	89323.9	46226.2	61575	FALSE	FALSE	TRUE	YES	YES	YES	92921.5	59745.2	75522.4	84069.8	NO	YES	YES	NO	YES	NO	53097	65497.2	45286.5	62974	YES	NO	YES	YES	YES	YES	-	-
pmb0709	C30H32O20	Quercetin-7-O-(6''-malonyl)glucosyl-5-O-glucoside	Flavonoids	Flavonols	445991	320166	357431	323235	FALSE	TRUE	FALSE	YES	YES	YES	450488	458447	485025	435929	YES	YES	NO	YES	NO	NO	102951	99469.1	155609	164283	NO	YES	YES	NO	NO	YES	-	-
MWSHY0077	C15H10O6	Fisetin	Flavonoids	Flavonols	5.87812e+06	4.5508e+06	5.28076e+06	4.59361e+06	FALSE	TRUE	FALSE	YES	YES	NO	4.19388e+06	6.52908e+06	4.40398e+06	4.78735e+06	YES	NO	YES	YES	NO	NO	6.3554e+06	7.76917e+06	2.80546e+06	3.39402e+06	YES	NO	YES	NO	YES	NO	C10041	-
Lmyp003139	C28H24O16	Quercetin-3-O-(6''-O-galloyl)galactoside	Flavonoids	Flavonols	1.72014e+06	915946	1.00155e+06	980081	FALSE	TRUE	FALSE	YES	NO	YES	3.22506e+06	1.99235e+06	2.13541e+06	3.83005e+06	NO	YES	YES	NO	NO	YES	724538	748807	1.06016e+06	1.31236e+06	YES	YES	YES	YES	NO	NO	-	-
Lmbp003668	C20H18O10	Kaempferol-3-O-arabinoside	Flavonoids	Flavonols	1.16992e+07	3.56201e+07	1.98147e+07	2.64943e+07	TRUE	FALSE	TRUE	YES	NO	YES	8.27529e+07	9.64389e+07	1.19565e+08	7.76409e+07	YES	YES	NO	NO	YES	NO	4.96151e+07	7.80901e+07	2.77051e+07	2.68656e+07	YES	NO	NO	NO	YES	NO	-	-
Lmyp003500	C28H24O15	Kaempferol-3-O-(2''-galloyl)galactoside	Flavonoids	Flavonols	8.67274e+06	6.3364e+06	6.35586e+06	6.66766e+06	FALSE	TRUE	TRUE	YES	NO	YES	4.24483e+06	3.90167e+06	3.86707e+06	4.7281e+06	NO	NO	YES	YES	NO	NO	938600	817696	1.27926e+06	1.59051e+06	NO	YES	YES	NO	NO	NO	-	-
Lmyp003599	C28H24O15	Kaempferol-3-O-(6''-galloyl)glucoside	Flavonoids	Flavonols	8.67274e+06	6.3364e+06	6.35586e+06	6.66766e+06	FALSE	TRUE	TRUE	NO	YES	NO	4.24483e+06	3.90167e+06	3.86707e+06	4.7281e+06	NO	NO	YES	NO	NO	YES	938600	817696	1.27926e+06	1.59051e+06	NO	YES	YES	NO	YES	YES	-	-
Zmcp002666	C27H30O17	Quercetin-3,7-Di-O-glucoside	Flavonoids	Flavonols	619753	966421	590264	868173	TRUE	FALSE	TRUE	YES	NO	NO	752490	929997	1.09148e+06	855487	YES	YES	NO	YES	YES	NO	706223	719707	500874	720382	YES	NO	YES	YES	NO	NO	-	-
Lmmp003817	C24H22O14	Kaempferol-3-O-(6''-malonyl)glucoside*	Flavonoids	Flavonols	115145	92489.4	140462	85394.8	FALSE	TRUE	FALSE	YES	NO	NO	492536	227765	516720	460786	NO	YES	NO	YES	YES	NO	38386	57333.6	116959	184806	YES	YES	YES	YES	NO	NO	-	-
MWSHY0162	C27H30O17	Quercetin-3-O-sophoroside (Baimaside)	Flavonoids	Flavonols	284915	276830	337316	249533	FALSE	TRUE	FALSE	NO	YES	NO	459543	353689	443029	542753	NO	YES	YES	NO	NO	YES	326135	548282	528570	525756	YES	NO	NO	NO	YES	NO	C12667	ko00944,ko01110
Hmcp002207	C22H22O12	Isorhamnetin-7-O-glucoside (Brassicin)*	Flavonoids	Flavonols	3.00749e+07	3.36559e+07	1.69112e+07	2.66953e+07	TRUE	FALSE	TRUE	YES	NO	YES	2.99294e+07	2.73991e+07	2.03615e+07	2.00191e+07	NO	NO	NO	YES	NO	YES	3.72451e+07	3.41918e+07	3.02592e+07	3.38422e+07	NO	NO	YES	NO	NO	NO	-	-
MWSHY0046	C21H20O12	Quercetin-3-O-glucoside (Isoquercitrin)*	Flavonoids	Flavonols	7.36288e+06	1.01163e+07	4.73075e+06	6.91237e+06	TRUE	FALSE	TRUE	YES	NO	YES	8.78477e+06	9.73366e+06	7.78296e+06	7.57519e+06	YES	NO	NO	YES	NO	NO	6.26942e+06	7.18466e+06	3.93882e+06	5.08969e+06	YES	NO	YES	NO	YES	YES	C05623	ko00944,ko01100,ko01110
Lmjp003360	C35H40O24	Quercetin-3-O-(2''-O-malonyl)sophoroside-7-O-arabinoside	Flavonoids	Flavonols	2.09868e+06	3.26979e+06	3.8983e+06	2.10827e+06	TRUE	TRUE	FALSE	NO	YES	NO	2.40193e+06	3.64283e+06	1.72585e+06	2.78205e+06	YES	NO	YES	YES	YES	YES	3.02384e+06	4.65827e+06	3.16558e+06	3.27273e+06	YES	NO	YES	YES	YES	NO	-	-
Lmjp003044	C22H22O12	Isorhamnetin-3-O-Glucoside*	Flavonoids	Flavonols	2.44929e+07	3.97002e+07	1.79056e+07	1.83971e+07	TRUE	FALSE	TRUE	NO	YES	NO	1.68204e+07	2.97428e+07	1.85268e+07	2.41394e+07	YES	NO	YES	NO	YES	YES	3.53248e+07	3.40871e+07	3.50653e+07	2.39538e+07	NO	YES	NO	NO	YES	NO	-	-
MWSHY0113	C21H20O12	Quercetin-3-O-galactoside (Hyperin)*	Flavonoids	Flavonols	6.34029e+06	6.16043e+06	5.66531e+06	5.56621e+06	FALSE	FALSE	FALSE	NO	NO	YES	1.10731e+07	6.54894e+06	7.31201e+06	9.12903e+06	NO	YES	YES	NO	YES	NO	5.42138e+06	7.24473e+06	6.74919e+06	7.93602e+06	YES	NO	YES	NO	YES	NO	C10073	-
Hmcp002316	C21H20O11	Isorhamnetin-3-O-arabinoside	Flavonoids	Flavonols	2.75746e+06	3.77198e+06	1.54379e+06	4.56236e+06	TRUE	FALSE	TRUE	NO	YES	NO	1.44655e+06	2.75935e+06	1.45034e+06	849597	YES	NO	NO	NO	YES	NO	1.08932e+07	1.4327e+07	5.61982e+06	4.44448e+06	YES	NO	NO	YES	NO	YES	-	-
Lmdp004892	C24H22O14	Kaempferol-3-O-(6''-malonyl)galactoside*	Flavonoids	Flavonols	125745	60307.6	87505.8	97386.3	FALSE	TRUE	TRUE	YES	YES	YES	426953	197430	481691	487873	NO	YES	YES	YES	NO	NO	44563	75768.6	107898	177170	YES	YES	YES	NO	YES	NO	-	-
Lmjp002906	C22H22O12	Rhamnetin-3-O-Glucoside	Flavonoids	Flavonols	3.06571e+06	2.38759e+06	1.82211e+06	2.3318e+06	FALSE	FALSE	TRUE	NO	YES	NO	1.7165e+06	2.08257e+06	1.83318e+06	1.54478e+06	YES	NO	NO	NO	YES	YES	4.51077e+06	3.17842e+06	2.77626e+06	2.9459e+06	NO	NO	YES	NO	YES	YES	-	-
Lmbp002336	C27H30O16	Quercetin-3-O-(2''-O-rhamnosyl)galactoside	Flavonoids	Flavonols	117849	87591.6	94665.5	98567.8	FALSE	TRUE	TRUE	YES	NO	NO	59604.7	98093.6	69775.9	89865.3	YES	NO	YES	YES	NO	NO	32335.2	52087.5	50227.7	87040.7	YES	NO	YES	NO	NO	NO	-	-
Hmcp002539	C22H22O11	Isorhamnetin-3-O-rhamnoside	Flavonoids	Flavonols	672716	515082	731370	712132	FALSE	TRUE	FALSE	YES	YES	NO	1.18501e+06	689322	1.10261e+06	1.28134e+06	NO	YES	YES	NO	YES	YES	624389	854881	751340	994320	YES	NO	YES	YES	YES	NO	-	-
Smgp004575	C21H20O12	Quercetin-5-O-β-D-glucoside*	Flavonoids	Flavonols	6.41467e+06	8.89244e+06	6.02139e+06	8.35963e+06	TRUE	FALSE	TRUE	YES	NO	NO	8.52711e+06	8.78453e+06	6.61962e+06	5.98284e+06	YES	NO	NO	NO	YES	NO	6.96141e+06	8.57611e+06	5.62518e+06	6.0272e+06	YES	NO	YES	NO	YES	NO	-	-
Lmpp003465	C21H20O13	Myricetin-3-O-β-D-glucoside*	Flavonoids	Flavonols	1.71334e+07	2.08605e+07	2.46157e+07	2.20943e+07	TRUE	TRUE	FALSE	YES	NO	YES	1.82241e+07	1.90536e+07	1.57328e+07	3.20876e+07	YES	NO	YES	YES	NO	NO	4.45473e+07	5.96612e+07	3.69925e+07	3.44827e+07	YES	NO	NO	NO	YES	NO	-	-
Lmdp002969	C21H20O13	Myricetin-3-O-galactoside*	Flavonoids	Flavonols	1.43537e+07	1.58929e+07	2.00291e+07	1.64655e+07	TRUE	TRUE	FALSE	NO	YES	NO	1.61108e+07	2.34089e+07	2.60519e+07	2.84767e+07	YES	YES	YES	NO	YES	YES	3.02819e+07	4.06254e+07	3.68288e+07	3.21311e+07	YES	NO	NO	NO	YES	NO	-	-
Xmyp005654	C21H20O11	Kaempferol-4'-O-glucoside*	Flavonoids	Flavonols	1.02979e+07	1.15361e+07	7.79556e+06	1.26951e+07	TRUE	FALSE	TRUE	NO	NO	YES	4.37535e+07	3.77154e+07	4.97685e+07	4.94629e+07	NO	YES	NO	NO	YES	NO	1.64051e+07	1.50117e+07	7.13148e+06	1.02737e+07	NO	NO	YES	NO	YES	YES	-	-
Hmcp002399	C23H24O13	Limocitrin-3-O-glucoside	Flavonoids	Flavonols	265536	191502	243744	241182	FALSE	TRUE	FALSE	NO	NO	YES	539963	331991	338923	528967	NO	YES	YES	NO	NO	NO	299517	332585	394825	405803	YES	YES	YES	NO	YES	YES	-	-
MWSHY0142	C28H24O16	Quercetin-3-O-(2''-O-galloyl)galactoside	Flavonoids	Flavonols	562458	253914	404281	363650	FALSE	TRUE	FALSE	NO	YES	NO	1.3851e+06	853597	997767	1.57282e+06	NO	YES	YES	YES	NO	YES	393119	480147	368410	525375	YES	NO	YES	YES	YES	NO	-	-
mws2209	C21H20O11	Kaempferol-3-O-glucoside (Astragalin)*	Flavonoids	Flavonols	6.33457e+06	8.57682e+06	5.70039e+06	1.34298e+07	TRUE	FALSE	TRUE	YES	NO	YES	3.33919e+07	2.55308e+07	4.6025e+07	4.52057e+07	NO	YES	NO	YES	NO	NO	1.36515e+07	1.23746e+07	9.70756e+06	9.09325e+06	NO	NO	NO	NO	NO	NO	C12249	ko00944,ko01110
MWSHY0067	C27H30O16	Quercetin-3-O-rutinoside (Rutin)*	Flavonoids	Flavonols	146057	72801.9	82743.9	82630.6	FALSE	TRUE	FALSE	YES	NO	YES	733817	281708	1.80926e+06	959544	NO	YES	NO	YES	NO	NO	270433	186362	192504	226118	NO	YES	YES	NO	YES	NO	C05625	ko00944,ko01100,ko01110
pmb0711	C27H30O16	Quercetin-7-O-rutinoside*	Flavonoids	Flavonols	87309.9	124817	108721	67938.3	TRUE	FALSE	FALSE	NO	YES	NO	848244	530219	1.22213e+06	1.72701e+06	NO	YES	YES	YES	NO	YES	197616	203862	204160	309741	YES	YES	YES	YES	YES	YES	-	-
MWSslk012	C25H28O16	Neomangiferin	Flavonoids	Other Flavonoids	2.49197e+06	2.70804e+06	4.08793e+06	6.86866e+06	TRUE	TRUE	TRUE	YES	NO	YES	3.11495e+06	3.32262e+06	4.46374e+06	5.25921e+06	YES	YES	YES	YES	NO	YES	3.02508e+06	5.5408e+06	8.93754e+06	6.70479e+06	YES	YES	NO	YES	NO	NO	-	-
MWSHY0078	C19H18O11	Mangiferin*	Flavonoids	Other Flavonoids	9.51193e+07	8.6255e+07	8.98447e+07	7.8264e+07	FALSE	TRUE	FALSE	NO	YES	YES	1.04763e+08	7.96499e+07	9.23427e+07	9.27187e+07	NO	YES	YES	YES	NO	NO	1.03991e+08	8.43375e+07	9.09307e+07	8.45491e+07	NO	YES	NO	NO	NO	NO	C10077	-
MWSHY0185	C19H18O11	Isomangiferin*	Flavonoids	Other Flavonoids	9.51193e+07	8.6255e+07	8.98447e+07	7.8264e+07	FALSE	TRUE	FALSE	NO	NO	NO	1.04763e+08	7.96499e+07	9.23427e+07	9.27187e+07	NO	YES	YES	NO	NO	NO	1.03991e+08	8.43375e+07	9.09307e+07	8.45491e+07	NO	YES	NO	NO	NO	YES	C16979	-
Zbdp001892	C16H13NO3	7-Methoxy-3-[1-(3-pyridyl)methylidene]-4-chromanone	Flavonoids	Other Flavonoids	438212	290249	280788	285441	FALSE	FALSE	TRUE	YES	NO	YES	3.03552e+06	403855	271107	421484	NO	NO	YES	YES	NO	NO	912938	327517	326906	469024	NO	NO	YES	YES	NO	YES	-	-
Lmmn003433	C20H20O11	Homomangiferin	Flavonoids	Other Flavonoids	1.49886e+07	2.04025e+07	9.88704e+06	2.29885e+07	TRUE	FALSE	TRUE	YES	NO	YES	2.62457e+07	1.8006e+07	2.58262e+07	2.34718e+07	NO	YES	NO	YES	NO	NO	2.88608e+07	3.35295e+07	3.89204e+07	4.17975e+07	YES	YES	YES	YES	NO	YES	-	-
Zbdp002220	C14H20O9	2,6-Dimethoxypydroquinone-1-O-glucoside	Flavonoids	Other Flavonoids	1.41477e+06	1.48136e+06	1.79452e+06	1.78372e+06	TRUE	TRUE	FALSE	YES	YES	NO	1.22082e+06	1.62046e+06	1.75708e+06	1.62718e+06	YES	YES	NO	YES	YES	NO	3.29534e+06	3.88763e+06	3.43532e+06	3.25302e+06	YES	NO	NO	YES	YES	NO	-	-
Wbtp002285	C15H12O7	1,3,7-trihydroxy-5,6-dimethoxyxanthen-9-one	Flavonoids	Other Flavonoids	2.80864e+06	4.25843e+06	3.78277e+06	3.8831e+06	TRUE	FALSE	TRUE	NO	YES	NO	1.99767e+06	3.6326e+06	2.88399e+06	2.96119e+06	YES	NO	YES	YES	NO	YES	3.19734e+06	3.22742e+06	2.55242e+06	2.35235e+06	YES	NO	NO	NO	NO	NO	-	-
Wbtn006810	C15H12O6	6,7-dihydroxy-1,3-dimethoxyxanthen-9-one	Flavonoids	Other Flavonoids	414914	1.65361e+06	1.28561e+06	1.87255e+06	TRUE	FALSE	TRUE	NO	NO	YES	297523	1.2245e+06	671964	876978	YES	NO	YES	NO	NO	YES	437003	618124	673140	1.00519e+06	YES	YES	YES	NO	YES	YES	-	-
Wbtp003318	C13H10O5	3,4,5,3'-tetrahydroxybenzophenone	Flavonoids	Other Flavonoids	430635	506959	420539	506475	TRUE	FALSE	TRUE	NO	YES	NO	1.45072e+06	1.05929e+06	1.34542e+06	1.24809e+06	NO	YES	NO	NO	YES	NO	892868	907137	707587	650865	YES	NO	NO	NO	YES	YES	-	-
Wbtp004528	C14H10O6	2,6,8-trihydroxy-1-methoxyxanthen-9-one	Flavonoids	Other Flavonoids	1.67505e+06	1.04218e+06	1.14031e+06	920605	FALSE	TRUE	FALSE	NO	YES	NO	1.27059e+06	1.26874e+06	1.15892e+06	1.13251e+06	NO	NO	NO	NO	YES	NO	780833	710359	657087	784195	NO	NO	YES	NO	NO	NO	-	-
Wbtp003711	C13H10O6	3,4,5,3',5'-pentahydroxybenzophenone	Flavonoids	Other Flavonoids	5.13047e+07	5.43582e+07	4.63446e+07	4.27621e+07	TRUE	FALSE	FALSE	NO	YES	NO	5.19379e+07	6.20603e+07	4.47252e+07	4.39978e+07	YES	NO	NO	YES	NO	YES	8.69289e+06	1.09671e+07	2.19304e+07	2.71089e+07	YES	YES	YES	NO	YES	YES	-	-
Wbtp004798	C16H12O6	8,11-dimethoxy-2h-[1,3]dioxolo[4,5-b]xanthen-10-one	Flavonoids	Other Flavonoids	1.92305e+07	2.29997e+07	1.775e+07	2.15731e+07	TRUE	FALSE	TRUE	YES	NO	YES	2.15679e+07	1.57345e+07	2.93451e+07	2.34384e+07	NO	YES	NO	YES	YES	YES	865472	633754	1.44274e+06	3.72444e+06	NO	YES	YES	YES	YES	NO	-	-
mws1014	C10H8O5	Fraxetin (7,8-Dihydroxy-6-methoxycoumarin)	Lignans and Coumarins	Coumarins	1.02135e+07	4.90832e+06	8.14912e+06	6.41897e+06	FALSE	TRUE	FALSE	NO	YES	YES	2.35761e+07	8.09674e+06	2.32097e+07	2.1515e+07	NO	YES	NO	NO	YES	YES	2.53015e+06	3.12308e+06	7.21004e+06	8.35826e+06	YES	YES	YES	NO	NO	NO	C09265	ko00999,ko01110
mws1013	C9H6O4	Esculetin (6,7-Dihydroxycoumarin)	Lignans and Coumarins	Coumarins	163156	159549	169598	172053	FALSE	TRUE	TRUE	NO	YES	NO	91360.8	124758	159199	130787	YES	YES	NO	YES	NO	YES	144253	235356	177895	194258	YES	NO	YES	YES	NO	NO	C09263	ko00999,ko01110
mws1015	C15H16O9	Esculin (6,7-Dihydroxycoumarin-6-O-glucoside)	Lignans and Coumarins	Coumarins	1.57934e+06	2.1256e+06	1.93641e+06	2.4315e+06	TRUE	FALSE	TRUE	NO	YES	NO	2.51662e+06	3.34829e+06	2.71622e+06	2.54628e+06	YES	NO	NO	YES	NO	NO	2.53628e+06	2.95958e+06	1.90735e+06	1.56175e+06	YES	NO	NO	NO	YES	NO	C09264	-
MWSmce025	C16H18O10	Fraxetin-8-O-glucoside (Fraxin)	Lignans and Coumarins	Coumarins	74613.9	49513.3	80470.1	64552.9	FALSE	TRUE	FALSE	YES	NO	YES	398492	426154	460560	361787	YES	YES	NO	YES	NO	YES	70592.4	106238	128285	165255	YES	YES	YES	NO	NO	NO	C09266	-
MWSmce221	C10H8O4	5,7-Dihydroxy-4-methylcoumarin	Lignans and Coumarins	Coumarins	791237	850128	833787	814973	TRUE	FALSE	FALSE	YES	NO	NO	2.84494e+06	1.80835e+06	2.5968e+06	2.89632e+06	NO	YES	YES	NO	NO	YES	865540	1.07572e+06	1.15665e+06	1.42366e+06	YES	YES	YES	NO	YES	NO	-	-
MWSslk171	C20H24O9	Nodakenin	Lignans and Coumarins	Coumarins	32067.4	28368.5	27006.2	29491.5	FALSE	FALSE	TRUE	NO	YES	NO	71538.3	68897.2	50396.8	98740.4	NO	NO	YES	NO	YES	YES	57357	67452.9	78494.9	66849.3	YES	YES	NO	NO	YES	YES	C09279	-
Lmbp003208	C17H20O10	Fraxidin-8-O-glucoside	Lignans and Coumarins	Coumarins	788676	961379	723642	619344	TRUE	FALSE	FALSE	YES	NO	YES	2.20668e+06	1.08969e+06	2.21746e+06	2.96684e+06	NO	YES	YES	NO	NO	YES	2.33954e+06	3.00695e+06	4.04022e+06	4.19525e+06	YES	YES	YES	NO	NO	NO	-	-
MWSCX014	C10H8O4	Scopoletin (7-Hydroxy-6-methoxycoumarin)	Lignans and Coumarins	Coumarins	4.94584e+06	2.42543e+06	3.03891e+06	3.60813e+06	FALSE	TRUE	TRUE	NO	YES	YES	5.27537e+06	2.49097e+06	7.07961e+06	5.54093e+06	NO	YES	NO	YES	NO	NO	5.07132e+06	3.39446e+06	6.36204e+06	6.82763e+06	NO	YES	YES	NO	NO	NO	C01752	ko00999,ko01110
MWSmce024	C16H18O9	Scopoletin-7-O-glucoside (Scopolin)	Lignans and Coumarins	Coumarins	2.82132e+06	3.27463e+06	3.05589e+06	3.14214e+06	TRUE	FALSE	TRUE	YES	YES	NO	4.19777e+06	5.81484e+06	5.12089e+06	4.06967e+06	YES	NO	NO	YES	YES	NO	6.69441e+06	7.25549e+06	5.57174e+06	5.07294e+06	YES	NO	NO	NO	NO	YES	C01527	ko00999,ko01110
mws1075	C10H8O3	7-Methoxycoumarin	Lignans and Coumarins	Coumarins	759159	259211	421872	328522	FALSE	TRUE	FALSE	NO	YES	YES	146598	149438	149746	156997	YES	YES	YES	YES	NO	NO	294320	325488	590705	527904	YES	YES	NO	NO	NO	NO	C09268	-
MWSslk135	C10H8O4	7,8-Dihydroxy-4-methylcoumarin	Lignans and Coumarins	Coumarins	375068	234313	287196	263211	FALSE	TRUE	FALSE	YES	NO	NO	543155	534572	628822	673504	NO	YES	YES	YES	NO	YES	436322	605751	579637	486051	YES	NO	NO	YES	NO	NO	-	-
Lmjp003090	C17H20O10	Isofraxidin-7-O-glucoside	Lignans and Coumarins	Coumarins	233649	310789	347539	376416	TRUE	TRUE	TRUE	NO	YES	NO	203675	314950	413469	362385	YES	YES	NO	NO	YES	YES	358199	450735	376299	429277	YES	NO	YES	NO	YES	YES	-	-
Lmmn002260	C27H36O12	5'-Methoxyisolariciresinol-9'-O-glucoside	Lignans and Coumarins	Lignans	112594	43311.3	74930.8	67768.5	FALSE	TRUE	FALSE	YES	NO	YES	1.06642e+06	83682.6	837168	848056	NO	YES	YES	NO	NO	NO	135997	186465	762478	906773	YES	YES	YES	NO	NO	YES	-	-
HJN083	C26H34O11	Lariciresinol-4'-O-glucoside	Lignans and Coumarins	Lignans	9.66581e+06	9.17594e+06	8.3551e+06	9.62753e+06	FALSE	FALSE	TRUE	YES	NO	YES	4.29932e+06	4.43239e+06	3.97243e+06	3.47503e+06	YES	NO	NO	YES	NO	NO	7.13327e+06	5.40259e+06	5.98569e+06	6.23343e+06	NO	YES	YES	NO	YES	YES	-	-
Lmdn004267	C20H22O6	Epipinoresinol*	Lignans and Coumarins	Lignans	133658	728233	457955	444815	TRUE	FALSE	FALSE	NO	NO	NO	56872.3	237634	113006	75798.1	YES	NO	NO	NO	NO	YES	231688	270906	179878	187270	YES	NO	YES	NO	YES	NO	-	-
MWS20152	C22H26O8	Syringaresinol	Lignans and Coumarins	Lignans	197589	217279	294004	283882	TRUE	TRUE	FALSE	YES	NO	YES	105538	217029	136839	147966	YES	NO	YES	YES	NO	NO	403495	318526	282245	245869	NO	NO	NO	NO	NO	NO	C10889	-
Jmzn006005	C10H10O3	3,4-Methylenedioxy cinnamyl alcohol	Lignans and Coumarins	Lignans	578210	697881	740846	742118	TRUE	TRUE	TRUE	YES	YES	NO	711625	1.00144e+06	552936	861498	YES	NO	YES	NO	YES	YES	949434	1.69015e+06	1.30709e+06	1.3791e+06	YES	NO	YES	YES	NO	NO	-	-
Lmtn003096	C26H36O11	Secoisolariciresinol 4-O-glucoside	Lignans and Coumarins	Lignans	6.78324e+06	1.32876e+07	8.9679e+06	1.35762e+07	TRUE	FALSE	TRUE	NO	YES	YES	3.87176e+06	7.98072e+06	3.20343e+06	3.78996e+06	YES	NO	YES	NO	YES	YES	2.39059e+06	2.87352e+06	1.59519e+06	1.7416e+06	YES	NO	YES	NO	YES	NO	-	-
mws0097	C20H22O6	Pinoresinol*	Lignans and Coumarins	Lignans	123224	693338	386772	400320	TRUE	FALSE	TRUE	NO	NO	YES	58816	234244	102008	70675.9	YES	NO	NO	NO	YES	NO	184238	248175	173347	158601	YES	NO	NO	YES	YES	YES	C05366	ko00999,ko01100,ko01110
Lmmn002274	C26H34O11	Isolariciresinol-9'-O-glucoside*	Lignans and Coumarins	Lignans	175327	177121	177097	224785	TRUE	FALSE	TRUE	NO	NO	NO	323592	252809	325335	350112	NO	YES	YES	NO	YES	NO	342087	361933	307914	308281	YES	NO	YES	NO	YES	NO	-	-
Lmyn003971	C26H34O11	Dihydrodehydrodiconiferyl alcohol-4-O-glucoside*	Lignans and Coumarins	Lignans	555708	378713	435806	418931	FALSE	TRUE	FALSE	NO	YES	NO	480580	474632	468940	481636	NO	NO	YES	NO	YES	NO	673368	688715	703365	615620	YES	YES	NO	NO	YES	NO	-	-
Cmsn002480	C26H36O11	Secoisolariciresinol-9'-O-glucoside	Lignans and Coumarins	Lignans	252480	565190	425746	558267	TRUE	FALSE	TRUE	NO	YES	NO	62654.3	195302	90838.1	77233.2	YES	NO	NO	NO	YES	YES	315633	251070	156837	130824	NO	NO	NO	NO	YES	YES	-	-
pmn001368	C32H44O17	Olivil-4,4'-Di-O-glucoside	Lignans and Coumarins	Lignans	19332.1	5606.9	11191.5	10074.1	FALSE	TRUE	FALSE	NO	YES	NO	75206	24167.3	66435	69368.7	NO	YES	YES	YES	NO	NO	32799.3	24438.2	44383	45652.5	NO	YES	YES	NO	YES	NO	-	-
Lmdn001925	C26H34O12	Olivil-4'-O-glucoside	Lignans and Coumarins	Lignans	228830	118472	117536	110506	FALSE	FALSE	FALSE	YES	NO	YES	399726	133331	252691	235835	NO	YES	NO	YES	YES	NO	489188	537482	642545	527071	YES	YES	NO	NO	NO	YES	-	-
Lmmn003748	C20H24O6	Isolariciresinol	Lignans and Coumarins	Lignans	17702.1	240369	155102	132377	TRUE	FALSE	FALSE	NO	YES	NO	15710.5	93021.8	23049.9	10930.9	YES	NO	NO	NO	YES	YES	34832.3	98806	8756.38	17880.5	YES	NO	YES	YES	YES	YES	-	-
MWSHC2047	C28H36O13	Syringaresinol-4'-O-glucoside; Acanthoside B	Lignans and Coumarins	Lignans	421680	128822	251116	239407	FALSE	TRUE	FALSE	YES	NO	YES	512330	181247	456928	621341	NO	YES	YES	YES	NO	NO	316163	269643	717209	670995	NO	YES	NO	YES	NO	NO	C10890	-
pmn001378	C26H32O11	Pinoresinol-4-O-glucoside	Lignans and Coumarins	Lignans	145327	114976	123550	156656	FALSE	TRUE	TRUE	YES	YES	YES	137644	191646	114086	181196	YES	NO	YES	YES	NO	YES	211413	288062	244879	260233	YES	NO	YES	NO	NO	YES	C17529	-
MW0055437	C18H34O4	Octadecanedioic acid	Lipids	Free fatty acids	155320	74010	113221	94921.4	FALSE	TRUE	FALSE	NO	YES	YES	482822	93934.9	501773	511644	NO	YES	YES	NO	YES	YES	106981	126175	395764	420292	YES	YES	YES	NO	YES	NO	-	-
pmb0889	C18H30O2	Punicic acid (9Z,11E,13Z-octadecatrienoic acid)	Lipids	Free fatty acids	704439	605296	941192	1.07424e+06	FALSE	TRUE	TRUE	YES	NO	YES	694204	328522	162889	194503	NO	NO	YES	YES	NO	NO	751490	270942	338908	525332	NO	YES	YES	YES	NO	YES	C08364	-
MWSslk132	C16H30O4	Hexadecanedioic acid	Lipids	Free fatty acids	263673	185827	223447	216017	FALSE	TRUE	FALSE	YES	NO	NO	670739	209911	625955	651691	NO	YES	YES	NO	YES	NO	229466	238443	498691	569793	YES	YES	YES	NO	YES	NO	C19615	ko00073,ko01100
mws1489	C18H36O2	Stearic Acid	Lipids	Free fatty acids	8.46402e+07	6.53006e+07	4.35936e+07	4.38958e+07	FALSE	FALSE	TRUE	YES	YES	NO	6.46537e+07	5.80037e+07	4.14811e+07	3.7176e+07	NO	NO	NO	YES	NO	YES	5.57032e+07	3.82749e+07	4.73387e+07	4.16992e+07	NO	YES	NO	NO	NO	NO	C01530	ko00061,ko01040,ko01100
MW0017099	C18H28O3	9s,13r-12-Oxophytodienoic Acid	Lipids	Free fatty acids	169480	25436.8	59413.5	94025.4	FALSE	TRUE	TRUE	YES	NO	YES	344757	37420.4	17119.1	25008.2	NO	NO	YES	YES	NO	NO	204702	3498.41	18565.6	30498.4	NO	YES	YES	NO	NO	NO	-	-
Lmbn005487	C18H34O4	12,13-DHOME; (9Z)-12,13-Dihydroxyoctadec-9-enoic acid	Lipids	Free fatty acids	148150	60523	101139	87102.5	FALSE	TRUE	FALSE	YES	NO	NO	447627	83438.2	444912	463046	NO	YES	YES	YES	YES	NO	99238.4	112931	339587	365215	YES	YES	YES	YES	NO	NO	C14829	ko00591
pmb2804	C18H32O4	13S-Hydroperoxy-9Z,11E-octadecadienoic acid	Lipids	Free fatty acids	79357.4	76274.4	172845	146223	FALSE	TRUE	FALSE	YES	NO	YES	45104.3	50271.8	20127	20753.1	YES	NO	YES	YES	NO	NO	44315.1	24463.3	26222.1	43699.2	NO	YES	YES	NO	NO	NO	C04717	ko00591,ko01100
pmn001606	C20H38O2	Eicosenoic acid	Lipids	Free fatty acids	1.11197e+07	8.42804e+06	9.47936e+06	9.23287e+06	FALSE	TRUE	FALSE	YES	YES	NO	1.09315e+07	9.92449e+06	7.20636e+06	7.74342e+06	NO	NO	YES	YES	YES	YES	1.24276e+07	8.5793e+06	8.09485e+06	9.69753e+06	NO	NO	YES	YES	NO	YES	C16526	ko01040
mws5045	C12H24O3	12-Hydroxydodecanoic acid	Lipids	Free fatty acids	32697.5	7299.1	8113.95	8934.63	FALSE	TRUE	TRUE	YES	NO	NO	27831.4	7479.95	10976.8	8760.12	NO	YES	NO	YES	YES	NO	29600.7	10432.6	15441	24707.5	NO	YES	YES	YES	NO	NO	C08317	-
pmn001691	C18H32O5	9,12,13-Trihydroxy-10,15-octadecadienoic acid	Lipids	Free fatty acids	843671	26409.5	84724.4	87532.8	FALSE	TRUE	TRUE	YES	NO	YES	369994	31914.5	39772.9	45236.3	NO	YES	YES	YES	NO	NO	336875	43975.7	201533	190100	NO	YES	NO	NO	NO	NO	-	-
MWS5231	C13H24O4	Tridecanedioic acid	Lipids	Free fatty acids	533134	408455	407799	430684	FALSE	FALSE	TRUE	YES	NO	YES	728762	411715	633748	649912	NO	YES	YES	NO	YES	NO	501645	437503	560734	568395	NO	YES	YES	YES	NO	NO	-	-
Rfmb087	C18H32O4	9-Hydroxy-13-oxo-10-octadecenoic Acid	Lipids	Free fatty acids	37617.2	15600.6	30534.5	31077.9	FALSE	TRUE	TRUE	YES	NO	YES	68686.8	21982.1	14539.6	17030.8	NO	NO	YES	YES	YES	NO	29983.1	11255.9	16609.1	34598.8	NO	YES	YES	YES	YES	NO	-	-
Lmqn008288	C18H36O3	3-Hydroxyoctadecanoic Acid	Lipids	Free fatty acids	2.94491e+06	3.47029e+06	3.08155e+06	3.22734e+06	TRUE	FALSE	TRUE	YES	NO	NO	3.00823e+06	3.11041e+06	3.01319e+06	3.23123e+06	YES	NO	YES	YES	NO	YES	3.04162e+06	3.24705e+06	3.29231e+06	3.23371e+06	YES	YES	NO	YES	NO	NO	-	-
pme2827	C16H32O	Palmitaldehyde	Lipids	Free fatty acids	7.08753e+07	7.14535e+07	7.9288e+07	8.08484e+07	TRUE	TRUE	TRUE	YES	NO	NO	8.01427e+07	1.10239e+08	9.79945e+07	9.46179e+07	YES	NO	NO	YES	NO	NO	7.67737e+07	7.73766e+07	7.3707e+07	8.05014e+07	YES	NO	YES	YES	NO	YES	C00517	ko00071
mws0366	C18H30O2	γ-Linolenic Acid*	Lipids	Free fatty acids	1.03514e+07	8.95633e+06	1.07192e+07	1.17835e+07	FALSE	TRUE	TRUE	YES	YES	NO	1.68586e+07	8.45277e+06	8.55506e+06	8.96163e+06	NO	YES	YES	YES	NO	NO	1.45538e+07	7.12029e+06	1.46959e+07	2.86262e+07	NO	YES	YES	YES	NO	NO	C06426	ko00591,ko01040,ko01100
pmb2643	C14H26O2	Myristoleic acid	Lipids	Free fatty acids	165211	47534.3	149831	92328.4	FALSE	TRUE	FALSE	YES	NO	NO	80972.9	62954.3	34610.4	27227.3	NO	NO	NO	YES	YES	NO	33163.5	18171.9	33216.2	41430.1	NO	YES	YES	YES	NO	NO	C08322	-
mws0396	C18H34O2	Elaidic Acid	Lipids	Free fatty acids	4.48661e+07	1.29155e+07	1.16702e+07	1.25875e+07	FALSE	FALSE	TRUE	NO	YES	NO	2.17768e+07	1.13409e+07	8.88991e+06	9.70594e+06	NO	NO	YES	NO	YES	NO	1.50058e+07	9.84139e+06	1.17321e+07	1.63763e+07	NO	YES	YES	NO	NO	YES	C01712	-
MW0054914	C19H38O2	Methyl stearate	Lipids	Free fatty acids	1.25316e+07	1.50197e+07	1.42053e+07	1.41066e+07	TRUE	FALSE	FALSE	NO	NO	NO	2.69808e+06	5.90143e+06	1.52325e+06	3.06427e+06	YES	NO	YES	NO	YES	YES	1.6028e+07	2.01118e+07	1.26184e+07	1.06748e+07	YES	NO	NO	NO	YES	NO	-	-
Zmyn004676	C18H30O3	17-Hydroxylinolenic acid	Lipids	Free fatty acids	94104.8	23479.2	35854.4	40343.6	FALSE	TRUE	TRUE	YES	NO	NO	196371	25271.3	20833	24181.7	NO	NO	YES	YES	NO	NO	77289	18993.8	22597.5	44175.4	NO	YES	YES	YES	NO	NO	C16346	ko00592
Zmpn003368	C18H30O3	13S-Hydroxy-9Z,11E,15Z-octadecatrienoic acid	Lipids	Free fatty acids	913007	69714.4	121220	190655	FALSE	TRUE	TRUE	YES	NO	YES	1.65151e+06	111679	41473.4	47775.8	NO	NO	YES	YES	YES	YES	1.94546e+06	17001.4	29906.1	66038.6	NO	YES	YES	YES	NO	NO	C16316	ko00592
Zmzn003953	C18H30O4	13(s)-hydroperoxy-(9z,11e,15z)-octadecatrienoic acid	Lipids	Free fatty acids	7.19742e+06	5.34711e+06	4.1919e+06	3.4392e+06	FALSE	FALSE	FALSE	YES	YES	NO	4.69392e+06	4.53933e+06	4.06473e+06	4.21153e+06	NO	NO	YES	YES	YES	NO	5.18574e+06	5.27257e+06	4.72829e+06	4.53814e+06	YES	NO	NO	YES	NO	NO	C04785	ko00592,ko01100,ko01110
mws0359	C15H30O2	Pentadecanoic Acid	Lipids	Free fatty acids	631927	351390	317331	337323	FALSE	FALSE	TRUE	NO	YES	YES	431774	329799	303128	315148	NO	NO	YES	NO	YES	NO	416327	337979	320238	351246	NO	NO	YES	NO	YES	YES	C16537	-
Zmjn004133	C18H32O4	9S-Hydroperoxy-10E,12Z-octadecadienoic acid	Lipids	Free fatty acids	48436.5	37655	29465.2	33265.1	FALSE	FALSE	TRUE	YES	NO	NO	67274.8	39716.1	67245.3	67220.4	NO	YES	NO	YES	YES	NO	51224	40283.5	57244.4	57044.2	NO	YES	NO	YES	NO	NO	C14827	ko00591,ko01100
MWS0552	C15H28O2	Cis-10-Pentadecenoic Acid(C15:1)	Lipids	Free fatty acids	470994	335426	337341	328099	FALSE	TRUE	FALSE	YES	NO	NO	467594	326909	363023	629074	NO	YES	YES	YES	YES	NO	435239	344893	330607	346821	NO	NO	YES	YES	NO	NO	-	-
MWS1900	C11H20O4	Undecanedioic acid	Lipids	Free fatty acids	215162	160648	145919	153075	FALSE	FALSE	TRUE	YES	YES	YES	318119	147279	274078	275185	NO	YES	YES	YES	YES	NO	197404	149805	232099	224076	NO	YES	NO	NO	YES	YES	-	-
Zmyn005252	C17H34O3	3-Hydroxy-palmitic acid methyl ester	Lipids	Free fatty acids	66135.3	34432.6	54277.7	99541.5	FALSE	TRUE	TRUE	YES	YES	NO	52548	48657.4	50931.7	52605	NO	YES	YES	YES	YES	NO	64778.4	32738.5	37930.6	72499.9	NO	YES	YES	YES	YES	NO	C11849	-
Lmbn005923	C18H30O2	Crepenynic acid	Lipids	Free fatty acids	204693	124433	143059	177985	FALSE	TRUE	TRUE	YES	YES	NO	335399	127049	117967	124281	NO	NO	YES	YES	NO	YES	264018	105324	203117	399612	NO	YES	YES	YES	NO	YES	C07289	ko00591
mws0367	C18H30O2	α-Linolenic Acid*	Lipids	Free fatty acids	3.66018e+07	2.26179e+07	2.63966e+07	3.10537e+07	FALSE	TRUE	TRUE	YES	NO	YES	5.50416e+07	2.04775e+07	2.06683e+07	2.28496e+07	NO	YES	YES	YES	NO	NO	4.8838e+07	1.8781e+07	3.80345e+07	7.71677e+07	NO	YES	YES	YES	YES	NO	C06427	ko00592,ko01040,ko01100,ko01110
pmn001694	C18H34O5	9,10,13-Trihydroxy-11-Octadecenoic Acid	Lipids	Free fatty acids	485145	185908	594356	460629	FALSE	TRUE	FALSE	YES	YES	NO	327366	189228	247910	358708	NO	YES	YES	YES	NO	NO	224886	155315	412652	541778	NO	YES	YES	YES	NO	YES	C14835	ko00591
Rfmb091	C18H32O3	9S-Hydroxy-10E,12Z-octadecadienoic acid*	Lipids	Free fatty acids	352230	40682.6	92440	98269.4	FALSE	TRUE	TRUE	YES	NO	NO	592661	58716.7	29895.4	33665	NO	NO	YES	YES	NO	NO	527264	26556.5	39933.7	85332.7	NO	YES	YES	YES	NO	NO	C14767	ko00591
mws1488	C16H32O2	Palmitic acid	Lipids	Free fatty acids	90794.4	96921	74283.2	70984.1	TRUE	FALSE	FALSE	YES	NO	NO	69188	77680.6	76438.5	75129	YES	NO	NO	YES	YES	NO	67945.9	75987.5	87658.9	89374.7	YES	YES	YES	YES	NO	NO	C00249	ko00061,ko00062,ko00071,ko00073,ko01040,ko01100,ko01212
MW0017131	C20H36O2	11,14-Eicosadienoic acid	Lipids	Free fatty acids	927589	757467	790816	701022	FALSE	TRUE	FALSE	YES	NO	NO	1.54761e+06	1.21647e+06	1.76364e+06	1.9128e+06	NO	YES	YES	YES	NO	NO	1.04676e+06	1.27001e+06	1.43335e+06	1.53913e+06	YES	YES	YES	YES	NO	NO	-	-
Lmbn006152	C18H32O2	(9Z,11E)-Octadecadienoic acid*	Lipids	Free fatty acids	181517	50497.3	57129.4	58633.8	FALSE	TRUE	TRUE	YES	NO	YES	80850	36851.8	32725.8	34260.4	NO	NO	YES	YES	NO	NO	82777.3	46104.9	44292.8	76158.3	NO	NO	YES	YES	NO	NO	C04056	ko00591
mws1491	C18H32O2	Linoleic acid*	Lipids	Free fatty acids	181517	50497.3	57129.4	58633.8	FALSE	TRUE	TRUE	YES	NO	NO	80850	36851.8	32725.8	34260.4	NO	NO	YES	YES	YES	NO	82777.3	46104.9	44292.8	76158.3	NO	NO	YES	YES	NO	NO	C01595	ko00591,ko01040,ko01100
MWSslk133	C14H26O4	1,14-Tetradecanedioic Acid	Lipids	Free fatty acids	167331	104146	109962	109697	FALSE	TRUE	FALSE	NO	YES	YES	412462	114674	332017	352398	NO	YES	YES	NO	YES	YES	142428	120758	251827	274012	NO	YES	YES	NO	NO	NO	-	-
Lmbn005369	C18H32O3	13(S)-HODE;13(S)-Hydroxyoctadeca-9Z,11E-dienoic acid*	Lipids	Free fatty acids	380121	42916.2	87523.7	84498.3	FALSE	TRUE	FALSE	YES	NO	YES	562306	50663.8	28191.9	30325.2	NO	NO	YES	YES	NO	NO	508341	27861.8	34041.9	74338	NO	YES	YES	NO	NO	NO	C14762	ko00591
MWS2673	C20H34O4	5,6-DiHETrE[(±)5,6-dihydroxy-8Z,11Z,14Z-eicosatrienoic acid]	Lipids	Free fatty acids	88337.9	82586.8	63472.3	89844.6	FALSE	FALSE	TRUE	YES	NO	NO	203477	43863.6	48562.3	73079	NO	YES	YES	YES	YES	NO	113909	65534.8	118822	159945	NO	YES	YES	YES	YES	NO	C14772	ko00590,ko01100
Zmyn005384	C18H36O3	2R-Hydroxyoctadecanoic Acid*	Lipids	Free fatty acids	159063	109914	114210	161630	FALSE	TRUE	TRUE	YES	NO	NO	111672	119391	105380	126366	YES	NO	YES	YES	YES	NO	137020	93776.8	113870	105448	NO	YES	NO	YES	YES	NO	C03042	-
Zmyn004732	C18H30O3	2R-hydroxy-9Z,12Z,15Z-octadecatrienoic acid	Lipids	Free fatty acids	57882.6	54965.9	120771	113660	FALSE	TRUE	FALSE	YES	NO	YES	29591.1	34310.8	14611	17445.9	YES	NO	YES	YES	NO	NO	24793.6	19073.5	25463.6	41801.1	NO	YES	YES	YES	NO	NO	C16342	ko00592
Wafn011571	C18H32O3	alpha-Hydroxylinoleic acid*	Lipids	Free fatty acids	385110	51220.1	95694.9	104493	FALSE	TRUE	TRUE	YES	NO	YES	606253	57297.5	29503	35118.1	NO	NO	YES	YES	YES	NO	571101	28457.5	33364.4	89381.3	NO	YES	YES	YES	NO	NO	-	-
mws0371	C22H32O2	Cis-4,7,10,13,16,19-Docosahexaenoic Acid	Lipids	Free fatty acids	66839.4	55741.9	39987.5	37281	FALSE	FALSE	FALSE	YES	YES	NO	44013.7	43941.4	43406.6	42516.3	NO	NO	NO	YES	NO	NO	49555.2	50353.8	49579	49577.3	YES	NO	NO	YES	NO	NO	C06429	ko01040
Lmbn005287	C18H32O4	7S,8S-DiHODE; (9Z,12Z)-(7S,8S)-Dihydroxyoctadeca-9,12-dienoic acid*	Lipids	Free fatty acids	25710.2	17399.2	17597.6	15226.7	FALSE	TRUE	FALSE	YES	NO	NO	83972.8	17771.2	66926	84258.8	NO	YES	YES	NO	YES	NO	17847.4	18990.6	51852	55358.9	YES	YES	YES	YES	NO	YES	C07354	ko00591
mws0752	C11H22O2	Undecylic Acid	Lipids	Free fatty acids	756498	591136	624762	570187	FALSE	TRUE	FALSE	YES	NO	YES	887823	616279	910306	828312	NO	YES	NO	NO	YES	NO	621349	619478	707564	753378	NO	YES	YES	YES	NO	NO	C17715	-
Lmbn007891	C18H34O4	Hydroxy ricinoleic acid	Lipids	Free fatty acids	25587.1	11599.2	13977.1	15590	FALSE	TRUE	TRUE	YES	NO	NO	13129.3	11948.6	12744.5	13794.8	NO	YES	YES	YES	YES	NO	17397.3	11315.8	13160.9	16834.4	NO	YES	YES	YES	NO	NO	-	-
Lmyn007883	C16H32O4	9,16-Dihydroxypalmitic acid	Lipids	Free fatty acids	505609	285730	286778	397984	FALSE	TRUE	TRUE	YES	YES	YES	512177	592692	544251	565706	YES	NO	YES	YES	YES	YES	1.1228e+06	456733	405490	372622	NO	NO	NO	NO	YES	YES	-	-
pmb0885	C18H26O3	4-Oxo-9Z,11Z,13E,15E-Octadecatetraenoic Acid	Lipids	Free fatty acids	37610.9	24562.5	34182.7	26773	FALSE	TRUE	FALSE	YES	NO	YES	41697.9	32811.7	30395.4	40383.9	NO	NO	YES	YES	NO	NO	33299.3	27758.2	38128.7	30742.7	NO	YES	NO	NO	NO	NO	-	-
MWS4295	C18H36O3	DL-2-hydroxystearic acid*	Lipids	Free fatty acids	160503	114297	113859	155625	FALSE	FALSE	TRUE	YES	NO	YES	118916	122513	103016	118974	YES	NO	YES	YES	NO	YES	139906	91465	111612	103678	NO	YES	NO	YES	NO	NO	-	-
mws2623	C18H34O2	11-Octadecanoic acid(Vaccenic acid)	Lipids	Free fatty acids	2.29334e+07	5.08369e+06	4.56342e+06	4.90624e+06	FALSE	FALSE	TRUE	YES	NO	NO	1.15235e+07	4.23413e+06	3.25809e+06	3.77152e+06	NO	NO	YES	YES	NO	NO	7.30107e+06	3.89895e+06	4.46774e+06	6.45399e+06	NO	YES	YES	YES	NO	NO	C21944	-
MWS2430	C15H30O2	13-methylmyristic acid	Lipids	Free fatty acids	540263	303536	265126	274824	FALSE	FALSE	TRUE	YES	NO	NO	389753	257002	243219	241639	NO	NO	NO	NO	YES	NO	367858	275946	254944	275688	NO	NO	YES	YES	YES	YES	-	-
pmb2640	C12H24O2	Dodecanoic acid (Lauric acid)	Lipids	Free fatty acids	277275	105440	93215.6	87769.9	FALSE	FALSE	FALSE	YES	NO	YES	139276	98661.5	102422	106650	NO	YES	YES	YES	YES	NO	152474	99798.4	99921.8	99216.5	NO	YES	NO	YES	NO	YES	C02679	ko00061,ko01100,ko01110
Hmqn003054	C18H34O5	9,10,11-Trihydroxy-12-octadecenoic acid	Lipids	Free fatty acids	48504.6	21843.8	48168.9	40242.3	FALSE	TRUE	FALSE	YES	YES	NO	38589.7	24786.1	29771.2	35316.3	NO	YES	YES	NO	YES	NO	29144.5	17469.6	35496.6	51001.8	NO	YES	YES	YES	NO	YES	-	-
pmf0293	C18H38O	1-Octadecanol	Lipids	Free fatty acids	888281	759388	586031	584589	FALSE	FALSE	FALSE	YES	YES	NO	934135	583743	571502	575690	NO	NO	YES	YES	YES	NO	940699	568348	567116	577586	NO	NO	YES	YES	NO	NO	-	-
MWS80007	C18H32O4	13-Hydroperoxy-9Z,11E-octadecadienoic acid*	Lipids	Free fatty acids	21253.2	16138.1	17408.4	16365.9	FALSE	TRUE	FALSE	YES	YES	NO	80749.3	15857.7	70990.5	81123.9	NO	YES	YES	YES	YES	YES	20596.4	17110.6	52025.7	53816.6	NO	YES	YES	YES	YES	NO	-	-
pmb2791	C18H30O4	9-Hydroperoxy-10E,12,15Z-octadecatrienoic acid	Lipids	Free fatty acids	80292.9	45428.4	92744.5	74433.4	FALSE	TRUE	FALSE	YES	YES	YES	74242.1	52478.6	45799.7	45262.5	NO	NO	NO	YES	NO	NO	81008.6	40758.2	46019.6	42284.8	NO	YES	NO	YES	NO	YES	C16321	ko00592,ko01110
pmb1650	C18H30O2	Octadeca-11E,13E,15Z-trienoic acid	Lipids	Free fatty acids	1.81911e+06	1.77327e+06	1.80794e+06	1.74016e+06	FALSE	TRUE	FALSE	YES	NO	YES	2.07023e+06	1.78434e+06	1.63474e+06	1.90665e+06	NO	NO	YES	YES	NO	NO	1.81741e+06	1.77243e+06	1.81546e+06	1.94104e+06	NO	YES	YES	YES	NO	NO	-	-
mws0474	C12H22O4	Dodecanedioic aicd	Lipids	Free fatty acids	11453.8	5281.42	5432.14	5010.71	FALSE	TRUE	FALSE	YES	YES	YES	14885.1	5028.04	11596.3	12246.8	NO	YES	YES	YES	YES	NO	6816.34	5403.09	7926.84	11355.7	NO	YES	YES	YES	YES	NO	C02678	-
Lmhp011388	C21H36O4	2-α-Linolenoyl-glycerol	Lipids	Glycerol ester	1.06721e+06	1.85632e+06	1.64277e+06	1.9615e+06	TRUE	FALSE	TRUE	YES	NO	YES	1.53062e+06	1.13342e+06	1.49071e+06	1.43129e+06	NO	YES	NO	YES	NO	NO	1.07751e+06	1.20329e+06	1.66354e+06	2.11529e+06	YES	YES	YES	YES	NO	NO	-	-
Lmhp011562	C21H36O4	1-α-Linolenoyl-glycerol	Lipids	Glycerol ester	657702	1.6268e+06	1.28886e+06	1.25507e+06	TRUE	FALSE	FALSE	YES	NO	YES	1.22286e+06	1.52349e+06	1.72389e+06	1.4286e+06	YES	YES	NO	YES	YES	YES	499957	784053	1.15737e+06	901645	YES	YES	NO	YES	NO	YES	-	-
pmb0296	C21H40O4	1-Oleoyl-Sn-Glycerol	Lipids	Glycerol ester	469355	379307	338186	536908	FALSE	FALSE	TRUE	YES	NO	YES	956681	211188	215967	248761	NO	YES	YES	YES	YES	NO	473990	347013	550119	860822	NO	YES	YES	YES	NO	NO	-	-
pmb1562	C21H34O4	1-Stearidonoyl-Glycerol	Lipids	Glycerol ester	100085	9	74055.1	89097.5	FALSE	TRUE	TRUE	YES	NO	YES	331875	88314.7	42152.5	53844	NO	NO	YES	YES	NO	NO	65409.2	31407.4	49311.6	44354.9	NO	YES	NO	YES	NO	NO	-	-
Lmhp112042	C21H38O4	1-Linoleoylglycerol	Lipids	Glycerol ester	9948.35	15401.8	16103.3	18753.4	TRUE	TRUE	TRUE	NO	YES	NO	14439.2	12389.9	12693.9	11133.1	NO	YES	NO	YES	NO	YES	10471.4	11527.9	13004.4	13008.1	YES	YES	YES	NO	NO	NO	-	-
MWSmce549	C17H34O4	1-Monomyristin	Lipids	Glycerol ester	41904.7	34574.4	29398.6	38936.4	FALSE	FALSE	TRUE	NO	YES	YES	35484.6	37539.7	42820.2	43463.7	YES	YES	YES	NO	NO	YES	32610.9	37119.8	43432.2	50705.6	YES	YES	YES	NO	NO	YES	-	-
Lmhp008744	C33H56O14	1-α-Linolenoyl-glycerol-2,3-di-O-glucoside	Lipids	Glycerol ester	25051.8	16802.1	33418.1	27989.2	FALSE	TRUE	FALSE	YES	YES	NO	40902.1	14545.7	15284.8	14653.2	NO	YES	NO	YES	NO	NO	27315.5	23310.2	28735.5	62281.8	NO	YES	YES	YES	NO	NO	-	-
Lmhp009773	C27H46O9	1-α-Linolenoyl-glycerol-3-O-glucoside	Lipids	Glycerol ester	22982.3	29535.6	25178.2	28193.5	TRUE	FALSE	TRUE	YES	NO	NO	48131.7	12871.8	28972.5	34385.8	NO	YES	YES	YES	YES	NO	79525.5	15513	20528.7	48861.3	NO	YES	YES	YES	NO	YES	-	-
Lmhp009526	C27H46O9	2-α-Linolenoyl-glycerol-1-O-glucoside	Lipids	Glycerol ester	26334.8	22909.5	34513.8	32716	FALSE	TRUE	FALSE	NO	NO	NO	55422	11761.6	31888.3	37751	NO	YES	YES	YES	NO	YES	83108.8	14862	11993.3	37841.6	NO	NO	YES	NO	NO	NO	-	-
Lmhp008513	C33H56O14	2-α-Linolenoyl-glycerol-1,3-di-O-glucoside	Lipids	Glycerol ester	30426.9	29763.9	22538.3	34359.6	FALSE	FALSE	TRUE	YES	YES	NO	22993.2	21009.5	25467.1	17267.1	NO	YES	NO	NO	NO	NO	31793.5	28737.6	43223.9	81717.5	NO	YES	YES	NO	NO	NO	-	-
pmb0865	C26H48NO7P	LysoPC 18:3(2n isomer)	Lipids	LPC	1.9957e+07	1.68143e+07	2.55098e+07	2.9825e+07	FALSE	TRUE	TRUE	YES	NO	YES	6.25073e+06	1.39269e+07	7.72377e+06	1.06376e+07	YES	NO	YES	YES	NO	YES	8.12128e+06	1.07976e+07	1.02737e+07	2.17539e+07	YES	NO	YES	YES	NO	NO	-	-
Lmhp009590	C25H50NO7P	LysoPC 17:1	Lipids	LPC	891301	434978	793350	909360	FALSE	TRUE	TRUE	NO	YES	NO	794183	659057	591417	848693	NO	NO	YES	YES	NO	NO	476725	577185	795762	1.61517e+06	YES	YES	YES	YES	NO	NO	-	-
pmp001251	C26H50NO7P	LysoPC 18:2(2n isomer)	Lipids	LPC	3.58143e+07	3.55376e+07	6.002e+07	6.94377e+07	FALSE	TRUE	TRUE	YES	NO	YES	8.43914e+06	2.88291e+07	1.19692e+07	1.37786e+07	YES	NO	YES	YES	NO	NO	1.24235e+07	1.99361e+07	1.42309e+07	2.90716e+07	YES	NO	YES	YES	YES	NO	-	-
Lmhp010908	C27H54NO7P	LysoPC 19:1	Lipids	LPC	165542	69172.7	130067	151742	FALSE	TRUE	TRUE	YES	YES	NO	177277	103431	112568	143112	NO	YES	YES	YES	NO	YES	65499.6	65617.9	123123	256666	YES	YES	YES	YES	NO	NO	-	-
pmp001270	C24H48NO7P	LysoPC 16:1	Lipids	LPC	1.08063e+06	592490	933297	1.00724e+06	FALSE	TRUE	TRUE	YES	NO	NO	409783	533533	357996	429588	YES	NO	YES	NO	YES	NO	473535	487918	381582	768247	YES	NO	YES	NO	YES	NO	-	-
pmb2406	C25H52NO7P	LysoPC 17:0	Lipids	LPC	340311	135973	176012	195313	FALSE	TRUE	TRUE	YES	NO	NO	404827	166182	303233	307724	NO	YES	YES	YES	YES	NO	204525	184391	321162	546476	NO	YES	YES	NO	NO	NO	-	-
Lmhp010190	C26H52NO7P	LysoPC 18:1(2n isomer)	Lipids	LPC	3.27776e+07	2.46038e+07	4.00611e+07	4.14311e+07	FALSE	TRUE	TRUE	YES	NO	NO	2.62177e+07	2.98294e+07	1.7771e+07	2.00967e+07	YES	NO	YES	NO	YES	NO	1.78854e+07	2.15225e+07	1.82252e+07	3.32618e+07	YES	NO	YES	NO	YES	NO	-	-
pmb2319	C23H48NO7P	LysoPC 15:0	Lipids	LPC	457113	194851	218276	259434	FALSE	TRUE	TRUE	YES	NO	NO	568571	254822	426676	475822	NO	YES	YES	YES	NO	NO	403720	311468	412345	693402	NO	YES	YES	NO	NO	NO	-	-
pmb0855	C24H50NO7P	LysoPC 16:0	Lipids	LPC	2.5041e+07	1.43192e+07	1.5251e+07	1.75582e+07	FALSE	TRUE	TRUE	YES	NO	NO	2.01704e+07	1.4941e+07	2.01951e+07	2.05748e+07	NO	YES	YES	NO	YES	NO	1.78549e+07	1.84079e+07	2.25152e+07	4.02729e+07	YES	YES	YES	NO	YES	NO	-	-
Lmhp009129	C23H48NO7P	LysoPC 15:0(2n isomer)	Lipids	LPC	390171	163200	186518	230649	FALSE	TRUE	TRUE	YES	NO	NO	479238	213712	358966	366976	NO	YES	YES	YES	NO	NO	335601	251522	332884	537251	NO	YES	YES	YES	NO	NO	-	-
pmd0132	C24H50NO7P	LysoPC 16:0(2n isomer)	Lipids	LPC	2.50162e+07	1.44508e+07	1.48887e+07	1.79857e+07	FALSE	TRUE	TRUE	YES	NO	NO	2.00568e+07	1.51728e+07	1.98138e+07	1.95926e+07	NO	YES	NO	NO	YES	NO	1.77124e+07	1.78871e+07	2.17016e+07	4.03413e+07	YES	YES	YES	NO	YES	NO	-	-
Lmhp008833	C24H48NO7P	LysoPC 16:1(2n isomer)	Lipids	LPC	1.08518e+06	610997	902926	998182	FALSE	TRUE	TRUE	YES	NO	NO	397447	545569	430268	426810	YES	NO	NO	YES	NO	NO	385286	515648	396524	797145	YES	NO	YES	YES	NO	NO	-	-
pmb0854	C26H48NO7P	LysoPC 18:3	Lipids	LPC	4.1335e+07	3.51376e+07	5.38857e+07	5.71804e+07	FALSE	TRUE	TRUE	YES	NO	NO	1.27674e+07	2.67961e+07	1.58149e+07	2.21627e+07	YES	NO	YES	YES	NO	NO	1.72067e+07	2.45956e+07	2.0592e+07	4.44378e+07	YES	NO	YES	NO	NO	NO	-	-
pmd0136	C26H54NO7P	LysoPC 18:0(2n isomer)	Lipids	LPC	110862	72496	97715.8	93676.2	FALSE	TRUE	FALSE	YES	NO	NO	123675	99765.7	86525.1	91433	NO	NO	YES	YES	NO	NO	97575.9	69023.8	64821.5	96216.9	NO	NO	YES	YES	NO	NO	-	-
mws0126	C26H54NO7P	LysoPC 18:0	Lipids	LPC	170471	102978	117274	119228	FALSE	TRUE	TRUE	YES	NO	NO	161564	120027	114795	110549	NO	NO	NO	YES	NO	YES	114390	93519	80675.2	116456	NO	NO	YES	NO	NO	NO	-	-
Lmhp008718	C25H48NO7P	LysoPC 17:2	Lipids	LPC	168318	115227	404720	596310	FALSE	TRUE	TRUE	YES	NO	NO	59340.8	107938	76653.9	131866	YES	NO	YES	NO	YES	YES	42064.8	85689	127920	326050	YES	YES	YES	NO	YES	NO	-	-
pmd0130	C22H46NO7P	LysoPC 14:0	Lipids	LPC	144216	69590.1	80136.7	87252.1	FALSE	TRUE	TRUE	YES	NO	NO	91390	64553.3	95617.9	86840.5	NO	YES	NO	NO	YES	NO	87333.8	80506.9	97277.5	184054	NO	YES	YES	NO	YES	NO	-	-
pmd0147	C28H54NO7P	LysoPC 20:2	Lipids	LPC	32785	41644	40160.6	57678.6	TRUE	FALSE	TRUE	YES	NO	YES	14458.7	26290.4	14865.1	14617.3	YES	NO	NO	YES	YES	NO	21907.4	21576.7	15551.7	18069.5	NO	NO	YES	YES	YES	NO	-	-
Lmhp009890	C28H52NO7P	LysoPC 20:3	Lipids	LPC	88693.6	88318	127609	162156	FALSE	TRUE	TRUE	YES	NO	NO	30463.1	81017.2	22915.3	21309.2	YES	NO	NO	YES	YES	YES	32573.1	42900	20168.9	26536	YES	NO	YES	YES	YES	NO	-	-
pmb2260	C23H46NO7P	LysoPC 15:1	Lipids	LPC	115651	73445.3	78905.9	89439.9	FALSE	TRUE	TRUE	YES	NO	NO	87619.1	86782.4	130280	131576	NO	YES	YES	NO	YES	NO	90098.7	127823	161484	307216	YES	YES	YES	NO	NO	NO	-	-
pmd0146	C28H54NO7P	LysoPC 20:2(2n isomer)	Lipids	LPC	32164.9	35961.9	52031.2	78887.8	TRUE	TRUE	TRUE	YES	NO	NO	6727.17	30447.1	9892.11	7519.96	YES	NO	NO	YES	NO	YES	13500.5	16052.9	5371.26	9903.61	YES	NO	YES	YES	NO	NO	-	-
pmb0863	C24H46NO7P	LysoPC 16:2(2n isomer)	Lipids	LPC	44247.9	40712.5	86219.5	123048	FALSE	TRUE	TRUE	NO	YES	NO	10377.7	21455	9604.39	13554	YES	NO	YES	NO	YES	YES	14800.3	20414.5	13325.2	39029.2	YES	NO	YES	YES	YES	NO	-	-
Lmhp007598	C27H52NO7P	LysoPC 19:2(2n isomer)	Lipids	LPC	115178	39494.8	140495	82164.4	FALSE	TRUE	FALSE	YES	NO	NO	74550.1	51678.7	33616.5	37604.8	NO	NO	YES	NO	YES	YES	17462.8	25275.3	37079.2	107085	YES	YES	YES	NO	YES	NO	-	-
Lmhp010515	C25H52NO7P	LysoPC 17:0(2n isomer)	Lipids	LPC	46626.7	20422.6	17609.7	21637.5	FALSE	FALSE	TRUE	YES	NO	NO	39622.8	32863.2	34530.2	26822.7	NO	YES	NO	YES	NO	NO	20027.7	20716.2	30347.6	56370.4	YES	YES	YES	NO	NO	NO	-	-
pmp001273	C26H50NO7P	LysoPC 18:2	Lipids	LPC	1.21324e+07	1.11343e+07	1.89859e+07	2.06926e+07	FALSE	TRUE	TRUE	NO	NO	NO	2.25655e+06	7.39616e+06	3.57712e+06	3.95114e+06	YES	NO	YES	NO	YES	YES	3.27616e+06	6.44421e+06	3.8261e+06	8.75067e+06	YES	NO	YES	NO	YES	NO	-	-
pmb2228	C27H56NO7P	LysoPC 19:0	Lipids	LPC	37444.9	34369.8	39604.7	50791.3	FALSE	TRUE	TRUE	YES	NO	NO	40267.3	47993.3	49490.9	54837.2	YES	YES	YES	NO	YES	NO	10136.7	23480.5	16871.9	58050.1	YES	NO	YES	NO	YES	NO	-	-
Lmhp011549	C28H56NO7P	LysoPC 20:1	Lipids	LPC	18027.7	8399.15	17642	23182.5	FALSE	TRUE	TRUE	YES	NO	YES	7230.9	12021.9	8326.07	8133.9	YES	NO	NO	YES	YES	NO	8367.95	9924.49	4226.23	10331.9	YES	NO	YES	NO	NO	NO	-	-
pmc0960	C28H50NO7P	LysoPC 20:4	Lipids	LPC	85210.1	6219.12	12434.5	10688.8	FALSE	TRUE	FALSE	YES	YES	NO	30912	9848.62	10569.6	5310.15	NO	YES	NO	YES	NO	YES	72488.9	10013.2	10591.2	9187.21	NO	YES	NO	NO	NO	NO	-	-
pmb0876	C21H44NO7P	LysoPE 16:0	Lipids	LPE	1.98312e+07	3.66518e+06	4.98453e+06	7.34851e+06	FALSE	TRUE	TRUE	YES	NO	NO	5.88923e+06	3.8913e+06	3.91893e+06	4.96357e+06	NO	YES	YES	NO	YES	NO	8.12812e+06	4.36996e+06	5.038e+06	9.17432e+06	NO	YES	YES	NO	YES	NO	-	-
pmd0160	C21H44NO7P	LysoPE 16:0(2n isomer)	Lipids	LPE	1.99416e+07	3.65857e+06	4.84204e+06	7.20408e+06	FALSE	TRUE	TRUE	YES	NO	NO	5.9374e+06	3.94998e+06	4.121e+06	4.78665e+06	NO	YES	YES	NO	NO	NO	8.01172e+06	3.98746e+06	4.85474e+06	9.31648e+06	NO	YES	YES	NO	YES	NO	-	-
Lmhp009187	C20H42NO7P	LysoPE 15:0	Lipids	LPE	361683	56929.2	80601.9	127228	FALSE	TRUE	TRUE	YES	NO	NO	182149	79094.7	105663	131917	NO	YES	YES	NO	YES	YES	207752	79925	101753	223498	NO	YES	YES	NO	YES	NO	-	-
Lmhp008440	C20H40NO7P	LysoPE 15:1	Lipids	LPE	100664	29559.9	30172.3	46205.4	FALSE	TRUE	TRUE	YES	NO	YES	29486.3	36235.2	30648.9	29309.6	YES	NO	NO	YES	NO	YES	57149.9	28075.9	30929.8	65248.3	NO	YES	YES	YES	NO	YES	-	-
Lmhp008885	C20H42NO7P	LysoPE 15:0(2n isomer)	Lipids	LPE	365273	50205.1	82441.8	129039	FALSE	TRUE	TRUE	YES	NO	NO	177316	69028.1	95276.3	132089	NO	YES	YES	YES	NO	NO	215750	79762.8	103971	204246	NO	YES	YES	YES	NO	NO	-	-
Lmhp010040	C25H46NO7P	LysoPE 20:3	Lipids	LPE	48080.8	44571.1	22151.7	58055.9	FALSE	FALSE	TRUE	YES	NO	NO	10572.7	35150.5	18486.2	11223.8	YES	NO	NO	YES	NO	NO	23626.8	15446.9	9272.99	11902.8	NO	NO	YES	YES	NO	NO	-	-
pmb0881	C23H44NO7P	LysoPE 18:2	Lipids	LPE	1.42516e+07	1.16416e+07	1.95396e+07	1.77282e+07	FALSE	TRUE	FALSE	YES	NO	NO	4.34625e+06	1.15693e+07	4.20242e+06	5.65767e+06	YES	NO	YES	YES	NO	NO	8.39447e+06	9.45955e+06	7.35574e+06	1.3322e+07	YES	NO	YES	YES	NO	NO	-	-
Lmhp008688	C25H42NO7P	LysoPE 20:5	Lipids	LPE	26455.4	17356.4	24344.7	26481.6	FALSE	TRUE	TRUE	YES	NO	NO	11922.6	11872.4	10397.6	12872.1	NO	NO	YES	NO	YES	YES	20391.5	17573.7	18359.2	28550.2	NO	YES	YES	YES	NO	NO	-	-
pmb0883	C23H48NO7P	LysoPE 18:0	Lipids	LPE	70512	28260.9	34444.7	49000.2	FALSE	TRUE	TRUE	YES	NO	NO	32176.2	24166.1	25328.8	34847.1	NO	YES	YES	YES	NO	NO	32460.7	22010.3	23226.4	23878.2	NO	YES	YES	YES	NO	NO	-	-
pmb0864	C19H40NO7P	LysoPE 14:0	Lipids	LPE	75320.6	18732.8	19533.3	35699.1	FALSE	TRUE	TRUE	YES	YES	NO	20487.2	13937.4	16703	19904.6	NO	YES	YES	NO	YES	YES	31513	15516.7	18231.9	41415.1	NO	YES	YES	YES	YES	NO	-	-
Lmhp008801	C23H42NO7P	LysoPE 18:3	Lipids	LPE	1.29171e+07	8.57725e+06	1.3945e+07	1.34197e+07	FALSE	TRUE	FALSE	YES	NO	YES	5.66023e+06	7.58885e+06	4.37035e+06	6.5741e+06	YES	NO	YES	NO	YES	NO	8.60971e+06	7.83747e+06	8.48609e+06	1.64171e+07	NO	YES	YES	NO	YES	NO	-	-
Lmhp009497	C25H44NO7P	LysoPE 20:4	Lipids	LPE	43008.3	13819.9	20118.8	27211	FALSE	TRUE	TRUE	YES	NO	NO	47883.9	13333.6	12084.2	9638.55	NO	NO	NO	YES	YES	NO	34422	15831.7	14536.6	18656.9	NO	NO	YES	YES	NO	NO	-	-
mws0289	C23H46NO7P	LysoPE 18:1	Lipids	LPE	3.9639e+06	1.66064e+06	3.46804e+06	3.04266e+06	FALSE	TRUE	FALSE	YES	NO	NO	3.95495e+06	2.28762e+06	1.73748e+06	2.08959e+06	NO	NO	YES	YES	NO	NO	3.00078e+06	2.56349e+06	2.39894e+06	3.81159e+06	NO	NO	YES	YES	NO	NO	-	-
Lmhp008337	C19H40NO7P	LysoPE 14:0(2n isomer)	Lipids	LPE	78873.1	18237.1	22258.9	33407.1	FALSE	TRUE	TRUE	YES	NO	NO	27289.9	17168.4	18956.8	22295.8	NO	YES	YES	YES	NO	NO	32581.8	16211.1	22247.4	44572.5	NO	YES	YES	YES	NO	NO	-	-
Lmhp009802	C25H46NO7P	LysoPE 20:3(2n isomer)	Lipids	LPE	41580.7	43337.1	26481.3	56986.7	TRUE	FALSE	TRUE	YES	NO	YES	15207.8	34228.6	15816.1	16747.3	YES	NO	YES	NO	YES	NO	25750.8	12242	7617.31	12416.2	NO	NO	YES	YES	NO	NO	-	-
Lmhp009349	C25H44NO7P	LysoPE 20:4(2n isomer)	Lipids	LPE	43952.1	15161.9	23105.2	27025.4	FALSE	TRUE	TRUE	YES	NO	NO	45164.4	17844.4	8637.04	9453.5	NO	NO	YES	YES	YES	YES	31453	12736.2	12462.2	20676.4	NO	NO	YES	YES	YES	NO	-	-
Lmhp009769	C22H44NO7P	LysoPE 17:1	Lipids	LPE	77980.9	15113.8	18924.8	27100.7	FALSE	TRUE	TRUE	YES	NO	YES	40710.8	25350	26615	33100.7	NO	YES	YES	YES	YES	NO	41710.5	22381.7	25876.2	58893.4	NO	YES	YES	YES	YES	NO	-	-
Lmhp008589	C23H42NO7P	LysoPE 18:3(2n isomer)	Lipids	LPE	1.32893e+07	7.92118e+06	1.44605e+07	1.48556e+07	FALSE	TRUE	TRUE	YES	NO	NO	6.08302e+06	7.33184e+06	4.36338e+06	7.18564e+06	YES	NO	YES	YES	NO	NO	9.0986e+06	8.64535e+06	8.54965e+06	1.60017e+07	NO	NO	YES	YES	NO	NO	-	-
pmb0856	C23H46NO7P	LysoPE 18:1(2n isomer)	Lipids	LPE	5.64772e+06	2.40683e+06	3.63237e+06	3.53354e+06	FALSE	TRUE	FALSE	NO	YES	NO	3.96295e+06	2.95336e+06	1.97267e+06	2.53509e+06	NO	NO	YES	NO	YES	NO	3.4155e+06	2.89279e+06	2.65537e+06	3.95844e+06	NO	NO	YES	YES	YES	NO	-	-
pmb0874	C23H44NO7P	LysoPE 18:2(2n isomer)	Lipids	LPE	1.51413e+07	1.08501e+07	1.66095e+07	1.70769e+07	FALSE	TRUE	TRUE	YES	NO	NO	4.65015e+06	1.06012e+07	5.02486e+06	6.25191e+06	YES	NO	YES	YES	YES	NO	8.16426e+06	9.13747e+06	7.19918e+06	1.31239e+07	YES	NO	YES	YES	YES	NO	-	-
Lmhp009464	C22H44NO7P	LysoPE 17:1(2n isomer)	Lipids	LPE	101667	32377.5	62198	57304.8	FALSE	TRUE	FALSE	YES	NO	NO	101188	51701.9	54413.7	74683.2	NO	YES	YES	YES	NO	NO	68071.2	55585.1	87160.7	140320	NO	YES	YES	YES	NO	NO	-	-
pmb0880	C23H48NO7P	LysoPE 18:0(2n isomer)	Lipids	LPE	32145.4	18358.8	25599.4	26682.8	FALSE	TRUE	TRUE	YES	NO	NO	33735.6	17797.1	12757.4	21695.8	NO	NO	YES	NO	YES	NO	29315	16848.1	15238.9	29387.1	NO	NO	YES	YES	YES	NO	-	-
Lmhp008763	C21H42NO7P	LysoPE 16:1(2n isomer)	Lipids	LPE	88733.2	37534.1	52989.3	61302.5	FALSE	TRUE	TRUE	YES	NO	YES	47779.8	45195.9	45847	42707.9	NO	YES	NO	YES	YES	NO	60981.2	55174.5	52992.6	72214.8	NO	NO	YES	YES	YES	NO	-	-
Lmhp010514	C25H48NO7P	LysoPE 20:2(2n isomer)	Lipids	LPE	27193.8	32122.9	34474.8	43009	TRUE	TRUE	TRUE	YES	NO	NO	8912.91	22704.3	9804.5	2697.47	YES	NO	NO	NO	YES	NO	15030.1	14066.5	7501.27	11735	NO	NO	YES	NO	YES	NO	-	-
mws0120	C8H20NO6P	Choline Alfoscerate	Lipids	PC	1.18118e+06	588258	602978	666180	FALSE	TRUE	TRUE	YES	NO	YES	2.99012e+06	2.07492e+06	1.92403e+06	1.81626e+06	NO	NO	NO	YES	NO	NO	2.83596e+06	1.51965e+06	1.72142e+06	3.04171e+06	NO	YES	YES	YES	NO	NO	C00670	ko00564,ko00565
MWS0952	C18H40NO5P	Dihydrosphingosine-1-Phosphate	Lipids	Sphingolipids	9482.09	14409.6	31969.7	11646.3	TRUE	TRUE	FALSE	YES	NO	NO	14166.5	482553	499947	860644	YES	YES	YES	YES	YES	NO	5365.32	28883.6	48681.3	46902.4	YES	YES	NO	YES	YES	NO	C01120	ko00600,ko01100
ML10195036	C18H37NO2	3-Dehydrosphinganine	Lipids	Sphingolipids	520038	234270	354845	283988	FALSE	TRUE	FALSE	YES	NO	NO	477999	535310	437516	433295	YES	NO	NO	YES	NO	YES	504775	319792	226612	220399	NO	NO	NO	YES	YES	NO	C02934	ko00600,ko01100
pmb2221	C18H39NO3	4-Hydroxysphinganine	Lipids	Sphingolipids	2.93303e+07	1.39001e+07	2.01361e+07	1.63913e+07	FALSE	TRUE	FALSE	NO	NO	NO	2.759e+07	3.29114e+07	2.57894e+07	2.37262e+07	YES	NO	NO	NO	YES	YES	2.83972e+07	1.84869e+07	1.34401e+07	1.24078e+07	NO	NO	NO	YES	YES	NO	C12144	ko00600,ko01100
mws1349	C18H39NO2	Dihydrosphingosine	Lipids	Sphingolipids	90112.7	79465.9	138795	123088	FALSE	TRUE	FALSE	YES	NO	NO	61103.3	131533	85369.4	123890	YES	NO	YES	YES	YES	YES	48697.8	52312	45374.3	47697.8	YES	NO	YES	YES	NO	NO	C00836	ko00600,ko01100
MA10012327	C18H37NO2	D-Sphingosine	Lipids	Sphingolipids	24740.7	9	9	9387.89	FALSE	FALSE	TRUE	NO	NO	YES	14337.8	53112.6	49586.9	70845.6	YES	NO	YES	NO	NO	NO	9	29968	15152.7	15980.6	YES	NO	YES	NO	NO	YES	C00319	ko00600,ko01100
pme1474	C11H15N5O3S	5'-Deoxy-5'-(methylthio)adenosine	Nucleotides and derivatives	Nucleotides and derivatives	2.01176e+07	3.03432e+07	3.85617e+07	3.47425e+07	TRUE	TRUE	FALSE	YES	NO	YES	8.90438e+06	2.74693e+07	2.88952e+07	2.69653e+07	YES	YES	NO	NO	YES	YES	9.9583e+06	1.6952e+07	2.02185e+07	2.30524e+07	YES	YES	YES	YES	YES	YES	C00170	ko00270,ko00908,ko01100
MWSslk102	C5H3ClN4	6-Chloropurine	Nucleotides and derivatives	Nucleotides and derivatives	4.50351e+06	3.93166e+06	3.80537e+06	4.07953e+06	FALSE	FALSE	TRUE	YES	NO	YES	4.80559e+06	4.23664e+06	4.56372e+06	4.96897e+06	NO	YES	YES	NO	YES	YES	4.76273e+06	4.44081e+06	4.72432e+06	5.22549e+06	NO	YES	YES	YES	YES	YES	-	-
MW0168496	C5H10O4	2-Deoxy-D-ribose	Nucleotides and derivatives	Nucleotides and derivatives	5.12081e+06	5.02007e+06	6.53019e+06	5.96747e+06	FALSE	TRUE	FALSE	YES	NO	YES	5.53737e+06	8.0708e+06	5.97913e+06	4.93032e+06	YES	NO	NO	NO	YES	NO	6.43994e+06	5.69142e+06	3.90553e+06	4.0605e+06	NO	NO	YES	NO	YES	NO	-	-
pmc0281	C15H21N5O8	Ribosyladenosine	Nucleotides and derivatives	Nucleotides and derivatives	3.96054e+06	4.90683e+06	4.23661e+06	4.67864e+06	TRUE	FALSE	TRUE	YES	NO	NO	3.02465e+06	3.44055e+06	2.82452e+06	3.42717e+06	YES	NO	YES	NO	YES	NO	1.15422e+07	1.353e+07	9.27191e+06	8.37626e+06	YES	NO	NO	NO	YES	NO	-	-
Hmhp001812	C11H15N5O4	2'-O-Methyladenosine	Nucleotides and derivatives	Nucleotides and derivatives	1.50524e+06	1.75238e+06	1.50969e+06	1.8041e+06	TRUE	FALSE	TRUE	YES	NO	NO	2.95832e+06	3.89318e+06	2.10211e+06	2.40856e+06	YES	NO	YES	NO	YES	NO	1.61081e+06	2.70363e+06	1.57859e+06	1.5196e+06	YES	NO	NO	YES	NO	NO	-	-
mws0863	C5H11O7P	2-Deoxyribose-5'-phosphate	Nucleotides and derivatives	Nucleotides and derivatives	273206	211984	258066	241099	FALSE	TRUE	FALSE	NO	NO	YES	211587	214551	353858	233119	YES	YES	NO	NO	NO	YES	824985	622841	659518	815783	NO	YES	YES	NO	NO	NO	C00673	ko00030,ko01100
Lmcp002302	C12H17N5O5	N6-(2-Hydroxyethyl)adenosine*	Nucleotides and derivatives	Nucleotides and derivatives	690981	350020	441177	445787	FALSE	TRUE	TRUE	YES	YES	NO	905637	565291	445991	635254	NO	NO	YES	YES	NO	NO	627277	908705	764139	569656	YES	NO	NO	YES	NO	NO	-	-
pmb0532	C10H13N4O8P	Inosine 5'-monophosphate	Nucleotides and derivatives	Nucleotides and derivatives	955036	1.41329e+06	836468	923233	TRUE	FALSE	TRUE	YES	NO	YES	1.94713e+06	1.16075e+06	472682	612770	NO	NO	YES	NO	YES	YES	2.12054e+06	693268	536633	556034	NO	NO	YES	YES	YES	NO	C00130	ko00230,ko01100,ko01110,ko01232,ko01240
pmb0981	C10H14N5O7P	Adenosine 5'-monophosphate	Nucleotides and derivatives	Nucleotides and derivatives	1.30164e+07	1.91934e+07	1.08343e+07	1.27143e+07	TRUE	FALSE	TRUE	NO	YES	NO	2.5391e+07	1.64417e+07	5.95237e+06	8.13565e+06	NO	NO	YES	NO	YES	NO	3.0976e+07	9.6596e+06	7.52173e+06	7.77283e+06	NO	NO	YES	NO	YES	YES	C00020	ko00230,ko00908,ko01100,ko01110,ko01232,ko01240
MWSmce116	C10H13N5O3	5'-Deoxyadenosine	Nucleotides and derivatives	Nucleotides and derivatives	2.01461e+06	1.96488e+06	2.24843e+06	2.22738e+06	FALSE	TRUE	FALSE	NO	YES	NO	860813	937941	885913	858275	YES	NO	NO	NO	YES	NO	546009	573127	643416	804501	YES	YES	YES	NO	YES	YES	C05198	-
pme3967	C12H17N5O5	2-(Dimethylamino)guanosine*	Nucleotides and derivatives	Nucleotides and derivatives	740370	368825	421304	433367	FALSE	TRUE	TRUE	YES	NO	YES	992210	568681	515251	612189	NO	NO	YES	NO	NO	YES	633960	992909	817936	619666	YES	NO	NO	YES	NO	NO	-	-
pmb0197	C11H15N5O5	N7-Methylguanosine	Nucleotides and derivatives	Nucleotides and derivatives	178189	87979	98134.9	89177.7	FALSE	TRUE	FALSE	YES	NO	NO	188288	79898.4	127690	138244	NO	YES	YES	YES	YES	NO	175887	91085.7	130671	201207	NO	YES	YES	NO	YES	YES	C20674	-
mws0668	C10H12N4O6	Xanthosine	Nucleotides and derivatives	Nucleotides and derivatives	838556	495290	550314	507879	FALSE	TRUE	FALSE	NO	YES	NO	1.20469e+06	587571	432746	448297	NO	NO	YES	YES	YES	NO	797855	644243	636897	638176	NO	NO	YES	YES	YES	NO	C01762	ko00230,ko00232,ko01100,ko01110,ko01232,ko02010
MWS5173	C4H5N3O	Isocytosine	Nucleotides and derivatives	Nucleotides and derivatives	141725	61789.1	75894.3	90607.7	FALSE	TRUE	TRUE	NO	YES	NO	133221	67277.5	58246.4	111735	NO	NO	YES	YES	YES	NO	94902.6	103448	98590.6	99836.2	YES	NO	YES	YES	YES	NO	-	-
pme0040	C5H5N5	Adenine	Nucleotides and derivatives	Nucleotides and derivatives	5.05852e+06	5.15958e+06	5.88234e+06	5.87317e+06	TRUE	TRUE	FALSE	YES	NO	YES	1.15574e+07	5.94572e+06	4.37444e+06	4.89673e+06	NO	NO	YES	NO	YES	YES	3.46708e+06	3.79177e+06	3.72763e+06	4.70065e+06	YES	NO	YES	NO	NO	NO	C00147	ko00230,ko00908,ko01100,ko01110,ko01232
Zmjp000966	C10H13N5O4	Vidarabine	Nucleotides and derivatives	Nucleotides and derivatives	481885	344579	294065	338174	FALSE	FALSE	TRUE	YES	NO	NO	3.29579e+06	422503	296054	490580	NO	NO	YES	YES	YES	NO	994528	312818	393125	547845	NO	YES	YES	NO	YES	YES	-	-
pme1178	C10H13N5O5	Guanosine	Nucleotides and derivatives	Nucleotides and derivatives	8.43544e+06	4.15617e+06	5.35036e+06	5.63302e+06	FALSE	TRUE	TRUE	YES	NO	YES	1.02204e+07	3.77683e+06	3.67639e+06	4.40429e+06	NO	NO	YES	YES	NO	NO	7.98816e+06	4.91674e+06	7.60326e+06	7.45543e+06	NO	YES	NO	YES	NO	NO	C00387	ko00230,ko01100,ko01232,ko02010
pme3188	C9H13N2O9P	Uridine 5'-monophosphate	Nucleotides and derivatives	Nucleotides and derivatives	296884	138363	126138	141418	FALSE	FALSE	TRUE	YES	NO	YES	368753	133993	124956	106014	NO	NO	NO	YES	YES	NO	282671	90967.2	88814.9	98632.7	NO	NO	YES	YES	YES	NO	C00105	ko00240,ko01100,ko01232,ko01240
pme1266	C6H6N4O2	3-Methylxanthine	Nucleotides and derivatives	Nucleotides and derivatives	273422	164472	273314	236485	FALSE	TRUE	FALSE	YES	NO	NO	318867	209154	515425	411263	NO	YES	NO	YES	YES	NO	329048	386246	569896	647212	YES	YES	YES	NO	YES	NO	C16357	ko00232,ko01100,ko01110
pme3337	C14H17N5O8	Succinyladenosine	Nucleotides and derivatives	Nucleotides and derivatives	1.85978e+07	1.69376e+07	1.8184e+07	1.83579e+07	FALSE	TRUE	TRUE	NO	NO	YES	2.13892e+07	1.55474e+07	2.18453e+07	2.62439e+07	NO	YES	YES	YES	YES	NO	1.11643e+07	1.91006e+07	1.68068e+07	1.89474e+07	YES	NO	YES	NO	YES	NO	-	-
pme3961	C10H13N5O3	2'-Deoxyadenosine	Nucleotides and derivatives	Nucleotides and derivatives	527305	665101	694115	763527	TRUE	TRUE	TRUE	YES	YES	NO	614595	628824	362359	391646	YES	NO	YES	YES	YES	NO	541051	530174	355603	468233	NO	NO	YES	YES	NO	NO	C00559	ko00230,ko01100,ko01232,ko02010
mws0847	C6H7N5	1-Methyladenine	Nucleotides and derivatives	Nucleotides and derivatives	612576	293498	371236	399004	FALSE	TRUE	TRUE	YES	NO	NO	1.81493e+06	547879	1.15758e+06	1.25978e+06	NO	YES	YES	YES	YES	NO	805591	787245	1.30051e+06	1.22943e+06	NO	YES	NO	YES	NO	YES	C02216	-
pme2117	C10H15N5O10P2	Adenosine 5'-diphosphate	Nucleotides and derivatives	Nucleotides and derivatives	1.54234e+06	2.06621e+06	1.69518e+06	1.983e+06	TRUE	FALSE	TRUE	YES	YES	NO	2.37654e+06	2.32609e+06	1.42805e+06	1.54269e+06	NO	NO	YES	YES	YES	YES	2.12752e+06	1.7151e+06	1.28029e+06	1.30552e+06	NO	NO	YES	YES	YES	NO	C00008	ko00190,ko00195,ko00230,ko00908,ko01100,ko01110,ko01232,ko01240
pme0256	C5H4N4O2	Xanthine	Nucleotides and derivatives	Nucleotides and derivatives	158232	95397.3	184060	77938.8	FALSE	TRUE	FALSE	YES	NO	YES	140777	112207	82902.7	82796.8	NO	NO	NO	YES	NO	YES	152937	92547.9	66755.6	55374.6	NO	NO	NO	NO	NO	NO	C00385	ko00230,ko00232,ko01100,ko01110,ko01232
pmc0066	C10H13N4O7P	2'-Deoxyinosine-5'-monophosphate	Nucleotides and derivatives	Nucleotides and derivatives	3.30326e+07	3.56589e+07	4.06237e+07	3.27019e+07	TRUE	TRUE	FALSE	YES	NO	NO	2.55718e+07	3.0543e+07	1.77733e+07	2.20592e+07	YES	NO	YES	YES	NO	NO	3.37147e+07	3.71657e+07	4.26071e+07	4.02087e+07	YES	YES	NO	NO	YES	NO	C06196	ko00230,ko01232
pme0257	C4H4N2O2	Uracil	Nucleotides and derivatives	Nucleotides and derivatives	381251	461859	571587	543292	TRUE	TRUE	FALSE	NO	NO	NO	335725	439158	569698	614980	YES	YES	YES	NO	YES	NO	408111	706272	878419	703557	YES	YES	NO	YES	YES	NO	C00106	ko00240,ko00410,ko00770,ko01100,ko01232
MWS4525	C6H7N5O	6-O-methylguanine	Nucleotides and derivatives	Nucleotides and derivatives	506343	359395	525221	373111	FALSE	TRUE	FALSE	YES	NO	NO	854128	520468	477959	599377	NO	NO	YES	YES	NO	NO	178557	411139	356440	421284	YES	NO	YES	YES	NO	YES	-	-
pme3184	C10H14N5O6P	2'-Deoxyadenosine-5'-monophosphate	Nucleotides and derivatives	Nucleotides and derivatives	2.12686e+07	1.01527e+07	1.43115e+07	1.33657e+07	FALSE	TRUE	FALSE	NO	YES	NO	3.70572e+07	1.34272e+07	3.73454e+07	4.08328e+07	NO	YES	YES	YES	YES	NO	1.87359e+07	1.76077e+07	4.20949e+07	4.37363e+07	NO	YES	YES	YES	YES	NO	C00360	ko00230,ko01100,ko01232
mws0255	C4H5N3O	Cytosine	Nucleotides and derivatives	Nucleotides and derivatives	202081	121172	134482	147211	FALSE	TRUE	TRUE	YES	NO	YES	399046	143440	205037	215381	NO	YES	YES	YES	YES	YES	181332	153324	195471	170981	NO	YES	NO	YES	YES	YES	C00380	ko00240,ko01100,ko01232
pme1109	C5H5N5O	Guanine	Nucleotides and derivatives	Nucleotides and derivatives	2.57858e+06	1.54017e+06	2.37133e+06	2.82627e+06	FALSE	TRUE	TRUE	NO	NO	YES	1.52958e+06	1.21784e+06	1.19822e+06	1.73464e+06	NO	NO	YES	NO	YES	NO	2.1196e+06	2.18698e+06	1.74839e+06	1.51603e+06	YES	NO	NO	NO	NO	YES	C00242	ko00230,ko01100,ko01232
pmb0374	C5H5N5	2-Aminopurine	Nucleotides and derivatives	Nucleotides and derivatives	1.43804e+06	1.41433e+06	1.15909e+06	1.39922e+06	FALSE	FALSE	TRUE	NO	NO	YES	9.84569e+06	1.33965e+06	1.4256e+06	1.90382e+06	NO	YES	YES	NO	NO	NO	2.67679e+06	1.2781e+06	1.40558e+06	2.05936e+06	NO	YES	YES	NO	NO	YES	-	-
pme3732	C9H13N3O5	Cytidine	Nucleotides and derivatives	Nucleotides and derivatives	163941	102810	107288	177886	FALSE	TRUE	TRUE	YES	NO	YES	650453	144656	101460	136843	NO	NO	YES	YES	YES	NO	209448	134557	131196	150730	NO	NO	YES	NO	YES	NO	C00475	ko00240,ko01100,ko01232,ko02010
mws1060	C10H12N4O5	9-(Arabinosyl)hypoxanthine	Nucleotides and derivatives	Nucleotides and derivatives	1.21848e+06	186789	258987	190938	FALSE	TRUE	FALSE	YES	NO	YES	9	335977	170130	244503	YES	NO	YES	YES	NO	NO	403232	336940	705075	287539	NO	YES	NO	YES	NO	NO	-	-
pme2746	C27H33N9O15P2	Riboflavin 5'-Adenosine Diphosphate	Nucleotides and derivatives	Nucleotides and derivatives	716460	730822	830078	820487	TRUE	TRUE	FALSE	YES	NO	NO	899170	679000	744164	849992	NO	YES	YES	YES	NO	NO	817482	622452	661367	567219	NO	YES	NO	YES	NO	YES	C00016	ko00740,ko01100,ko01110,ko01240
pme3968	C6H7N5O	7-Methylguanine	Nucleotides and derivatives	Nucleotides and derivatives	454923	366231	399560	357969	FALSE	TRUE	FALSE	YES	NO	NO	278414	212614	385023	328802	NO	YES	NO	YES	YES	NO	78113.4	91773.4	181489	277974	YES	YES	YES	NO	YES	YES	C02242	-
pmb2922	C15H24N2O17P2	Uridine 5'-diphospho-D-glucose	Nucleotides and derivatives	Nucleotides and derivatives	1.18547e+07	9.34132e+06	1.2493e+07	1.04404e+07	FALSE	TRUE	FALSE	YES	YES	NO	5.64115e+06	1.08687e+07	8.71749e+06	6.77651e+06	YES	NO	NO	YES	NO	NO	9.55467e+06	1.07523e+07	9.03384e+06	8.30506e+06	YES	NO	NO	YES	NO	NO	C00029	ko00040,ko00052,ko00053,ko00500,ko00520,ko00561,ko00908,ko01100,ko01110,ko01240,ko01250
pme1173	C5H4N4O	Allopurinol	Nucleotides and derivatives	Nucleotides and derivatives	4.20664e+06	9	653569	713562	FALSE	TRUE	TRUE	YES	NO	NO	1.60748e+06	710674	402180	390055	NO	NO	NO	YES	YES	NO	1.16614e+06	784448	1.80068e+06	1.10421e+06	NO	YES	NO	YES	YES	NO	-	-
pme1373	C9H14N3O7P	2'-Deoxycytidine-5'-monophosphate	Nucleotides and derivatives	Nucleotides and derivatives	113862	123971	110658	116892	TRUE	FALSE	TRUE	YES	NO	YES	86789.5	146600	122282	110907	YES	NO	NO	NO	YES	NO	126057	122851	114820	103554	NO	NO	NO	YES	NO	YES	C00239	ko00240,ko01100,ko01232
pme2801	C6H6N4O2	7-Methylxanthine	Nucleotides and derivatives	Nucleotides and derivatives	161572	72605.5	86687.7	80000.9	FALSE	TRUE	FALSE	NO	NO	YES	133982	98164.1	151284	161145	NO	YES	YES	YES	NO	NO	131213	158807	200646	273759	YES	YES	YES	YES	NO	YES	C16353	ko00232,ko01100,ko01110
pmb0998	C10H14N5O8P	Guanosine 5'-monophosphate	Nucleotides and derivatives	Nucleotides and derivatives	280653	240341	145834	193906	FALSE	FALSE	TRUE	YES	NO	YES	562440	252794	92894.3	111330	NO	NO	YES	YES	NO	YES	693253	109989	74557.3	89164.4	NO	NO	YES	NO	NO	NO	C00144	ko00230,ko01100,ko01232
mws0248	C9H12N2O6	Uridine	Nucleotides and derivatives	Nucleotides and derivatives	103804	25628.4	28998.7	29305.1	FALSE	TRUE	TRUE	YES	NO	YES	368441	24467.8	21294.3	22910.9	NO	NO	YES	NO	YES	YES	135415	30251.7	21219	29399.3	NO	NO	YES	NO	YES	YES	C00299	ko00240,ko01100,ko01232,ko02010
mws1409	C15H22N2O18P2	Uridine-5'-diphosphoglucuronic acid	Nucleotides and derivatives	Nucleotides and derivatives	135983	81450.8	105264	133726	FALSE	TRUE	TRUE	YES	NO	NO	106140	99272.3	109524	113655	NO	YES	YES	YES	YES	YES	151265	115003	101227	117116	NO	NO	YES	YES	NO	YES	-	-
pme1184	C10H13N5O4	2'-Deoxyguanosine	Nucleotides and derivatives	Nucleotides and derivatives	98552.4	95091.4	98201.6	114307	FALSE	TRUE	TRUE	NO	YES	NO	73454	62156.6	47439.7	53671.6	NO	NO	YES	NO	YES	YES	91909.3	91772.6	125684	140000	NO	YES	YES	YES	YES	YES	C00330	ko00230,ko01100,ko01232,ko02010
MWS4354	C11H15N5O4	N6-methyladenosine	Nucleotides and derivatives	Nucleotides and derivatives	194756	120338	157641	167787	FALSE	TRUE	TRUE	YES	NO	YES	191524	146780	119286	144775	NO	NO	YES	YES	NO	NO	62853.5	86425.4	98138.8	129733	YES	YES	YES	NO	NO	NO	-	-
pmb2507	C5H11O7P	2-Deoxyribose-1-phosphate	Nucleotides and derivatives	Nucleotides and derivatives	626710	329252	380114	333121	FALSE	TRUE	FALSE	YES	YES	NO	342855	370260	568404	407085	YES	YES	NO	YES	YES	NO	1.05221e+06	984071	874332	889742	NO	NO	YES	YES	YES	NO	C00672	ko00030,ko00240,ko01100
mws0675	C11H15N2O8P	β-Nicotinamide mononucleotide	Nucleotides and derivatives	Nucleotides and derivatives	141910	156466	160216	168897	TRUE	TRUE	TRUE	YES	NO	NO	725382	170243	254477	235868	NO	YES	NO	YES	YES	NO	124881	119485	219242	172054	NO	YES	NO	YES	YES	NO	C00455	ko00760,ko01100
pme0230	C10H13N5O4	Adenosine	Nucleotides and derivatives	Nucleotides and derivatives	397426	280852	220003	276666	FALSE	FALSE	TRUE	YES	NO	NO	2.88313e+06	382304	316953	415500	NO	NO	YES	YES	NO	NO	850379	262989	304002	445548	NO	YES	YES	YES	YES	NO	C00212	ko00230,ko01100,ko01232,ko02010
MWS2984	C4H4N6O	8-Azaguanine	Nucleotides and derivatives	Nucleotides and derivatives	650595	369069	727130	493271	FALSE	TRUE	FALSE	YES	NO	NO	629778	521683	393055	408237	NO	NO	YES	YES	YES	NO	596072	435193	383161	276962	NO	NO	NO	YES	NO	NO	-	-
mws0874	C10H14N5O7P	3'-Adenylic Acid	Nucleotides and derivatives	Nucleotides and derivatives	66548.4	79883.3	38646.2	47593.1	TRUE	FALSE	TRUE	YES	NO	NO	119965	58660.8	30604.3	37091.1	NO	NO	YES	YES	YES	NO	149420	44143	32435.7	41710.1	NO	NO	YES	NO	NO	NO	C01367	ko00230,ko01100
MWSmce668	C10H16N5O13P3	ATP; Adenosine 5'-Triphosphate	Nucleotides and derivatives	Nucleotides and derivatives	349848	486195	628681	599401	TRUE	TRUE	FALSE	YES	NO	YES	281615	635298	680758	611761	YES	YES	NO	NO	NO	YES	298772	591468	611875	493953	YES	YES	NO	YES	YES	NO	C00002	ko00190,ko00195,ko00230,ko00908,ko01100,ko01110,ko01232,ko01240
mws0981	C6H5N5O2	Isoxanthopterin	Nucleotides and derivatives	Nucleotides and derivatives	27761.3	24053.2	25826.8	34396.3	FALSE	TRUE	TRUE	NO	NO	NO	77547.2	27261.1	58685.6	64488.8	NO	YES	YES	YES	NO	YES	40352.7	30631.8	42508.8	52361.9	NO	YES	YES	YES	NO	YES	C03975	-
pme3007	C9H14N2O12P2	Uridine 5'-diphosphate	Nucleotides and derivatives	Nucleotides and derivatives	142841	138598	145281	140013	FALSE	TRUE	FALSE	YES	YES	NO	168379	133020	135637	156066	NO	YES	YES	YES	YES	NO	171343	132954	117293	94168.2	NO	NO	NO	YES	NO	NO	C00015	ko00240,ko00908,ko01100,ko01232,ko01240
Zmfn000481	C14H22N2O16P2	Uridine-5'-Diphosphate-D-Xylose	Nucleotides and derivatives	Nucleotides and derivatives	1.06975e+06	2.08953e+06	2.52763e+06	1.79711e+06	TRUE	TRUE	FALSE	YES	NO	YES	917583	2.75174e+06	1.50781e+06	1.04232e+06	YES	NO	NO	YES	YES	NO	1.42872e+06	2.57964e+06	1.86377e+06	1.73833e+06	YES	NO	NO	YES	YES	YES	C00190	ko00520,ko00908,ko01100,ko01250
Lmqn000780	C17H27N3O17P2	Uridine 5'-diphospho-N-acetylglucosamine	Nucleotides and derivatives	Nucleotides and derivatives	142178	116588	178684	172005	FALSE	TRUE	FALSE	NO	YES	NO	91815.7	150741	136685	116652	YES	NO	NO	YES	YES	NO	90347.6	112240	107236	139163	YES	NO	YES	YES	YES	NO	C00043	ko00520,ko01100,ko01250
MWS5083	C17H21N4O9P	Flavin Single Nucleotide(FMN)	Nucleotides and derivatives	Nucleotides and derivatives	232919	197599	264782	249542	FALSE	TRUE	FALSE	NO	NO	YES	257249	268063	220257	220715	YES	NO	YES	NO	NO	YES	231449	210224	226990	227436	NO	YES	YES	NO	NO	YES	C00061	ko00190,ko00740,ko01100,ko01110,ko01240
mws0663	C7H8N4O2	1,7-Dimethylxanthine	Nucleotides and derivatives	Nucleotides and derivatives	40851.5	90283.9	88869.3	90019.6	TRUE	FALSE	TRUE	YES	NO	NO	122485	155533	148683	135615	YES	NO	NO	YES	NO	NO	133345	141246	117094	93924	YES	NO	NO	YES	NO	NO	C13747	ko00232,ko01100,ko01110
pme0152	C5H8N2O2	5,6-Dihydro-5-methyluracil	Nucleotides and derivatives	Nucleotides and derivatives	211505	238751	315610	157256	TRUE	TRUE	FALSE	YES	NO	YES	291445	296398	317464	299838	YES	YES	NO	YES	NO	NO	259791	213860	101238	174628	NO	NO	YES	YES	YES	YES	C00906	-
pmf0289	C15H21N5O4	Riboprine	Nucleotides and derivatives	Nucleotides and derivatives	137209	45839.4	50557.5	48615.9	FALSE	TRUE	FALSE	NO	NO	YES	245732	51813.1	84128.8	103884	NO	YES	YES	NO	YES	YES	73956.6	31415.6	59334.8	79297.7	NO	YES	YES	NO	YES	YES	C16427	ko00908,ko01110
pme2060	C10H13N5	N6-Isopentenyladenine	Nucleotides and derivatives	Nucleotides and derivatives	97268.2	114403	84464.2	51673.7	TRUE	FALSE	FALSE	YES	NO	YES	74253	105533	65108.9	85167	YES	NO	YES	NO	YES	YES	34078.6	40603	54161.2	81026.9	YES	YES	YES	NO	YES	NO	C04083	ko00908,ko01110,ko04075
pmb0530	C21H27N7O14P2	Nicotinic acid adenine dinucleotide	Nucleotides and derivatives	Nucleotides and derivatives	1.04368e+06	2.68735e+06	2.33296e+06	2.4634e+06	TRUE	FALSE	TRUE	YES	NO	YES	1.17637e+06	2.54801e+06	2.78918e+06	2.84126e+06	YES	YES	YES	NO	YES	NO	1.06786e+06	2.96385e+06	3.89434e+06	3.07506e+06	YES	YES	NO	YES	NO	NO	C00003	ko00190,ko00730,ko00760,ko01100,ko01240
pme1119	C10H12N4O5	Inosine	Nucleotides and derivatives	Nucleotides and derivatives	1.58564e+06	1.51893e+06	1.49376e+06	1.64689e+06	FALSE	FALSE	TRUE	NO	YES	NO	1.43727e+06	2.69314e+06	2.51686e+06	3.73981e+06	YES	NO	YES	NO	YES	YES	2.69832e+06	2.38143e+06	1.61891e+06	1.39517e+06	NO	NO	NO	NO	YES	YES	C00294	ko00230,ko01100,ko01232,ko02010
mws0724	C10H13N5O6	8-Hydroxyguanosine	Nucleotides and derivatives	Nucleotides and derivatives	62653.1	23760	24181.7	26617.1	FALSE	TRUE	TRUE	NO	NO	YES	229060	83235.6	211218	217565	NO	YES	YES	NO	NO	YES	51639.7	67845.4	101787	77421.7	YES	YES	NO	YES	YES	NO	-	-
MEDP0156	C10H14N2O6	5-Methyluridine	Nucleotides and derivatives	Nucleotides and derivatives	6.73695e+06	1.40774e+07	1.24885e+07	1.64936e+07	TRUE	FALSE	TRUE	YES	NO	YES	1.09037e+07	2.03325e+07	2.05161e+07	1.7115e+07	YES	YES	NO	YES	NO	NO	1.33539e+07	1.3919e+07	1.42065e+07	1.39791e+07	YES	YES	NO	YES	NO	NO	-	-
pme0183	C5H5N5O	Isoguanine	Nucleotides and derivatives	Nucleotides and derivatives	621965	364093	467493	348522	FALSE	TRUE	FALSE	NO	YES	YES	536029	321329	335363	280807	NO	YES	NO	NO	YES	NO	450068	511103	283507	357351	YES	NO	YES	NO	NO	NO	-	-
pme2651	C21H28N7O17P3	NADP (Nicotinamide adenine dinucleotide phosphate)	Nucleotides and derivatives	Nucleotides and derivatives	548111	315071	341945	303767	FALSE	TRUE	FALSE	NO	YES	NO	525711	233197	280200	295493	NO	YES	YES	NO	NO	NO	479008	265709	314581	327448	NO	YES	YES	NO	NO	YES	C00006	ko00195,ko00480,ko00760,ko01100,ko01240
MWSmce295	C9H12N2O6	1-beta-D-Arabinofuranosyluracil	Nucleotides and derivatives	Nucleotides and derivatives	450412	699661	772408	1.0466e+06	TRUE	TRUE	TRUE	YES	YES	NO	593400	929851	1.06372e+06	883555	YES	YES	NO	NO	YES	NO	617051	775802	875540	683756	YES	YES	NO	YES	YES	YES	C16908	-
MW0063357	C17H32O4	2-Dodecyl-3-methylbutanedioic acid	Organic acids	Organic acids	164467	88372.6	122400	115563	FALSE	TRUE	FALSE	YES	NO	NO	592218	112660	579019	613693	NO	YES	YES	YES	NO	NO	116347	146448	437649	476237	YES	YES	YES	NO	NO	YES	-	-
MW0054875	C9H18O2	Methyl caprylate	Organic acids	Organic acids	9.56091e+06	456622	374362	411273	FALSE	FALSE	TRUE	NO	YES	NO	507908	271004	329456	344133	NO	YES	YES	NO	NO	YES	3.5227e+07	342097	374100	460314	NO	YES	YES	NO	NO	YES	-	-
mws0192	C4H6O4	Succinic acid*	Organic acids	Organic acids	1.95113e+07	3.22281e+07	3.5241e+07	3.12734e+07	TRUE	TRUE	FALSE	YES	NO	YES	3.38003e+07	2.37567e+07	2.69571e+07	2.49614e+07	NO	YES	NO	YES	NO	YES	5.7121e+07	6.98833e+07	6.15762e+07	4.89669e+07	YES	NO	NO	NO	YES	NO	C00042	ko00020,ko00190,ko00250,ko00310,ko00350,ko00360,ko00620,ko00630,ko00640,ko00650,ko00760,ko00920,ko01100,ko01110,ko01200
pme0243	C5H8O4	Glutaric acid*	Organic acids	Organic acids	392617	259732	351840	182052	FALSE	TRUE	FALSE	YES	NO	YES	182331	151309	162372	168900	NO	YES	YES	YES	NO	NO	531861	584980	435548	376314	YES	NO	NO	YES	NO	NO	C00489	ko00071,ko00310,ko01100
mws4052	C4H7NO2	1-Aminocyclopropane-1-carboxylic acid*	Organic acids	Organic acids	342279	336944	316821	397797	FALSE	FALSE	TRUE	NO	NO	NO	496991	314361	304648	360407	NO	NO	YES	NO	NO	YES	296104	252305	298783	348989	NO	YES	YES	NO	NO	YES	C01234	ko00270,ko01100,ko01110
Lmtn004049	C15H20O4	Abscisic acid	Organic acids	Organic acids	392130	435683	191389	71120.1	TRUE	FALSE	FALSE	NO	NO	YES	568865	432302	272987	70878.6	NO	NO	NO	YES	YES	NO	280150	270606	92000.5	59688.5	NO	NO	NO	YES	NO	NO	C06082	ko00906,ko01100,ko01110,ko04075
mws0237	C9H16O4	Azelaic acid	Organic acids	Organic acids	1.93211e+06	1.53254e+06	1.56646e+06	1.49261e+06	FALSE	TRUE	FALSE	YES	NO	YES	1.79858e+06	1.16822e+06	1.65394e+06	1.77163e+06	NO	YES	YES	YES	NO	NO	1.32639e+06	1.13787e+06	1.49332e+06	1.67937e+06	NO	YES	YES	NO	NO	NO	C08261	-
pme0274	C6H13NO2	6-Aminocaproic acid	Organic acids	Organic acids	1.52593e+07	1.42517e+07	1.73538e+07	1.20291e+07	FALSE	TRUE	FALSE	YES	YES	NO	1.67182e+07	2.00315e+07	1.47044e+07	1.65816e+07	YES	NO	YES	YES	NO	NO	6.08397e+06	1.94281e+07	1.86614e+07	1.29098e+07	YES	NO	NO	YES	NO	NO	C02378	ko01100
mws0470	C4H6O4	Methylmalonic acid*	Organic acids	Organic acids	2.16065e+07	3.43583e+07	3.7369e+07	3.41777e+07	TRUE	TRUE	FALSE	NO	NO	YES	3.4977e+07	2.58185e+07	2.90844e+07	2.75869e+07	NO	YES	NO	YES	NO	YES	6.0967e+07	7.41865e+07	6.65339e+07	5.32041e+07	YES	NO	NO	NO	YES	YES	C02170	ko00240,ko00280,ko00640,ko01100
mws0154	C7H10O5	Shikimic acid	Organic acids	Organic acids	1.63606e+07	1.83611e+07	2.5568e+07	1.85699e+07	TRUE	TRUE	FALSE	YES	NO	YES	1.49589e+07	3.14235e+07	2.18551e+07	1.58545e+07	YES	NO	NO	YES	NO	NO	1.99404e+07	2.06449e+07	1.00908e+07	1.1641e+07	YES	NO	YES	NO	YES	YES	C00493	ko00400,ko00999,ko01100,ko01110,ko01230,ko01240
MWSmce536	C6H6O3	Methyl 2-furoate	Organic acids	Organic acids	1.12203e+06	894653	1.17071e+06	843136	FALSE	TRUE	FALSE	YES	YES	NO	1.55909e+06	1.15545e+06	783345	530340	NO	NO	NO	YES	YES	NO	1.30594e+06	801552	738278	819401	NO	NO	YES	YES	NO	NO	-	-
pme3096	C3H5NO4	Aminomalonic acid	Organic acids	Organic acids	779747	1.14425e+06	1.30042e+06	1.15427e+06	TRUE	TRUE	FALSE	NO	YES	YES	1.29472e+06	879308	1.01162e+06	901065	NO	YES	NO	YES	YES	YES	2.2001e+06	2.61367e+06	2.20904e+06	1.78959e+06	YES	NO	NO	YES	YES	YES	C00872	-
MWS3036	C5H8O5	3-Hydroxyglutaric acid*	Organic acids	Organic acids	355823	427798	522334	537846	TRUE	TRUE	TRUE	YES	NO	YES	368310	383643	590372	574199	YES	YES	NO	YES	NO	NO	451271	758586	733981	751869	YES	NO	YES	YES	NO	NO	-	-
MWS1882	C4H7NO4	Iminodiacetic acid*	Organic acids	Organic acids	127634	381155	525950	557015	TRUE	TRUE	TRUE	YES	NO	YES	179082	365479	446174	495588	YES	YES	YES	NO	YES	NO	133346	361024	541058	588903	YES	YES	YES	NO	YES	YES	C19911	-
mws0924	C6H10O4	2-Methylglutaric acid*	Organic acids	Organic acids	107951	84732.9	99599.1	71274.6	FALSE	TRUE	FALSE	NO	NO	YES	171373	127510	190521	175254	NO	YES	NO	YES	NO	YES	94517.1	113404	131255	151099	YES	YES	YES	NO	YES	YES	-	-
mws0208	C6H10O4	Adipic Acid*	Organic acids	Organic acids	107951	84732.9	99599.1	71274.6	FALSE	TRUE	FALSE	NO	NO	YES	171373	127510	190521	175254	NO	YES	NO	NO	YES	YES	94517.1	113404	131255	151099	YES	YES	YES	NO	YES	NO	C06104	ko01100
pme3207	C6H6O4	Muconic acid	Organic acids	Organic acids	7.92937e+06	8.25985e+06	8.17208e+06	8.76156e+06	TRUE	FALSE	TRUE	YES	NO	YES	8.42806e+06	8.13825e+06	8.48566e+06	8.5128e+06	NO	YES	YES	YES	YES	YES	7.35556e+06	8.3183e+06	8.21825e+06	8.22973e+06	YES	NO	YES	YES	YES	NO	C02480	ko01100
MWS0811	C6H11NO2	L-Pipecolic Acid	Organic acids	Organic acids	2.54453e+07	1.92715e+07	1.94614e+07	1.51821e+07	FALSE	TRUE	FALSE	NO	NO	YES	2.93697e+07	1.25461e+07	1.34473e+07	1.57501e+07	NO	YES	YES	YES	NO	YES	3.42222e+07	2.09613e+07	2.18322e+07	1.33333e+07	NO	YES	NO	NO	YES	YES	C00408	ko00310,ko00960,ko01100,ko01110
mws0376	C4H4O4	Fumaric acid	Organic acids	Organic acids	2.81185e+06	2.30992e+06	2.56007e+06	2.63076e+06	FALSE	TRUE	TRUE	NO	NO	NO	2.90149e+06	1.84392e+06	2.64663e+06	3.13925e+06	NO	YES	YES	NO	NO	YES	2.90173e+06	2.36173e+06	2.1926e+06	2.23202e+06	NO	NO	YES	NO	YES	NO	C00122	ko00020,ko00190,ko00220,ko00250,ko00350,ko00360,ko00620,ko00650,ko00760,ko01100,ko01110,ko01200
Lmbn001288	C5H8O4	2-Hydroxy-2-methyl-3-oxobutanoic acid	Organic acids	Organic acids	82731.8	148666	157716	122517	TRUE	TRUE	FALSE	NO	NO	NO	92712.2	206096	143682	98982.2	YES	NO	NO	NO	NO	NO	215174	227251	68982.7	56922.6	YES	NO	NO	NO	NO	NO	C06010	ko00290,ko00650,ko00660,ko00770,ko01100,ko01110,ko01210,ko01230
Zmgn000216	C2H7O4P	2-Hydroxyethylphosphonic acid	Organic acids	Organic acids	459776	369791	355856	344831	FALSE	FALSE	FALSE	YES	NO	YES	420169	370319	262184	290878	NO	NO	YES	YES	NO	YES	831120	871415	669486	812426	YES	NO	YES	NO	NO	NO	C06451	ko00440,ko01100,ko01110
mws0473	C5H8O4	2-Methylsuccinic acid*	Organic acids	Organic acids	80106.6	154854	153920	128255	TRUE	FALSE	FALSE	YES	NO	YES	96692.7	225269	146752	111777	YES	NO	NO	YES	NO	YES	216282	231834	71461.1	59397.3	YES	NO	NO	NO	NO	NO	-	-
Lmmn002164	C5H8O4	Monomethyl succinate*	Organic acids	Organic acids	80106.6	154854	153920	128255	TRUE	FALSE	FALSE	NO	YES	NO	96692.7	225269	146752	111777	YES	NO	NO	YES	NO	NO	216282	231834	71461.1	59397.3	YES	NO	NO	NO	YES	NO	-	-
Lmmn000806	C5H8O4	Dimethylmalonic acid*	Organic acids	Organic acids	80106.6	154854	153920	128255	TRUE	FALSE	FALSE	YES	NO	YES	96692.7	225269	146752	111777	YES	NO	NO	YES	NO	NO	216282	231834	71461.1	59397.3	YES	NO	NO	YES	NO	YES	-	-
mws0267	C3H6O4	DL-Glyceric Acid	Organic acids	Organic acids	790260	354585	540974	456925	FALSE	TRUE	FALSE	YES	NO	NO	963557	341950	965421	817222	NO	YES	NO	YES	NO	NO	894312	610236	1.44563e+06	1.67984e+06	NO	YES	YES	YES	YES	NO	C00258	ko00030,ko00260,ko00561,ko00630,ko01100,ko01110,ko01200
mws0277	C7H12O6	Quinic Acid	Organic acids	Organic acids	3.80742e+06	3.68935e+06	3.44188e+06	3.24554e+06	FALSE	FALSE	FALSE	NO	NO	YES	3.94186e+06	5.01338e+06	4.65475e+06	4.51572e+06	YES	NO	NO	NO	YES	YES	4.37541e+06	4.23069e+06	3.97777e+06	3.04172e+06	NO	NO	NO	NO	YES	YES	C00296	ko00400,ko01100
Zmtn001464	C10H7NO4	4,8-Dihydroxyquinoline-2-carboxylic acid	Organic acids	Organic acids	1.23039e+06	780044	974150	845727	FALSE	TRUE	FALSE	YES	YES	YES	4.48934e+06	1.83068e+06	3.72705e+06	4.11837e+06	NO	YES	YES	YES	YES	NO	3.67844e+06	3.84768e+06	8.08647e+06	8.52098e+06	YES	YES	YES	NO	YES	NO	C02470	ko00380
mws0236	C2H7NO3S	2-Aminoethanesulfonic acid	Organic acids	Organic acids	91479.6	142632	145996	162364	TRUE	TRUE	TRUE	NO	YES	YES	168779	136073	149730	147197	NO	YES	NO	NO	YES	YES	140744	148468	180954	226523	YES	YES	YES	NO	YES	YES	C00245	ko00430,ko00920,ko01100,ko02010
mws0275	C4H6O5	L-Malic acid*	Organic acids	Organic acids	1.28408e+06	1.1911e+06	1.28214e+06	1.2137e+06	FALSE	TRUE	FALSE	NO	YES	YES	1.29361e+06	880112	1.238e+06	1.49914e+06	NO	YES	YES	NO	YES	YES	1.16183e+06	1.12663e+06	1.04941e+06	1.04582e+06	NO	NO	NO	NO	YES	YES	C00149	ko00020,ko00620,ko00630,ko00710,ko01100,ko01110,ko01200
pmb3101	C7H12O5	2-Isopropylmalic Acid	Organic acids	Organic acids	137364	483101	774771	693110	TRUE	TRUE	FALSE	NO	YES	YES	187989	338492	522742	459210	YES	YES	NO	NO	YES	YES	421851	1.11904e+06	1.86025e+06	2.26136e+06	YES	YES	YES	NO	YES	YES	C02504	ko00290,ko00620,ko01100,ko01110,ko01210,ko01230
Zmyn000453	C6H8O7	Isocitric Acid	Organic acids	Organic acids	7.65851e+06	1.1392e+07	1.51643e+07	1.35538e+07	TRUE	TRUE	FALSE	YES	NO	YES	7.20378e+06	1.09928e+07	1.47723e+07	1.63204e+07	YES	YES	YES	YES	NO	YES	9.09453e+06	1.82299e+07	2.49077e+07	1.90922e+07	YES	YES	NO	YES	NO	NO	C00311	ko00020,ko00630,ko01100,ko01110,ko01200,ko01210,ko01230,ko01240
pme1730	C4H6O4	D-Erythronolactone	Organic acids	Organic acids	203264	196647	233677	223966	FALSE	TRUE	FALSE	YES	YES	YES	189152	259861	264536	296125	YES	YES	YES	NO	YES	YES	279027	364450	346131	270299	YES	NO	NO	YES	YES	YES	-	-
pme1975	C3H4O4	Malonic acid	Organic acids	Organic acids	225929	212939	251097	238204	FALSE	TRUE	FALSE	YES	NO	YES	174755	154799	151803	138730	NO	NO	NO	YES	NO	NO	210311	210140	211754	219956	NO	YES	YES	NO	NO	NO	C00383	ko00061,ko00240,ko00410,ko01100,ko01212
pme3011	C4H9NO2	γ-Aminobutyric acid	Organic acids	Organic acids	6.9749e+06	223910	379039	317637	FALSE	TRUE	FALSE	NO	NO	NO	3.10155e+06	258529	204787	259114	NO	NO	YES	YES	NO	YES	2.75689e+06	688673	745380	588761	NO	YES	NO	NO	NO	NO	C00334	ko00250,ko00330,ko00410,ko00650,ko00760,ko01100
Zmgn001448	C7H12O5	2-Propylmalic Acid*	Organic acids	Organic acids	140775	500460	768456	694913	TRUE	TRUE	FALSE	YES	NO	YES	170108	315782	528969	460803	YES	YES	NO	YES	NO	NO	446429	1.06703e+06	1.71229e+06	2.19924e+06	YES	YES	YES	YES	YES	YES	C05994	ko00620
Lmbn001754	C7H12O5	3-Isopropylmalic Acid*	Organic acids	Organic acids	140775	500460	768456	694913	TRUE	TRUE	FALSE	NO	NO	YES	170108	315782	528969	460803	YES	YES	NO	NO	NO	YES	446429	1.06703e+06	1.71229e+06	2.19924e+06	YES	YES	YES	NO	NO	NO	C04411	ko00290,ko01100,ko01110,ko01210,ko01230
pmb2826	C5H8O5	L-Citramalic acid	Organic acids	Organic acids	539234	584055	920905	781243	TRUE	TRUE	FALSE	NO	NO	YES	622705	644519	827796	910987	YES	YES	YES	NO	NO	NO	530382	887552	992771	895464	YES	YES	NO	NO	NO	YES	C02614	ko00660,ko01100
pme3034	C5H8O4	Ethylmalonic acid*	Organic acids	Organic acids	43381.2	32184.4	38230.4	20489	FALSE	TRUE	FALSE	YES	NO	YES	19245	17203	16301.2	20543.5	NO	NO	YES	NO	NO	NO	65005.3	63910.7	45289.2	43665	NO	NO	NO	NO	YES	YES	-	-
pme0278	C7H14N2O4	2,6-Diaminooimelic acid	Organic acids	Organic acids	205405	304945	301635	350924	TRUE	FALSE	TRUE	YES	NO	YES	277553	288962	343465	398323	YES	YES	YES	YES	YES	YES	252876	289724	398671	461437	YES	YES	YES	YES	NO	NO	C00666	ko00300,ko00470,ko01100,ko01110,ko01230
MWS2040	CH4O3S	Methanesulfonic acid	Organic acids	Organic acids	487968	485939	455118	503351	FALSE	FALSE	TRUE	YES	NO	YES	850969	671670	753747	947389	NO	YES	YES	YES	YES	NO	752130	761562	896314	1.13841e+06	YES	YES	YES	YES	NO	YES	C11145	ko00920,ko01100
pme0295	C6H11NO3	4-Acetamidobutyric acid	Organic acids	Organic acids	467168	561229	502227	512254	TRUE	FALSE	TRUE	NO	NO	YES	529776	462199	631257	845615	NO	YES	YES	NO	NO	YES	683299	1.17302e+06	897547	1.00248e+06	YES	NO	YES	NO	NO	NO	C02946	ko00330,ko01100
mws0567	C5H11N3O2	4-Guanidinobutyric acid	Organic acids	Organic acids	3.92878e+06	4.789e+06	4.24058e+06	5.36681e+06	TRUE	FALSE	TRUE	NO	NO	YES	4.13008e+06	4.53376e+06	6.29833e+06	7.37277e+06	YES	YES	YES	NO	NO	YES	3.80228e+06	3.99772e+06	3.69521e+06	4.1781e+06	YES	NO	YES	NO	NO	NO	C01035	ko00330,ko01100
mws0262	C4H6O6	L-Tartaric acid	Organic acids	Organic acids	296364	203636	278122	242829	FALSE	TRUE	FALSE	NO	NO	YES	372116	227119	363112	347092	NO	YES	NO	NO	NO	NO	230560	267214	419717	431166	YES	YES	YES	NO	NO	YES	C00898	ko00630,ko01100
Zmyn000247	C5H8O5	2-Hydroxyglutaric Acid	Organic acids	Organic acids	238154	298243	337967	311840	TRUE	TRUE	FALSE	YES	NO	YES	247741	282828	397712	469328	YES	YES	YES	YES	YES	NO	377504	709040	843275	626401	YES	YES	NO	YES	YES	YES	C03196	ko00310,ko01100
mws0281	C6H8O7	Citric Acid	Organic acids	Organic acids	8.04191e+06	1.00808e+07	1.5056e+07	1.25921e+07	TRUE	TRUE	FALSE	NO	YES	NO	7.65032e+06	1.13191e+07	1.62622e+07	1.80307e+07	YES	YES	YES	NO	NO	NO	1.2482e+07	2.34229e+07	3.33319e+07	2.19598e+07	YES	YES	NO	NO	NO	NO	C00158	ko00020,ko00250,ko00630,ko01100,ko01110,ko01200,ko01210,ko01230,ko01240
pme1216	C6H5NO2	2-Picolinic acid*	Organic acids	Organic acids	87798.9	60420.4	69225	67159.3	FALSE	TRUE	FALSE	YES	YES	NO	181859	99419.8	90701.4	102556	NO	NO	YES	YES	NO	NO	156362	144726	119381	157780	NO	NO	YES	NO	NO	NO	C10164	ko00380,ko01100
pme1654	C12H18O3	Jasmonic acid	Organic acids	Organic acids	1.0842e+06	47931.6	48791.5	42967.1	FALSE	TRUE	FALSE	NO	YES	NO	80448.8	48038.3	49735.8	9	NO	YES	NO	YES	NO	NO	125829	30568.2	20904.7	13633.6	NO	NO	NO	NO	YES	NO	C08491	ko00592,ko01100,ko01110,ko04075
mws0576	C4H8O3	3-Hydroxybutyric acid	Organic acids	Organic acids	238118	229663	246480	275084	FALSE	TRUE	TRUE	NO	YES	NO	192039	161259	149714	132888	NO	NO	NO	NO	NO	NO	221666	222542	193191	217554	YES	NO	YES	NO	YES	NO	C01089	ko00650,ko01100
pme2761	C5H6O6	4-Hydroxy-2-oxoglutaric acid	Organic acids	Organic acids	196906	180194	189373	177838	FALSE	TRUE	FALSE	YES	NO	YES	143333	258627	249971	200193	YES	NO	NO	YES	NO	YES	222582	268930	199262	191328	YES	NO	NO	NO	NO	NO	C01127	ko00630,ko01100
pme3017	C4H9NO2	2-Aminoisobutyric acid*	Organic acids	Organic acids	1.52411e+07	2.15341e+07	2.1239e+07	1.93687e+07	TRUE	FALSE	FALSE	NO	NO	YES	1.55573e+07	1.81311e+07	1.04245e+07	8.31938e+06	YES	NO	NO	NO	NO	NO	2.03969e+07	1.96714e+07	1.25801e+07	1.13609e+07	NO	NO	NO	NO	NO	YES	C03665	-
mws0242	C8H14O4	Suberic Acid	Organic acids	Organic acids	83534.6	73045.2	68474.2	60354.2	FALSE	FALSE	FALSE	NO	NO	YES	87348.3	65176.2	69652.2	79450.5	NO	YES	YES	NO	NO	NO	64787.1	54610.7	71145.1	72684.1	NO	YES	YES	NO	NO	YES	C08278	-
mws0147	C5H10O3	β-Hydroxyisovaleric acid	Organic acids	Organic acids	166940	116459	158642	133632	FALSE	TRUE	FALSE	YES	NO	YES	248268	307908	254646	202865	YES	NO	NO	YES	YES	NO	177311	182787	194976	184774	YES	YES	NO	YES	YES	NO	C20827	ko00280,ko01100
ML10176345	C7H8O5	3-Dehydroshikimic acid	Organic acids	Organic acids	1.53173e+06	1.94468e+06	2.13644e+06	1.83639e+06	TRUE	TRUE	FALSE	YES	NO	YES	1.67439e+06	3.00944e+06	2.31065e+06	1.63665e+06	YES	NO	NO	YES	NO	YES	2.18061e+06	2.16514e+06	1.49515e+06	1.20125e+06	NO	NO	NO	YES	YES	YES	C02637	ko00400,ko00999,ko01100,ko01110,ko01230,ko01240
Lmsn015919	C6H18O24P6	Phytic acid	Organic acids	Organic acids	326901	395209	437760	411613	TRUE	TRUE	FALSE	YES	NO	NO	330401	420491	444071	439172	YES	YES	NO	YES	YES	YES	352371	443999	450064	432954	YES	YES	NO	NO	YES	NO	C01204	ko00562,ko01100,ko04070
mws2124	C2H5O6P	2-Phosphoglycolate	Organic acids	Organic acids	174720	207630	183134	156550	TRUE	FALSE	FALSE	YES	NO	YES	180593	192018	169634	156215	YES	NO	NO	NO	YES	YES	222348	225964	177295	184251	YES	NO	YES	NO	YES	YES	-	-
Lmmn003323	C16H32O3	2-Hydroxyhexadecanoic acid	Organic acids	Organic acids	508156	285949	666481	1.19159e+06	FALSE	TRUE	TRUE	NO	YES	YES	297478	282963	309629	417516	NO	YES	YES	NO	YES	YES	305838	208262	262316	629783	NO	YES	YES	YES	YES	YES	-	-
pme3009	C6H6O6	Trans-Citridic acid	Organic acids	Organic acids	1.25995e+07	1.21646e+07	1.06209e+07	1.05862e+07	FALSE	FALSE	FALSE	YES	YES	YES	1.22733e+07	1.25654e+07	9.91706e+06	9.02454e+06	YES	NO	NO	YES	NO	NO	1.22406e+07	1.02287e+07	9.34721e+06	1.02837e+07	NO	NO	YES	YES	NO	NO	C02341	ko00660,ko01100
MWS1798	C6H8O2	2,4-Hexadienoic acid	Organic acids	Organic acids	343479	350910	379132	396969	TRUE	TRUE	TRUE	YES	NO	YES	417775	350206	376074	375677	NO	YES	NO	NO	YES	YES	453818	358845	346341	370321	NO	NO	YES	NO	NO	YES	-	-
Lmbn001467	C7H13NO3	5-Acetamidopentanoic Acid	Organic acids	Organic acids	20989.3	7730.07	8733.02	9549.76	FALSE	TRUE	TRUE	NO	NO	YES	27660	13180.7	24121.6	29186.5	NO	YES	YES	NO	YES	YES	14377.6	18243.8	30337.9	21984.1	YES	YES	NO	YES	YES	YES	C03087	ko00310,ko01100
mws2125	C3H5O6P	Phosphoenolpyruvate	Organic acids	Organic acids	560946	510837	290832	241456	FALSE	FALSE	FALSE	NO	NO	YES	456842	577424	225587	195888	YES	NO	NO	NO	NO	YES	910191	413015	213670	204798	NO	NO	NO	NO	NO	YES	C00074	ko00010,ko00020,ko00400,ko00440,ko00620,ko00710,ko00999,ko01100,ko01110,ko01200,ko01230,ko01240
Rfmb320	C7H13NO2	1-Methylpiperidine-2-carboxylic acid	Organic acids	Organic acids	816311	1.13439e+06	1.81498e+06	1.87164e+06	TRUE	TRUE	TRUE	NO	YES	YES	874613	1.2394e+06	2.06839e+06	2.32149e+06	YES	YES	YES	NO	YES	YES	653789	1.20949e+06	2.30522e+06	2.9956e+06	YES	YES	YES	NO	YES	NO	-	-
MW0004001	C5H4O3	3-Furoic acid	Organic acids	Organic acids	924061	315333	665030	500811	FALSE	TRUE	FALSE	YES	NO	NO	2.4196e+06	786108	2.03627e+06	1.93197e+06	NO	YES	NO	YES	NO	NO	538659	961823	1.92405e+06	2.90516e+06	YES	YES	YES	YES	NO	NO	-	-
pme2589	C6H8O5	2-Oxoadipic acid	Organic acids	Organic acids	127774	78521.5	97941.6	98554.9	FALSE	TRUE	TRUE	YES	YES	YES	142790	103922	128026	116036	NO	YES	NO	NO	YES	YES	115344	112787	126635	120198	NO	YES	NO	YES	YES	NO	C00322	ko00300,ko00310,ko00380,ko01100,ko01110,ko01210,ko01230,ko01240
Zmgn000217	C5H6O4	Methylenesuccinic acid	Organic acids	Organic acids	55264	71469	95638.6	74225.3	TRUE	TRUE	FALSE	NO	NO	NO	43525.8	63643.3	89617.8	109167	YES	YES	YES	YES	NO	YES	71331.5	132075	214911	146662	YES	YES	NO	YES	YES	NO	C00490	ko00660,ko01100
MWS1962	C10H16O	cis-Citral	Organic acids	Organic acids	402485	486962	381181	507418	TRUE	FALSE	TRUE	YES	NO	NO	500356	409171	481773	480657	NO	YES	NO	YES	NO	NO	462211	464437	374582	330911	YES	NO	NO	NO	NO	YES	C09847	ko01110
MWS1837	C8H15NO2	Tranexamic Acid	Organic acids	Organic acids	170856	134935	98557.4	130720	FALSE	FALSE	TRUE	YES	YES	YES	156399	115553	174389	187595	NO	YES	YES	NO	YES	YES	127951	147853	126618	126871	YES	NO	YES	YES	YES	YES	-	-
pmf0096	C2H2O4	Oxalic acid	Organic acids	Organic acids	105385	51330.7	36515.8	49426.1	FALSE	FALSE	TRUE	NO	NO	NO	91943.2	43076.5	38360.3	52216.9	NO	NO	YES	NO	NO	NO	103392	43744	33335.2	40477.4	NO	NO	YES	NO	NO	NO	C00209	ko00230,ko00630,ko01100
Lmgn000160	C4H8N2O3	3-Ureidopropionic Acid	Organic acids	Organic acids	5875.65	7344.27	9122.94	9051.7	TRUE	TRUE	FALSE	YES	NO	YES	5608.22	6420.75	5579.87	4475.6	YES	NO	NO	YES	NO	YES	4032.94	8009.36	10519.8	11496	YES	YES	YES	NO	NO	NO	C02642	ko00240,ko00410,ko00770,ko01100
pme3186	C3H7O6P	DL-Glyceraldehyde-3-phosphate	Organic acids	Organic acids	470727	470138	395333	406629	FALSE	FALSE	TRUE	YES	NO	NO	342060	556929	430306	309332	YES	NO	NO	YES	NO	YES	425028	433949	322895	297915	YES	NO	NO	YES	NO	YES	C00661	-
Wmzn000227	C6H10O4	2,2-Dimethylsuccinic acid	Organic acids	Organic acids	7077.1	4614.05	5814.74	8494.89	FALSE	TRUE	TRUE	NO	NO	YES	9802.62	3966.9	2506.59	2896.79	NO	NO	YES	NO	NO	NO	5825.7	4356.72	6126.95	9180.94	NO	YES	YES	NO	NO	YES	-	-
MWS5136	C6H10O4	Mono-Methyl Glutarate*	Organic acids	Organic acids	7273.2	11923.8	9812.51	11147.4	TRUE	FALSE	TRUE	NO	YES	NO	15657.3	12120.8	22098.3	25303.5	NO	YES	YES	YES	NO	YES	9091.8	8845.73	14893.2	16068.7	NO	YES	YES	NO	YES	YES	-	-
Zmdp000917	C6H13N3O2	δ-Guanidinovaleric acid	Organic acids	Organic acids	142215	126253	185732	137872	FALSE	TRUE	FALSE	YES	YES	NO	136865	136448	139670	165316	NO	YES	YES	YES	NO	NO	218429	212010	255144	303664	NO	YES	YES	NO	YES	NO	-	-
Lmbn001676	C6H10O4	3-Hydroxy-3-Methyl-2-Oxopentanoic Acid*	Organic acids	Organic acids	9421.62	11881.8	13826.8	10211.2	TRUE	TRUE	FALSE	YES	YES	NO	18886.8	14132.5	16725.8	21598	NO	YES	YES	YES	YES	NO	8584.56	8558.72	11957.1	17619.8	NO	YES	YES	YES	YES	NO	C14463	ko00290,ko01110,ko01210
pme2380	C5H6O5	α-Ketoglutaric acid	Organic acids	Organic acids	366709	248620	348445	222030	FALSE	TRUE	FALSE	NO	NO	YES	275899	213416	136889	62645.8	NO	NO	NO	NO	YES	YES	251689	76714.3	143708	67104.8	NO	YES	NO	NO	NO	NO	C00026	ko00020,ko00040,ko00053,ko00220,ko00250,ko00300,ko00310,ko00340,ko00430,ko00470,ko00630,ko00650,ko00660,ko01100,ko01110,ko01200,ko01210,ko01230,ko01240
pmf0175	C10H22O	2-Decanol*	Others	Alcohol compounds	4.4961e+06	4.89865e+06	4.54447e+06	4.74988e+06	TRUE	FALSE	TRUE	YES	YES	NO	4.45202e+06	4.55477e+06	4.80794e+06	5.095e+06	YES	YES	YES	NO	YES	YES	4.85423e+06	4.83778e+06	5.09703e+06	5.02879e+06	NO	YES	NO	NO	YES	YES	-	-
Lmqp006559	C20H43NO2	2-Amino-1,3-eicosanediol	Others	Alcohol compounds	1.4033e+06	1.26524e+06	1.18434e+06	1.21689e+06	FALSE	FALSE	TRUE	YES	NO	NO	1.88446e+06	1.35422e+06	1.31148e+06	1.26701e+06	NO	NO	NO	YES	YES	NO	2.21311e+06	1.29951e+06	1.21317e+06	1.28262e+06	NO	NO	YES	YES	NO	NO	-	-
MWS0618	C9H19NO4	Pantothenol	Others	Alcohol compounds	38154.7	50484.1	48170.9	50336.1	TRUE	FALSE	TRUE	NO	YES	NO	28068.6	39283	35594.6	35901.4	YES	NO	YES	YES	NO	NO	33787.1	49934.1	37352.5	36698.7	YES	NO	NO	YES	NO	NO	-	-
pme1261	C9H19NO4	D-Panthenol	Others	Alcohol compounds	94467.4	123953	50456	36225.2	TRUE	FALSE	FALSE	YES	NO	YES	26491.6	148636	41118.4	31061.6	YES	NO	NO	YES	NO	NO	56811.6	231362	27453.9	44510	YES	NO	YES	YES	NO	NO	C05944	ko00770
pmp001267	C21H37NO	2-(Dodecylamino)-3-phenyl-1-propanol	Others	Alcohol compounds	256651	147045	171934	127914	FALSE	TRUE	FALSE	NO	NO	YES	244529	254929	240613	214416	YES	NO	NO	YES	NO	NO	240395	155422	130229	132290	NO	NO	YES	YES	NO	NO	-	-
pmf0256	C6H14O	3-Methyl-1-pentanol	Others	Alcohol compounds	15763.5	5255.59	8819.97	6821.6	FALSE	TRUE	FALSE	YES	NO	YES	48545.7	8180.72	67979.6	48969.1	NO	YES	NO	YES	YES	YES	7451.16	9008.9	24214.7	81365.7	YES	YES	YES	YES	NO	YES	-	-
pmf0174	C10H22O	1-Decanol*	Others	Alcohol compounds	3.57637e+06	3.60303e+06	3.3106e+06	3.48787e+06	TRUE	FALSE	TRUE	NO	NO	YES	3.52422e+06	3.25177e+06	3.32008e+06	3.52799e+06	NO	YES	YES	YES	YES	YES	3.74346e+06	3.27088e+06	3.25482e+06	3.96962e+06	NO	NO	YES	NO	YES	YES	C01633	-
Zmdp000376	C5H11N3O	4-Guanidinobutanal	Others	Aldehyde compounds	1.42007e+07	1.19527e+07	1.2606e+07	1.20292e+07	FALSE	TRUE	FALSE	NO	YES	NO	2.13073e+07	1.07988e+07	8.56992e+06	1.03564e+07	NO	NO	YES	NO	NO	NO	1.88584e+07	1.19228e+07	1.34134e+07	1.09055e+07	NO	YES	NO	YES	NO	YES	-	-
MWS1844	C14H18O	2-Pentyl-3-phenyl-2-propenal	Others	Aldehyde compounds	49425.1	57768.3	56905.7	62318.8	TRUE	FALSE	TRUE	YES	YES	NO	56725.2	61044.8	57838.9	61317.9	YES	NO	YES	YES	YES	YES	50331.2	55670.1	54035.5	68415.1	YES	NO	YES	YES	YES	NO	C12288	-
MWS20172	C6H6O3	5-Hydroxymethylfurfural	Others	Aldehyde compounds	1.0758e+06	1.11607e+06	1.26896e+06	1.12461e+06	TRUE	TRUE	FALSE	NO	YES	NO	1.20451e+06	1.47897e+06	1.32856e+06	1.3488e+06	YES	NO	YES	NO	YES	NO	843737	943812	948850	1.00479e+06	YES	YES	YES	NO	YES	YES	C11101	-
Lmbn002644	C8H8O	4-Methylbenzaldehyde*	Others	Aldehyde compounds	46976.8	73482	60102	75252.3	TRUE	FALSE	TRUE	NO	YES	YES	82085.3	124409	40360.3	62647.2	YES	NO	YES	NO	YES	YES	37494.5	76473.3	27234.6	25996.6	YES	NO	NO	NO	YES	NO	C06758	ko01100
Lmbn002737	C8H8O	3-Methylbenzaldehyde*	Others	Aldehyde compounds	42239.9	60877	42591.9	52153	TRUE	FALSE	TRUE	YES	NO	YES	68521.6	85325	27239.5	42060.9	YES	NO	YES	NO	YES	YES	42783.3	51806.3	19653.1	16179.7	YES	NO	NO	YES	YES	NO	C07209	ko01100
MW0137583	C16H12O7	Capillarisin	Others	Chromone	1.46943e+06	1.22936e+06	930890	1.74432e+06	FALSE	FALSE	TRUE	YES	NO	YES	3.90596e+06	2.35389e+06	2.76905e+06	3.57761e+06	NO	YES	YES	YES	NO	YES	1.89359e+06	1.66209e+06	1.73271e+06	2.16155e+06	NO	YES	YES	NO	NO	NO	C08999	-
Lmbp010382	C18H16O3	6-Methoxy-2-(2-phenylethyl)chromone	Others	Chromone	155466	153130	133386	149825	FALSE	FALSE	TRUE	NO	YES	NO	136984	144442	158397	122885	YES	YES	NO	YES	NO	NO	133022	146179	142042	147213	YES	NO	YES	YES	YES	NO	-	-
MWSHY0141	C9H6O3	7-Hydroxy-4-chromone	Others	Chromone	1.87345e+06	2.62131e+06	2.87213e+06	3.38242e+06	TRUE	TRUE	TRUE	YES	NO	YES	1.62573e+06	1.58857e+06	1.9607e+06	1.72801e+06	NO	YES	NO	YES	YES	NO	1.98502e+06	1.77424e+06	1.34791e+06	2.22235e+06	NO	NO	YES	YES	NO	YES	-	-
Smnp003048	C16H18O9	8-C-glucosyl-noreugenin	Others	Chromone	1.41041e+06	1.39515e+06	1.50506e+06	1.5583e+06	FALSE	TRUE	TRUE	NO	YES	NO	1.24837e+06	2.04323e+06	1.73518e+06	1.77406e+06	YES	NO	YES	NO	YES	NO	1.09043e+06	1.20676e+06	1.1299e+06	1.39988e+06	YES	NO	YES	NO	YES	NO	-	-
Hmyp002315	C15H10O7	3,5,7,4'-Tetrahydroxy-Coumaronochromone	Others	Chromone	2.11721e+07	1.34776e+07	1.20775e+07	9.80977e+06	FALSE	FALSE	FALSE	NO	NO	YES	1.9173e+07	1.82338e+07	1.90392e+07	1.65736e+07	NO	YES	NO	NO	YES	NO	1.8755e+07	1.56524e+07	1.65122e+07	1.6917e+07	NO	YES	YES	NO	NO	NO	-	-
Wbmp003302	C10H12O2	Frambinone	Others	Ketone compounds	982096	1.57032e+06	1.5965e+06	1.0385e+06	TRUE	TRUE	FALSE	NO	YES	NO	1.64021e+06	2.91494e+06	1.6644e+06	1.84017e+06	YES	NO	YES	NO	YES	NO	1.83678e+06	2.38819e+06	2.32091e+06	1.93239e+06	YES	NO	NO	NO	YES	YES	-	-
MW0127058	C11H20O2	6-Hexyltetrahydro-2H-pyran-2-one	Others	Ketone compounds	51994.1	20315.8	52304.4	59523.6	FALSE	TRUE	TRUE	NO	YES	NO	280507	23079.9	25517.8	56991.4	NO	YES	YES	NO	YES	NO	57885.1	13886.7	42596.7	62154.1	NO	YES	YES	NO	YES	YES	-	-
Hmtn000828	C8H10O4	4,6-Dimethoxy-5-methyl-2H-Pyran-2-one	Others	Ketone compounds	34733.9	24585.6	29485	27537.8	FALSE	TRUE	FALSE	YES	YES	NO	37962.8	26734.9	59400	49961.8	NO	YES	NO	YES	NO	NO	123722	120308	145668	149295	NO	YES	YES	YES	NO	NO	-	-
MW0112082	C8H9NO	2-Aminoacetophenone	Others	Ketone compounds	325351	143963	247447	151735	FALSE	TRUE	FALSE	YES	YES	NO	508401	257828	240964	325244	NO	NO	YES	NO	NO	YES	63528	195263	191799	197561	YES	NO	YES	NO	YES	NO	-	-
mws1648	C6H8O2	Cyclohexane-1,3-dione	Others	Ketone compounds	41505.8	32903.7	32354.2	27353.7	FALSE	FALSE	FALSE	NO	NO	NO	25209.5	19146.1	20872.1	21402.5	NO	YES	YES	YES	NO	YES	41845	49406.7	46067.1	42934.3	YES	NO	NO	YES	YES	NO	C01066	-
MW0129513	C16H16O4	1-(2,6-Dihydroxy-4-methoxyphenyl)-3-phenyl-1-propanone	Others	Ketone compounds	2052.23	3951.29	8171.03	6942.75	TRUE	TRUE	FALSE	YES	NO	NO	144064	338248	928394	785320	YES	YES	NO	NO	YES	NO	6705.98	2356.98	8296.35	8522.68	NO	YES	YES	NO	YES	NO	C09644	-
MW0130411	C15H14O4	2',4',6'-Trihydroxydihydrochalcone	Others	Ketone compounds	147168	159436	184945	248809	TRUE	TRUE	TRUE	YES	YES	YES	9	85228.3	295191	317539	YES	YES	YES	YES	NO	YES	40470.3	63515.8	142455	107013	YES	YES	NO	YES	NO	NO	-	-
Zahn007990	C11H18O3	5-hydroxy-3,4-dimeth-yl-5-pentylfuran-2(5H)-one	Others	Others	72517.1	62588.2	64486.8	58269.7	FALSE	TRUE	FALSE	NO	NO	YES	303970	63882.1	64463.8	69120.7	NO	YES	YES	NO	YES	NO	60534.6	49661	56511	111988	NO	YES	YES	NO	YES	YES	-	-
Hahn002084	C24H28O13	6'-O-caffeoylcatalpol	Others	Others	219138	219241	180926	245340	TRUE	FALSE	TRUE	YES	NO	NO	76951	73180.5	95201	95163	NO	YES	NO	YES	NO	NO	175569	165468	244595	227629	NO	YES	NO	YES	NO	NO	-	-
Zmxn110201	C14H20O9	2,6-Dimethoxy-4-hydroxyphenol-1-O-ß-D-glucopyranoside	Others	Others	4.5266e+06	4.50758e+06	5.16297e+06	4.8547e+06	FALSE	TRUE	FALSE	YES	NO	YES	3.33271e+06	2.9007e+06	5.15835e+06	5.13697e+06	NO	YES	NO	YES	NO	YES	1.06056e+07	1.1312e+07	9.48439e+06	1.0179e+07	YES	NO	YES	YES	NO	NO	-	-
pmb0302	C2H8NO3P	2-Aminoethylphosphonate	Others	Others	156395	238793	235100	199971	TRUE	FALSE	FALSE	YES	NO	YES	93166.2	174595	112880	111639	YES	NO	NO	YES	YES	NO	148085	205488	158361	151565	YES	NO	NO	NO	YES	NO	C03557	ko00440,ko01100,ko02010
Latp011219	C10H12O	3,5-Dimethyl-2,3-dihydrobenzofuran	Others	Others	8.4249e+06	8.87547e+06	1.01793e+07	9.00496e+06	TRUE	TRUE	FALSE	YES	YES	YES	8.04902e+06	1.02844e+07	8.68735e+06	1.06455e+07	YES	NO	YES	YES	NO	NO	9.952e+06	1.09855e+07	1.06422e+07	7.9218e+06	YES	NO	NO	NO	YES	YES	-	-
pmb0764	C6H9NOS	4-Methyl-5-thiazoleethanol	Others	Others	61837.2	23235.6	37004.3	25958.7	FALSE	TRUE	FALSE	NO	NO	YES	25567.4	31557.2	41539.4	31570.3	YES	YES	NO	NO	NO	YES	22654.9	20763.2	29579.3	41918.8	NO	YES	YES	YES	NO	NO	C04294	ko00730,ko01100,ko01240
mws0344	C5H10O6	D-Xylonic acid	Others	Saccharides	1.8524e+07	1.71241e+07	1.85675e+07	1.84323e+07	FALSE	TRUE	FALSE	NO	NO	NO	1.80429e+07	1.2259e+07	1.5829e+07	1.79354e+07	NO	YES	YES	NO	NO	NO	1.30708e+07	1.51248e+07	2.04815e+07	2.28695e+07	YES	YES	YES	NO	NO	YES	C00502	ko00040,ko01100
pmf0139	C6H12O6	D-Galactose*	Others	Saccharides	4.44085e+06	3.36137e+06	3.49572e+06	3.40605e+06	FALSE	TRUE	FALSE	YES	NO	YES	4.97149e+06	3.79814e+06	3.52527e+06	3.51243e+06	NO	NO	NO	YES	NO	NO	4.6259e+06	4.83183e+06	4.65474e+06	4.47335e+06	YES	NO	NO	YES	NO	NO	C00124	ko00052,ko01100
mws0889	C4H8O5	D-Threonic Acid	Others	Saccharides	3.02628e+06	4.27452e+06	4.24603e+06	4.17624e+06	TRUE	FALSE	FALSE	NO	YES	NO	2.30034e+06	3.4701e+06	3.42722e+06	3.691e+06	YES	NO	YES	YES	NO	YES	3.69792e+06	4.98797e+06	4.09629e+06	3.56115e+06	YES	NO	NO	YES	NO	YES	C21649	-
pmf0138	C6H12O6	D-Mannose*	Others	Saccharides	2.82428e+06	2.12176e+06	2.30721e+06	2.14721e+06	FALSE	TRUE	FALSE	YES	NO	YES	3.32044e+06	2.44558e+06	2.37718e+06	2.48902e+06	NO	NO	YES	YES	NO	YES	3.41093e+06	3.059e+06	3.01819e+06	3.08386e+06	NO	NO	YES	NO	YES	NO	C00159	ko00051,ko00052,ko00520,ko01100,ko01250,ko02010
pme0519	C12H22O11	D-Sucrose*	Others	Saccharides	4.77586e+07	6.99936e+07	6.29463e+07	6.61812e+07	TRUE	FALSE	TRUE	NO	YES	YES	4.07911e+07	5.64969e+07	5.8068e+07	5.77806e+07	YES	YES	NO	NO	YES	YES	4.90244e+07	5.68639e+07	6.8303e+07	6.57873e+07	YES	YES	NO	NO	YES	YES	C00089	ko00052,ko00500,ko01100,ko01110,ko02010
pme2253	C6H10O6	L-Gulono-1,4-Lactone*	Others	Saccharides	2.69735e+06	2.97142e+06	2.86675e+06	2.7446e+06	TRUE	FALSE	FALSE	NO	NO	YES	2.03592e+06	3.01506e+06	2.69447e+06	2.43763e+06	YES	NO	NO	NO	YES	NO	2.85562e+06	2.77563e+06	2.01491e+06	1.98687e+06	NO	NO	NO	NO	YES	YES	C01040	ko00053,ko01100,ko01240
mws1164	C6H12O6	D-Fructose*	Others	Saccharides	4.35041e+06	3.06062e+06	3.06525e+06	2.95064e+06	FALSE	TRUE	FALSE	YES	NO	YES	4.16408e+06	3.60991e+06	3.23145e+06	2.92747e+06	NO	NO	NO	NO	NO	YES	4.39355e+06	4.47012e+06	4.40518e+06	4.25313e+06	YES	NO	NO	YES	NO	NO	C05003	-
pme3705	C6H10O7	D-Glucoronic acid*	Others	Saccharides	767190	774526	857624	824936	TRUE	TRUE	FALSE	YES	NO	YES	767235	947378	857262	875364	YES	NO	YES	YES	NO	NO	930030	924900	986787	1.00893e+06	NO	YES	YES	NO	NO	NO	C00191	ko00040,ko00053,ko00520,ko00562,ko01100,ko01240,ko01250
MWSmce165	C6H14O5	L-Fucitol	Others	Saccharides	5.40661e+06	3.05386e+06	4.25125e+06	3.72511e+06	FALSE	TRUE	FALSE	YES	NO	YES	7.55047e+06	2.79571e+06	7.34094e+06	6.9728e+06	NO	YES	NO	YES	YES	YES	4.02543e+06	4.51126e+06	1.0533e+07	1.27008e+07	YES	YES	YES	NO	YES	YES	-	-
Lmbn000198	C4H6O5	3-Dehydro-L-Threonic Acid*	Others	Saccharides	3.98542e+07	3.86276e+07	4.45695e+07	4.69934e+07	FALSE	TRUE	TRUE	NO	YES	YES	4.13717e+07	3.26932e+07	5.15077e+07	5.7467e+07	NO	YES	YES	NO	YES	NO	4.51625e+07	4.48896e+07	4.2674e+07	4.60124e+07	NO	NO	YES	NO	YES	YES	C03064	ko00053,ko01100
mws2104	C7H14O6	D-Pinitol	Others	Saccharides	3.17089e+06	3.41893e+06	4.07293e+06	3.7659e+06	TRUE	TRUE	FALSE	YES	NO	YES	3.5322e+06	4.37986e+06	4.20539e+06	4.52636e+06	YES	NO	YES	YES	YES	NO	4.26924e+06	4.4287e+06	4.81556e+06	4.86127e+06	YES	YES	YES	YES	YES	NO	C03844	-
Zmyn000108	C6H10O8	D-Saccharic acid*	Others	Saccharides	2.63532e+06	2.65453e+06	2.74552e+06	2.50187e+06	TRUE	TRUE	FALSE	NO	YES	NO	2.35172e+06	2.47487e+06	2.16544e+06	2.19816e+06	YES	NO	YES	NO	NO	YES	3.66582e+06	4.08132e+06	2.77993e+06	3.05947e+06	YES	NO	YES	NO	NO	YES	C00818	ko00053,ko01100
MWS0559	C6H10O5	1,6-anhydro-β-D-glucose	Others	Saccharides	154320	123227	84796	115518	FALSE	FALSE	TRUE	NO	YES	YES	169715	123347	102738	105017	NO	NO	YES	NO	YES	YES	170863	152408	148792	150072	NO	NO	YES	YES	YES	YES	-	-
Hmcn000192	C7H14O7	Sedoheptulose	Others	Saccharides	1.66615e+06	1.94888e+06	2.02368e+06	1.91754e+06	TRUE	TRUE	FALSE	YES	NO	YES	1.7023e+06	1.8775e+06	1.9432e+06	1.95604e+06	YES	YES	YES	YES	YES	YES	2.48668e+06	3.16933e+06	2.61567e+06	2.78842e+06	YES	NO	YES	NO	YES	YES	C02076	ko00710,ko01100
mws1189	C6H10O7	D-Galacturonic acid*	Others	Saccharides	743265	767899	831937	793673	TRUE	TRUE	FALSE	NO	NO	YES	750488	884497	880539	895612	YES	NO	YES	NO	YES	NO	855571	933615	967222	1.05677e+06	YES	YES	YES	YES	NO	NO	C00333	ko00040,ko00053,ko00520,ko01100,ko01240,ko01250,ko02010
pme0534	C6H12O7	Gluconic acid	Others	Saccharides	4.57464e+06	4.81378e+06	4.69107e+06	5.01155e+06	TRUE	FALSE	TRUE	YES	NO	YES	3.1508e+06	4.16596e+06	3.6071e+06	3.73766e+06	YES	NO	YES	YES	NO	YES	6.11667e+06	6.05121e+06	6.88539e+06	5.24529e+06	NO	YES	NO	NO	NO	NO	C00257	ko00030,ko01100,ko01110,ko01200
mws0854	C6H12O5	Rhamnose*	Others	Saccharides	327711	322188	326138	313534	FALSE	TRUE	FALSE	YES	NO	NO	324455	294582	314583	295885	NO	YES	NO	YES	NO	NO	352559	413086	388096	431206	YES	NO	YES	YES	YES	NO	C00507	ko00051,ko01100
mws1595	C6H12O5	D-Fucose*	Others	Saccharides	327711	322188	326138	313534	FALSE	TRUE	FALSE	NO	NO	YES	324455	294582	314583	295885	NO	YES	NO	NO	YES	NO	352559	413086	388096	431206	YES	NO	YES	NO	NO	NO	C01018	-
MWSmce676	C5H10O5	D-Arabinose*	Others	Saccharides	451163	373514	444614	389187	FALSE	TRUE	FALSE	NO	NO	YES	586344	369688	513249	501690	NO	YES	NO	NO	YES	NO	299776	450563	589543	649715	YES	YES	YES	NO	YES	NO	C00216	ko00040,ko00053,ko00520,ko01100,ko01250
Hmln000297	C6H12O6	Inositol*	Others	Saccharides	4.1096e+06	2.92988e+06	2.94446e+06	2.89425e+06	FALSE	TRUE	FALSE	YES	YES	NO	4.17662e+06	3.15697e+06	3.00611e+06	2.90581e+06	NO	NO	NO	YES	YES	NO	4.56864e+06	4.30423e+06	3.94287e+06	4.0202e+06	NO	NO	YES	YES	YES	NO	C00137	ko00052,ko00053,ko00562,ko01100,ko01110,ko01250,ko02010,ko04070
MWSmce220	C6H10O6	D-Glucono-1,5-lactone*	Others	Saccharides	3.1156e+06	3.3553e+06	3.3426e+06	3.32488e+06	TRUE	FALSE	FALSE	NO	NO	YES	2.47674e+06	3.65881e+06	2.86293e+06	2.92576e+06	YES	NO	YES	NO	NO	NO	3.35854e+06	3.02036e+06	2.40347e+06	2.37689e+06	NO	NO	NO	NO	YES	NO	C00198	ko00030,ko01100,ko01110,ko01200
ML10171848	C5H8O5	D-Arabinono-1,4-lactone*	Others	Saccharides	348693	454563	599301	529076	TRUE	TRUE	FALSE	NO	NO	YES	401798	403456	571922	605109	YES	YES	YES	NO	YES	NO	433267	759352	778617	668775	YES	YES	NO	NO	NO	NO	C00652	ko00053,ko01100
mws4170	C6H12O6	D-Glucose*	Others	Saccharides	4.25378e+06	2.96481e+06	2.98455e+06	3.2886e+06	FALSE	TRUE	TRUE	NO	YES	NO	4.29722e+06	3.58998e+06	2.93851e+06	3.16982e+06	NO	NO	YES	NO	YES	NO	4.67413e+06	4.42556e+06	4.41213e+06	4.25515e+06	NO	NO	NO	YES	NO	YES	C00031	ko00010,ko00030,ko00052,ko00500,ko00520,ko01100,ko01110,ko02010
Lmqn000351	C12H22O10	Rutinose	Others	Saccharides	716442	775093	697159	749785	TRUE	FALSE	TRUE	YES	NO	YES	517623	513742	689497	503230	NO	YES	NO	YES	NO	YES	573367	588459	751585	954948	YES	YES	YES	NO	YES	NO	C08247	-
Zmpn000199	C6H10O8	D-Galactaric acid*	Others	Saccharides	2.11705e+06	2.28331e+06	2.33365e+06	2.2259e+06	TRUE	TRUE	FALSE	YES	NO	YES	1.71689e+06	1.89058e+06	1.79803e+06	1.77861e+06	YES	NO	NO	YES	NO	YES	2.89359e+06	3.17103e+06	2.44135e+06	2.63016e+06	YES	NO	YES	NO	YES	NO	C00879	ko00053,ko01100
mws0214	C6H14O6	D-Sorbitol	Others	Saccharides	176163	202692	195212	247958	TRUE	FALSE	TRUE	YES	NO	YES	159111	163831	188099	229588	YES	YES	YES	YES	NO	YES	185908	239853	280504	352521	YES	YES	YES	NO	NO	NO	C00794	ko00051,ko00052,ko01100,ko02010
mws2523	C12H23O14P	Trehalose 6-phosphate	Others	Saccharides	1.15661e+06	1.61388e+06	1.44931e+06	1.5766e+06	TRUE	FALSE	TRUE	YES	NO	YES	1.33471e+06	1.50679e+06	1.70661e+06	1.5613e+06	YES	YES	NO	YES	YES	YES	1.46999e+06	1.31098e+06	1.76627e+06	2.0206e+06	NO	YES	YES	YES	YES	NO	C00689	ko00500,ko01100,ko01110
mws0264	C12H22O11	D-Trehalose*	Others	Saccharides	5.34067e+07	7.86963e+07	6.5176e+07	7.04954e+07	TRUE	FALSE	TRUE	NO	YES	YES	4.73469e+07	5.71816e+07	5.65797e+07	5.90652e+07	YES	NO	YES	NO	YES	NO	6.19046e+07	6.12764e+07	6.85753e+07	7.3092e+07	NO	YES	YES	YES	YES	YES	C01083	ko00500,ko01100,ko01110,ko02010
mws4175	C6H8O6	D-Glucurono-6,3-lactone	Others	Saccharides	8.68215e+06	8.04894e+06	7.19149e+06	8.39721e+06	FALSE	FALSE	TRUE	NO	NO	YES	7.82685e+06	9.36074e+06	7.92088e+06	7.0763e+06	YES	NO	NO	NO	NO	NO	9.04239e+06	6.94138e+06	4.92596e+06	4.14659e+06	NO	NO	NO	NO	NO	YES	C02670	ko00053,ko01100
MW0114337	C6H13O9P	Inositol 1-phosphate	Others	Saccharides	408991	430770	480598	430206	TRUE	TRUE	FALSE	YES	NO	NO	159535	489204	250236	267894	YES	NO	YES	YES	YES	NO	958478	100445	137769	591024	NO	YES	YES	YES	YES	YES	C01177	ko00562,ko01100,ko02010,ko04070
pme3311	C6H14O12P2	D-Fructose-1,6-biphosphate	Others	Saccharides	330636	283073	308650	321330	FALSE	TRUE	TRUE	NO	YES	NO	288330	594441	379733	313106	YES	NO	NO	YES	NO	YES	307948	450271	356110	372660	YES	NO	YES	NO	NO	NO	C00354	ko00400,ko00710,ko01100,ko01110,ko01200
MWSmce682	C5H10O5	DL-Xylose*	Others	Saccharides	421588	384869	487801	440217	FALSE	TRUE	FALSE	NO	NO	YES	504123	419309	536740	546113	NO	YES	YES	NO	YES	YES	465196	447351	611200	649961	NO	YES	YES	NO	YES	NO	-	-
pme2237	C6H14O6	Dulcitol*	Others	Saccharides	217240	226401	226208	272729	TRUE	FALSE	TRUE	NO	YES	NO	167465	161757	190475	206443	NO	YES	YES	NO	NO	NO	196809	287913	330555	372774	YES	YES	YES	NO	NO	NO	C01697	ko00052,ko01100
Zmpn000095	C6H15O9P	Sorbitol-6-phosphate	Others	Saccharides	175312	363373	336178	207004	TRUE	FALSE	FALSE	NO	YES	NO	86493.4	290961	165628	151454	YES	NO	NO	NO	NO	YES	194443	412245	360727	359029	YES	NO	NO	YES	NO	NO	C01096	ko00051,ko01100
mws1155	C6H14O6	D-Mannitol*	Others	Saccharides	68662	69019.2	61957.7	76760.6	TRUE	FALSE	TRUE	NO	YES	NO	64604.5	56003.5	54104.6	67876.9	NO	NO	YES	NO	YES	NO	56573.3	84202.1	97410.8	106316	YES	YES	YES	YES	NO	NO	C00392	ko00051,ko01100,ko02010
Zmgn000447	C3H7O7P	3-Phospho-D-glyceric acid	Others	Saccharides	1.35968e+06	1.6994e+06	951397	995393	TRUE	FALSE	TRUE	YES	YES	NO	1.4308e+06	1.73629e+06	982275	800904	YES	NO	NO	NO	YES	YES	1.59308e+06	1.2623e+06	1.1492e+06	1.92281e+06	NO	NO	YES	YES	YES	YES	C00197	ko00010,ko00030,ko00260,ko00270,ko00561,ko00630,ko00710,ko01100,ko01110,ko01200,ko01230,ko01240
MA10039641	C12H22O11	Lactobiose	Others	Saccharides	4.70766e+06	6.37469e+06	5.38648e+06	5.11276e+06	TRUE	FALSE	FALSE	NO	NO	YES	3.75264e+06	5.2036e+06	4.88391e+06	4.99669e+06	YES	NO	YES	NO	YES	NO	4.76629e+06	4.57404e+06	5.69237e+06	5.45659e+06	NO	YES	NO	YES	NO	NO	C00243	ko00052,ko01100,ko02010
Zmzn000078	C3H7O6P	Dihydroxyacetone phosphate	Others	Saccharides	435773	456725	364754	250305	TRUE	FALSE	FALSE	YES	NO	NO	172705	268928	267394	239570	YES	NO	NO	NO	YES	YES	227092	503051	421147	377674	YES	NO	NO	NO	YES	NO	C00111	ko00010,ko00040,ko00051,ko00052,ko00561,ko00562,ko00564,ko00640,ko00710,ko00760,ko01100,ko01110,ko01200,ko01230
Zmzn000079	C4H9O7P	D-Erythrose-4-phosphate	Others	Saccharides	543969	986332	856169	673207	TRUE	FALSE	FALSE	YES	NO	YES	215434	721303	482975	318788	YES	NO	NO	YES	NO	NO	476689	1.11675e+06	907476	690819	YES	NO	NO	YES	NO	NO	C00279	ko00030,ko00400,ko00710,ko00750,ko01100,ko01110,ko01200,ko01230,ko01240
Zmgn000173	C5H10O5	D-Ribose	Others	Saccharides	319474	481204	693753	558960	TRUE	TRUE	FALSE	NO	YES	NO	118326	369730	269359	212285	YES	NO	NO	YES	NO	NO	163894	267390	182918	177422	YES	NO	NO	NO	NO	NO	C00121	ko00030,ko01100,ko02010
mws0437	C5H12O5	D-Arabitol*	Others	Saccharides	64684.4	86685.1	85083	77482.5	TRUE	FALSE	FALSE	NO	YES	YES	57273.4	61983.5	77413.7	68845	YES	YES	NO	NO	YES	YES	103889	105260	121845	143705	YES	YES	YES	NO	YES	YES	C01904	ko00040,ko01100
Lmqn000213	C24H42O21	Stachyose	Others	Saccharides	40651.8	89839.5	79418.6	67581.9	TRUE	FALSE	FALSE	NO	YES	NO	31888.5	39245.8	52687.2	40451.4	YES	YES	NO	YES	YES	NO	29137.3	78069.3	119268	116680	YES	YES	NO	NO	NO	NO	C01613	ko00052,ko01100
pma0134	C4H8O4	D-Threose	Others	Saccharides	481961	205396	574440	317009	FALSE	TRUE	FALSE	NO	YES	NO	373496	507757	251678	261471	YES	NO	YES	NO	YES	YES	410528	372628	130308	191587	NO	NO	YES	YES	YES	NO	C06463	-
mws0213	C5H12O5	Ribitol*	Others	Saccharides	60315.5	67794.6	58484.8	78231	TRUE	FALSE	TRUE	NO	YES	YES	54894.1	50821.8	75930.8	65488.8	NO	YES	NO	NO	YES	NO	91261.3	89854	115006	125413	NO	YES	YES	YES	NO	YES	C00474	ko00040,ko00740,ko01100
pme0513	C5H12O5	Xylitol*	Others	Saccharides	60315.5	67794.6	58484.8	78231	TRUE	FALSE	TRUE	NO	YES	YES	54894.1	50821.8	75930.8	65488.8	NO	YES	NO	NO	YES	YES	91261.3	89854	115006	125413	NO	YES	YES	NO	YES	YES	C00379	ko00040,ko01100,ko02010
mws5038	C12H22O11	Isomaltulose*	Others	Saccharides	4.55141e+06	6.59287e+06	5.09476e+06	5.12047e+06	TRUE	FALSE	TRUE	NO	YES	YES	3.51907e+06	4.6706e+06	4.82484e+06	4.81833e+06	YES	YES	NO	NO	YES	YES	4.28256e+06	4.90433e+06	5.43103e+06	5.60078e+06	YES	YES	YES	NO	YES	YES	C01742	-
mws1589	C18H32O16	D-Panose*	Others	Saccharides	734864	1.6841e+06	1.31689e+06	891708	TRUE	FALSE	FALSE	NO	NO	YES	416805	692104	592613	430219	YES	NO	NO	NO	YES	YES	633373	1.16194e+06	1.17908e+06	839909	YES	YES	NO	NO	YES	YES	C00713	-
pme0500	C18H32O16	D-Melezitose	Others	Saccharides	325336	573078	417385	379322	TRUE	FALSE	FALSE	NO	YES	YES	243796	296361	204833	208549	YES	NO	YES	NO	NO	YES	449960	485631	396772	427439	YES	NO	YES	NO	NO	NO	C08243	-
Lmsn000381	C12H22O11	D-Maltose*	Others	Saccharides	3.51967e+06	6.02854e+06	3.47769e+06	4.24367e+06	TRUE	FALSE	TRUE	NO	YES	YES	2.60306e+06	4.03816e+06	4.79718e+06	4.25367e+06	YES	YES	NO	NO	NO	YES	3.38026e+06	4.68076e+06	4.70299e+06	5.00183e+06	YES	YES	YES	NO	NO	YES	C01971	-
mws1593	C24H42O21	D-Maltotetraose	Others	Saccharides	11350.5	34431	23212	17659.4	TRUE	FALSE	FALSE	YES	NO	YES	10862.4	10116.2	14924.1	14595	NO	YES	NO	NO	YES	NO	11011.1	21441.5	27229.1	26729.3	YES	YES	NO	YES	YES	NO	C02052	-
mws4163	C24H42O21	Nystose	Others	Saccharides	39089.4	86291.1	77531.5	72316.6	TRUE	FALSE	FALSE	NO	YES	NO	44589.5	40761.2	49980.3	54417	NO	YES	YES	YES	NO	YES	32503.6	111045	146298	134213	YES	YES	NO	YES	NO	NO	-	-
pme2125	C18H32O16	Raffinose*	Others	Saccharides	3.29159e+06	5.61289e+06	4.68889e+06	3.84875e+06	TRUE	FALSE	FALSE	NO	YES	NO	2.61817e+06	2.92553e+06	2.59734e+06	1.74658e+06	YES	NO	NO	YES	NO	YES	2.35637e+06	4.5433e+06	5.26113e+06	3.25659e+06	YES	YES	NO	YES	NO	NO	C00492	ko00052,ko01100,ko02010
mws1080	C12H22O11	Galactinol	Others	Saccharides	1.03224e+06	2.39016e+06	1.88855e+06	2.63323e+06	TRUE	FALSE	TRUE	NO	YES	NO	921767	1.84129e+06	1.98105e+06	2.18525e+06	YES	YES	YES	NO	NO	YES	1.06824e+06	2.08267e+06	2.43205e+06	2.59301e+06	YES	YES	YES	NO	NO	NO	C01235	ko00052,ko01100
MWSmce203	C12H22O11	D-Cellobiose	Others	Saccharides	1.18088e+06	2.02839e+06	1.77272e+06	1.76416e+06	TRUE	FALSE	FALSE	NO	YES	YES	1.11954e+06	1.69278e+06	1.66205e+06	1.54742e+06	YES	NO	NO	NO	YES	YES	1.40223e+06	1.65463e+06	1.84867e+06	1.95078e+06	YES	YES	YES	NO	NO	YES	-	-
mws0866	C6H13O9P	D-Glucose 6-phosphate*	Others	Saccharides	1.68306e+07	3.99451e+07	3.05263e+07	2.39951e+07	TRUE	FALSE	FALSE	NO	YES	YES	5.57958e+06	3.63712e+07	2.05286e+07	1.2976e+07	YES	NO	NO	NO	YES	NO	1.16833e+07	4.6334e+07	3.13938e+07	2.26353e+07	YES	NO	NO	NO	YES	NO	C00092	ko00500,ko00562,ko01100,ko01110
pme3163	C7H15O10P	D-Sedoheptuiose 7-phosphate	Others	Saccharides	3.14155e+06	2.05938e+06	1.97883e+06	1.90912e+06	FALSE	FALSE	FALSE	NO	YES	NO	2.60879e+06	3.79846e+06	2.69045e+06	1.6427e+06	YES	NO	NO	NO	NO	YES	4.38855e+06	2.25225e+06	2.28316e+06	2.82148e+06	NO	YES	YES	NO	NO	NO	-	-
mws2608	C8H15NO6	N-Acetyl-D-galactosamine	Others	Saccharides	106882	106090	131926	126553	FALSE	TRUE	FALSE	NO	YES	YES	143520	96859.9	146715	143305	NO	YES	NO	YES	NO	YES	95203.1	125823	189392	177567	YES	YES	NO	NO	NO	YES	C01132	ko00052,ko00520,ko01100,ko01250
MWS1983	C12H24O11	Maltitol	Others	Saccharides	2.50316e+06	3.43786e+06	2.97312e+06	3.37849e+06	TRUE	FALSE	TRUE	NO	YES	YES	2.22112e+06	2.97576e+06	3.25155e+06	2.80049e+06	YES	YES	NO	YES	NO	NO	2.83117e+06	2.77016e+06	3.42079e+06	3.5424e+06	NO	YES	YES	NO	NO	YES	-	-
mws1333	C12H22O11	Melibiose	Others	Saccharides	2.90361e+07	4.47437e+07	3.6902e+07	4.11968e+07	TRUE	FALSE	TRUE	NO	YES	YES	2.51101e+07	2.49084e+07	3.45071e+07	3.61462e+07	NO	YES	YES	NO	YES	YES	3.43984e+07	3.34913e+07	3.99085e+07	3.79122e+07	NO	YES	NO	NO	NO	YES	C05402	ko00052,ko01100,ko02010
pme2529	C6H12O5	1,5-Anhydro-D-glucitol	Others	Saccharides	104472	88369.4	94955.9	102092	FALSE	TRUE	TRUE	NO	YES	NO	89291.1	90942.7	92543.1	93142.6	YES	YES	YES	NO	NO	NO	85982.1	114852	108601	140835	YES	NO	YES	NO	NO	NO	C07326	-
MW0114263	C12H18O13	Digalacturonate	Others	Saccharides	1.24233e+06	1.16989e+06	1.35469e+06	1.19366e+06	FALSE	TRUE	FALSE	NO	YES	YES	844546	1.17018e+06	671582	573219	YES	NO	NO	NO	YES	YES	748924	1.16128e+06	512894	602552	YES	NO	YES	NO	NO	NO	C02273	ko00040,ko01100,ko02010
mws1090	C6H13O9P	Glucose-1-phosphate*	Others	Saccharides	5.12836e+06	1.96076e+07	9.45636e+06	8.36705e+06	TRUE	FALSE	FALSE	NO	YES	YES	1.81255e+06	1.12987e+07	7.62758e+06	5.22881e+06	YES	NO	NO	NO	YES	YES	3.36305e+06	1.4555e+07	8.73263e+06	1.29039e+07	YES	NO	YES	NO	YES	YES	C00103	ko00010,ko00040,ko00052,ko00500,ko00520,ko00561,ko01100,ko01110,ko01240,ko01250
Zmyn000083	C6H14O12P2	D-Glucose 1,6-bisphosphate	Others	Saccharides	84725	66907.6	157300	165652	FALSE	TRUE	TRUE	YES	YES	YES	110823	258527	183490	132351	YES	NO	NO	NO	YES	YES	174348	140568	79847.1	115955	NO	NO	YES	YES	NO	NO	C01231	ko00500,ko01100
pmb0786	C6H13NO5	D-Glucosamine	Others	Saccharides	141681	342568	432011	300986	TRUE	TRUE	FALSE	YES	NO	YES	195156	342749	356809	364134	YES	YES	YES	YES	NO	YES	307723	336487	514698	281967	YES	YES	NO	NO	NO	YES	C00329	ko00520,ko01100,ko01250
MWS2442	C6H13O9P	D-Fructose 6-Phosphate*	Others	Saccharides	4.39833e+06	1.00108e+07	8.24582e+06	6.08665e+06	TRUE	FALSE	FALSE	NO	YES	NO	1.74978e+06	1.09777e+07	6.05905e+06	4.13327e+06	YES	NO	NO	NO	NO	YES	2.75653e+06	1.06425e+07	1.04511e+07	9.93895e+06	YES	NO	NO	YES	NO	NO	C00085	ko00052,ko00500,ko00710,ko01100,ko01110,ko01200
Zmhn001746	C20H22O9	Piceatannol-3'-O-glucoside	Others	Stilbene	1.36987e+06	2.36569e+06	2.14845e+06	2.76294e+06	TRUE	FALSE	TRUE	NO	YES	NO	1.14833e+06	2.44176e+06	1.54682e+06	1.40668e+06	YES	NO	NO	YES	NO	NO	4.71829e+06	4.94324e+06	2.62586e+06	2.3695e+06	YES	NO	NO	YES	NO	YES	-	-
Zmdn004233	C27H26O12	Resveratrol-4'-O-β-D-(6''-O-galloyl)-glucopyranoside	Others	Stilbene	419364	508216	460230	478993	TRUE	FALSE	TRUE	YES	NO	NO	659341	667973	604968	808140	YES	NO	YES	NO	NO	NO	193189	242930	313034	401890	YES	YES	YES	NO	YES	NO	-	-
MW0139227	C14H12O4	Oxyresveratrol	Others	Stilbene	920299	2.09341e+06	3.79684e+06	6.64598e+06	TRUE	TRUE	TRUE	YES	NO	YES	625805	4.35549e+06	4.2205e+06	4.63013e+06	YES	NO	YES	NO	YES	YES	482474	2.10398e+06	1.18847e+06	731730	YES	NO	NO	NO	YES	NO	-	-
MWSmce484	C20H22O9	Astringin	Others	Stilbene	97792.5	148806	208092	229157	TRUE	TRUE	TRUE	NO	YES	YES	65918.4	88499.3	107224	166256	YES	YES	YES	NO	YES	YES	51233.8	81319.9	151169	142679	YES	YES	NO	NO	YES	NO	C10245	-
MWSmce489	C20H22O9	2,3,5,4'-Tetrahydroxystilbene-2-O-glucoside	Others	Stilbene	385713	482663	517699	611989	TRUE	TRUE	TRUE	YES	NO	NO	375434	686899	948119	597940	YES	YES	NO	NO	YES	YES	480887	422155	388886	585496	NO	NO	YES	YES	YES	NO	-	-
Zmhn001970	C20H22O8	Piceid	Others	Stilbene	119494	193989	143062	160933	TRUE	FALSE	TRUE	NO	NO	YES	415448	578564	488146	483524	YES	NO	NO	NO	NO	NO	280434	319411	438502	444309	YES	YES	YES	NO	NO	YES	C10275	-
pmb0801	C14H19NO9	4-Pyridoxic acid-O-glucoside	Others	Vitamin	8.76835e+06	2.91154e+06	4.90565e+06	4.6372e+06	FALSE	TRUE	FALSE	NO	YES	YES	6.44006e+06	2.2652e+06	7.82935e+06	7.9477e+06	NO	YES	YES	NO	YES	YES	618984	750342	3.30185e+06	4.74252e+06	YES	YES	YES	NO	YES	YES	-	-
pma1751	C12H15NO7	N-(beta-D-Glucosyl)nicotinate	Others	Vitamin	987891	531374	735246	794225	FALSE	TRUE	TRUE	NO	YES	NO	2.0859e+06	1.30807e+06	2.7592e+06	2.60358e+06	NO	YES	NO	NO	YES	YES	982550	1.16771e+06	2.41687e+06	3.25446e+06	YES	YES	YES	NO	YES	YES	-	-
pme2596	C8H9NO4	4-Pyridoxic acid	Others	Vitamin	3.10435e+06	2.65448e+06	2.925e+06	2.81586e+06	FALSE	TRUE	FALSE	NO	YES	NO	3.65466e+06	2.4663e+06	3.93932e+06	3.9408e+06	NO	YES	YES	NO	YES	NO	3.75698e+06	4.28922e+06	6.90982e+06	7.00329e+06	YES	YES	YES	NO	NO	NO	C00847	ko00750,ko01100
mws0133	C6H6N2O	Nicotinamide	Others	Vitamin	1.26993e+07	1.4558e+07	1.62118e+07	1.77817e+07	TRUE	TRUE	TRUE	NO	NO	NO	9.92935e+06	1.50915e+07	8.34347e+06	8.52056e+06	YES	NO	YES	NO	YES	NO	7.46645e+06	1.09572e+07	7.76518e+06	1.13431e+07	YES	NO	YES	NO	YES	YES	C00153	ko00760,ko01100,ko01240
pme1383	C8H11NO3	Pyridoxine	Others	Vitamin	8.66239e+06	4.39974e+06	4.71069e+06	4.51296e+06	FALSE	TRUE	FALSE	NO	NO	NO	2.03482e+07	9.29317e+06	9.24532e+06	1.12735e+07	NO	NO	YES	NO	NO	NO	1.04967e+07	5.5693e+06	6.0409e+06	7.64951e+06	NO	YES	YES	NO	NO	YES	C00314	ko00750,ko01100,ko01240
pmb0789	C14H21NO8	Pyridoxine-5'-O-glucoside	Others	Vitamin	1.21819e+06	409099	583286	623783	FALSE	TRUE	TRUE	NO	NO	NO	2.51832e+06	675146	2.101e+06	2.10963e+06	NO	YES	YES	NO	NO	YES	1.08439e+06	912051	2.1212e+06	2.19693e+06	NO	YES	YES	YES	YES	NO	C03996	-
MWSmce257	C9H17NO5	D-Pantothenic Acid	Others	Vitamin	2.17105e+06	3.18658e+06	3.28897e+06	3.17696e+06	TRUE	TRUE	FALSE	NO	YES	NO	2.21475e+06	3.30565e+06	2.10475e+06	2.10177e+06	YES	NO	NO	NO	YES	YES	4.20504e+06	4.2611e+06	1.73809e+06	1.79609e+06	YES	NO	YES	NO	NO	NO	C00864	ko00410,ko00770,ko01100,ko01110,ko01240
pma3101	C11H14NO6+	Nicotinate D-ribonucleoside	Others	Vitamin	2.14968e+06	3.33582e+06	4.35543e+06	8.39577e+06	TRUE	TRUE	TRUE	YES	NO	YES	3.47371e+06	2.68839e+06	5.42595e+06	7.92521e+06	NO	YES	YES	YES	NO	NO	2.63439e+06	4.43935e+06	6.11159e+06	7.40446e+06	YES	YES	YES	NO	NO	NO	C05841	ko00760,ko01100
pme3511	C10H12N2O8	Orotidine	Others	Vitamin	153825	110694	118788	123238	FALSE	TRUE	TRUE	YES	NO	NO	175653	126592	173802	172515	NO	YES	NO	YES	NO	YES	196971	242215	318552	264550	YES	YES	NO	NO	NO	NO	-	-
pme2165	C5H4N2O4	Orotic acid (Vitamin B13)	Others	Vitamin	596852	626013	731493	657466	TRUE	TRUE	FALSE	YES	NO	YES	431366	637742	558573	605848	YES	NO	YES	YES	NO	NO	670520	854383	890092	870426	YES	YES	NO	NO	NO	NO	C00295	ko00240,ko01100,ko01240
Zmjp000624	C8H9NO3	Pyridoxal	Others	Vitamin	346490	294228	311838	311749	FALSE	TRUE	FALSE	NO	NO	NO	323128	340390	422511	464030	YES	YES	YES	NO	YES	NO	343486	394398	404271	509554	YES	YES	YES	NO	YES	NO	C00250	ko00750,ko01100,ko01240
Hmfn000531	C6H8O6	L-Ascorbic acid (Vitamin C)	Others	Vitamin	6.20907e+06	9.64688e+06	9.70507e+06	8.97218e+06	TRUE	TRUE	FALSE	YES	NO	YES	6.429e+06	1.11492e+07	8.74241e+06	5.8561e+06	YES	NO	NO	YES	YES	NO	6.37004e+06	7.9178e+06	4.7143e+06	5.02638e+06	YES	NO	YES	YES	NO	NO	C00072	ko00053,ko00480,ko01100,ko01110,ko01240
MWSmce690	C6H8O6	Erythorbic Acid; Isoascorbic Acid	Others	Vitamin	1.14649e+06	1.48695e+06	1.52604e+06	1.52282e+06	TRUE	TRUE	FALSE	YES	NO	NO	1.27079e+06	1.85512e+06	1.4696e+06	1.25997e+06	YES	NO	NO	YES	NO	NO	1.22559e+06	1.23992e+06	876205	818598	YES	NO	NO	YES	NO	NO	-	-
pme0490	C6H5NO2	Nicotinic acid (Vitamin B3)*	Others	Vitamin	1.25493e+06	1.00269e+06	1.50375e+06	1.28659e+06	FALSE	TRUE	FALSE	NO	NO	YES	2.17711e+06	1.57032e+06	1.47426e+06	1.97092e+06	NO	NO	YES	NO	YES	YES	1.10291e+06	1.35555e+06	1.35776e+06	1.90404e+06	YES	YES	YES	NO	YES	NO	C00253	ko00760,ko00960,ko01100,ko01110,ko01240
mws0232	C17H20N4O6	Riboflavin (Vitamin B2)	Others	Vitamin	1.63783e+06	1.21542e+06	1.40966e+06	1.40345e+06	FALSE	TRUE	FALSE	NO	NO	NO	2.77634e+06	1.78687e+06	2.80231e+06	3.41875e+06	NO	YES	YES	YES	NO	NO	1.26978e+06	1.5223e+06	2.34587e+06	2.10867e+06	YES	YES	NO	NO	NO	NO	C00255	ko00740,ko01100,ko01110,ko01240,ko02010
pme1014	C31H40O2	Menatetrenone (Vitamin K2)	Others	Vitamin	182649	260993	266140	331404	TRUE	TRUE	TRUE	YES	NO	NO	132403	185233	242013	363580	YES	YES	YES	YES	NO	YES	195122	296334	296846	291908	YES	YES	NO	NO	NO	YES	-	-
MWSmce039	C6H5NO2	Isonicotinic acid	Others	Vitamin	870612	1.35174e+06	1.95818e+06	2.80711e+06	TRUE	TRUE	TRUE	NO	NO	YES	1.90192e+06	1.347e+06	2.3917e+06	3.46227e+06	NO	YES	YES	NO	YES	NO	981153	1.78383e+06	2.66762e+06	2.67123e+06	YES	YES	YES	NO	NO	YES	C07446	-
MA10039492	C6H6O6	Dehydroascorbic acid	Others	Vitamin	1.84746e+06	2.48573e+06	2.62488e+06	3.08606e+06	TRUE	TRUE	TRUE	YES	NO	YES	2.12518e+06	3.08487e+06	2.12125e+06	2.33974e+06	YES	NO	YES	NO	NO	NO	3.09245e+06	3.2579e+06	1.31609e+06	1.87628e+06	YES	NO	YES	NO	NO	NO	C05422	ko00053,ko00480,ko01100
MWSmce675	C12H16O7	Arbutin	Phenolic acids	Phenolic acids	1.93404e+07	1.83245e+07	2.19201e+07	2.40914e+07	FALSE	TRUE	TRUE	NO	NO	YES	2.07769e+07	2.25927e+07	2.55415e+07	2.34189e+07	YES	YES	NO	NO	YES	YES	5.25218e+07	4.85355e+07	4.6489e+07	4.35633e+07	NO	NO	NO	NO	YES	NO	C06186	ko00010
Lmmn002793	C19H20O10	Iriflophenone-3-C-glucoside	Phenolic acids	Phenolic acids	745007	1.07423e+06	1.04514e+06	1.15825e+06	TRUE	FALSE	TRUE	NO	NO	YES	1.51774e+06	1.94853e+06	1.8348e+06	1.55092e+06	YES	NO	NO	NO	YES	YES	2.85172e+06	3.0716e+06	2.24038e+06	2.03552e+06	YES	NO	NO	NO	YES	YES	-	-
mws0885	C7H6O4	2,4-Dihydroxybenzoic acid	Phenolic acids	Phenolic acids	558684	628174	875442	967249	TRUE	TRUE	TRUE	YES	NO	YES	1.63103e+06	582024	599677	568835	NO	YES	NO	YES	YES	NO	396486	406239	416177	456740	YES	YES	YES	NO	NO	NO	-	-
MWS1848	C8H8O2	Phenyl acetate*	Phenolic acids	Phenolic acids	96948.1	205029	103794	97407.6	TRUE	FALSE	FALSE	YES	NO	YES	121792	183011	114011	88556.7	YES	NO	NO	YES	NO	NO	455575	246443	181002	180142	NO	NO	NO	NO	NO	YES	C00548	-
pmn001513	C14H10O9	Digallic Acid	Phenolic acids	Phenolic acids	4.49638e+07	4.69707e+07	5.83077e+07	3.88662e+07	TRUE	TRUE	FALSE	NO	NO	NO	3.49428e+07	3.21959e+07	2.11006e+07	2.14404e+07	NO	NO	YES	NO	NO	NO	3.71845e+07	5.41547e+07	1.1048e+08	6.38776e+07	YES	YES	NO	NO	NO	YES	C01572	-
pmn001421	C16H18O8	3-O-p-Coumaroylquinic acid*	Phenolic acids	Phenolic acids	1.14967e+07	2.16485e+07	1.94946e+07	2.30604e+07	TRUE	FALSE	TRUE	NO	NO	NO	1.44278e+06	7.31526e+06	2.54423e+06	2.52071e+06	YES	NO	NO	YES	NO	NO	2.68627e+07	3.40123e+07	2.67793e+07	2.66923e+07	YES	NO	NO	NO	NO	NO	-	-
Zaln004082	C16H16O8	3-O-caffeoylshikimic acid	Phenolic acids	Phenolic acids	718980	1.34946e+06	1.22681e+06	1.35613e+06	TRUE	FALSE	TRUE	NO	NO	NO	360671	1.17726e+06	563242	432257	YES	NO	NO	NO	YES	NO	1.73191e+06	2.20206e+06	1.02634e+06	737111	YES	NO	NO	NO	YES	NO	-	-
MWSmce230	C8H8O5	Methyl gallate*	Phenolic acids	Phenolic acids	6.22677e+07	8.01821e+07	7.44516e+07	6.74317e+07	TRUE	FALSE	FALSE	NO	YES	NO	3.69464e+07	5.26461e+07	3.65927e+07	3.70613e+07	YES	NO	YES	NO	NO	NO	3.09155e+07	6.28329e+07	6.0048e+07	8.44758e+07	YES	NO	YES	NO	NO	NO	-	-
pmf0440	C10H10O2	4-MethoxycinnaMaldehyde	Phenolic acids	Phenolic acids	2.54671e+06	2.54934e+06	2.54474e+06	2.54237e+06	TRUE	FALSE	FALSE	YES	NO	NO	2.47077e+06	2.51954e+06	2.72192e+06	2.55234e+06	YES	YES	NO	NO	NO	YES	2.60887e+06	2.40305e+06	2.51435e+06	2.38366e+06	NO	YES	NO	YES	YES	YES	C10475	-
mws0639	C7H6O4	2,3-Dihydroxybenzoic Acid*	Phenolic acids	Phenolic acids	568920	606164	875580	988841	TRUE	TRUE	TRUE	NO	YES	NO	1.5738e+06	602790	642970	434473	NO	YES	NO	NO	YES	YES	361501	416904	393021	430625	YES	NO	YES	NO	YES	YES	C00196	ko01110
Zmhn001926	C13H16O8	1-O-Salicyloyl-β-D-glucose	Phenolic acids	Phenolic acids	1.45356e+07	1.4904e+07	1.70239e+07	1.98689e+07	TRUE	TRUE	TRUE	NO	NO	NO	3.44293e+06	1.0794e+07	7.46165e+06	9.52919e+06	YES	NO	YES	YES	NO	YES	5.54721e+06	1.39046e+07	1.3421e+07	9.94637e+06	YES	NO	NO	NO	NO	NO	-	-
pmn001367	C13H16O9	Protocatechuic acid-4-O-glucoside*	Phenolic acids	Phenolic acids	2.37955e+07	2.75097e+07	4.29708e+07	5.79813e+07	TRUE	TRUE	TRUE	NO	YES	YES	1.73867e+07	2.98849e+07	3.70203e+07	3.46906e+07	YES	YES	NO	NO	YES	YES	2.25634e+07	5.00823e+07	4.81077e+07	4.60908e+07	YES	NO	NO	YES	YES	YES	-	-
Hmtn001302	C13H16O8	Glucosyloxybenzoic acid*	Phenolic acids	Phenolic acids	1.44636e+07	1.50925e+07	1.7155e+07	2.04601e+07	TRUE	TRUE	TRUE	NO	NO	YES	3.72123e+06	1.08964e+07	8.64725e+06	9.98562e+06	YES	NO	YES	YES	YES	NO	5.38606e+06	1.39446e+07	1.44946e+07	1.07531e+07	YES	YES	NO	NO	NO	YES	-	-
pmn001515	C14H14O9	3-Galloylshikimic acid	Phenolic acids	Phenolic acids	7.1676e+07	5.91798e+07	6.03065e+07	5.96343e+07	FALSE	TRUE	FALSE	NO	YES	NO	4.47411e+07	6.62074e+07	5.49106e+07	6.68575e+07	YES	NO	YES	NO	YES	YES	5.41457e+06	6.26942e+06	2.02812e+07	3.08929e+07	YES	YES	YES	NO	YES	YES	-	-
pmb2620	C11H12O4	3,4-Dimethoxycinnamic acid	Phenolic acids	Phenolic acids	58549.6	64802.4	67398.7	58172.2	TRUE	TRUE	FALSE	NO	YES	NO	51321.1	80024.3	45703.8	70276.8	YES	NO	YES	NO	YES	YES	91357.1	160931	104104	93373.7	YES	NO	NO	NO	YES	YES	-	-
pme1816	C16H18O9	Neochlorogenic acid (5-O-Caffeoylquinic acid)*	Phenolic acids	Phenolic acids	926914	940280	912747	872698	TRUE	FALSE	FALSE	NO	YES	YES	2.94116e+06	3.6131e+06	2.73857e+06	3.27467e+06	YES	NO	YES	NO	YES	NO	362173	349994	388524	375733	NO	YES	NO	NO	YES	NO	C17147	-
Zbdn001947	C13H18O8	Isotachioside*	Phenolic acids	Phenolic acids	2.62758e+07	4.04027e+07	3.35567e+07	3.96259e+07	TRUE	FALSE	TRUE	NO	YES	YES	1.62153e+07	2.07708e+07	1.70871e+07	1.63731e+07	YES	NO	NO	NO	NO	YES	3.54113e+07	3.32335e+07	2.61572e+07	2.55129e+07	NO	NO	NO	YES	NO	YES	-	-
pmb2928	C13H16O10	Gallic acid-4-O-glucoside	Phenolic acids	Phenolic acids	9.24559e+06	1.35867e+07	1.72691e+07	2.41463e+07	TRUE	TRUE	TRUE	NO	NO	NO	9.65228e+06	9.39868e+06	1.59556e+07	1.42807e+07	NO	YES	NO	YES	NO	YES	4.41259e+06	8.75003e+06	1.41279e+07	1.4996e+07	YES	YES	YES	NO	YES	NO	-	-
pme0309	C8H8O5	3-O-Methylgallic Acid*	Phenolic acids	Phenolic acids	6.52423e+07	8.74699e+07	8.16784e+07	6.91756e+07	TRUE	FALSE	FALSE	NO	NO	NO	3.8469e+07	5.4114e+07	3.94739e+07	4.01758e+07	YES	NO	YES	NO	YES	NO	3.28339e+07	6.94522e+07	6.51296e+07	8.83986e+07	YES	NO	YES	NO	YES	YES	C05616	-
Lmsn003088	C27H24O18	1,4,6-Tri-O-galloyl-β-D-glucose*	Phenolic acids	Phenolic acids	9.57946e+06	4.25105e+06	8.38414e+06	5.25714e+06	FALSE	TRUE	FALSE	NO	NO	NO	4.58121e+06	2.59225e+06	4.19206e+06	5.89359e+06	NO	YES	YES	NO	NO	YES	3.07566e+06	4.41709e+06	9.83504e+06	1.11726e+07	YES	YES	YES	NO	YES	YES	-	-
pme2828	C6H5NO3	4-Nitrophenol	Phenolic acids	Phenolic acids	2.17121e+07	2.77583e+07	2.56016e+07	2.75939e+07	TRUE	FALSE	TRUE	NO	NO	NO	2.11668e+07	2.8997e+07	2.36782e+07	2.2753e+07	YES	NO	NO	NO	YES	NO	2.2449e+07	2.34113e+07	2.27601e+07	2.64492e+07	YES	NO	YES	NO	NO	YES	C00870	-
pmb2871	C13H16O9	1-O-Gentisoyl-β-D-glucoside*	Phenolic acids	Phenolic acids	9.19802e+06	1.44681e+07	1.75785e+07	2.48602e+07	TRUE	TRUE	TRUE	YES	NO	YES	6.31173e+06	1.14923e+07	1.42583e+07	9.40159e+06	YES	YES	NO	NO	YES	NO	8.72853e+06	1.78625e+07	1.80293e+07	1.67582e+07	YES	YES	NO	NO	NO	NO	-	-
Zmln000899	C15H20O9	Syringaldehyde-4-O-glucoside	Phenolic acids	Phenolic acids	495228	442381	450509	521468	FALSE	TRUE	TRUE	NO	NO	YES	431804	353452	627323	515301	NO	YES	NO	NO	YES	NO	528818	583303	873972	1.19822e+06	YES	YES	YES	NO	YES	YES	-	-
Lmyn000160	C8H14O8	Mucic acid Dimethyl Ester	Phenolic acids	Phenolic acids	9.31444e+06	1.26783e+07	1.20533e+07	1.16877e+07	TRUE	FALSE	FALSE	NO	YES	YES	6.45335e+06	1.00396e+07	7.86796e+06	7.09206e+06	YES	NO	NO	NO	YES	NO	1.07344e+07	1.11689e+07	8.8333e+06	9.38385e+06	YES	NO	YES	YES	NO	YES	-	-
Lmmn003618	C26H24O13	Maclurin-3-C-(6''-p-Hydroxybenzoyl)Glucoside	Phenolic acids	Phenolic acids	4.84018e+06	5.44488e+06	5.15519e+06	5.58671e+06	TRUE	FALSE	TRUE	NO	YES	NO	4.3684e+06	5.62792e+06	4.86683e+06	5.06675e+06	YES	NO	YES	NO	YES	YES	1.37602e+06	1.71699e+06	2.63272e+06	3.33493e+06	YES	YES	YES	YES	YES	YES	-	-
Zmtn001661	C14H20O8	Vanilloloside	Phenolic acids	Phenolic acids	2.16786e+07	3.52167e+07	4.35609e+07	5.79168e+07	TRUE	TRUE	TRUE	NO	NO	NO	1.59398e+07	2.95761e+07	3.75617e+07	3.62652e+07	YES	YES	NO	YES	NO	YES	2.11757e+07	4.90579e+07	4.70574e+07	4.56783e+07	YES	NO	NO	NO	NO	NO	-	-
MWSHC20102	C10H12O4	3-Hydroxy-1-(4-Hydroxy-3-Methoxyphenyl)Propan-1-One	Phenolic acids	Phenolic acids	6.58872e+06	6.66433e+06	7.12779e+06	7.54377e+06	TRUE	TRUE	TRUE	NO	YES	YES	3.90417e+06	3.60879e+06	3.54787e+06	3.58839e+06	NO	NO	YES	NO	YES	NO	5.42484e+06	5.2197e+06	5.68522e+06	5.78864e+06	NO	YES	YES	NO	YES	NO	-	-
mws1521	C13H18O7	Salicin	Phenolic acids	Phenolic acids	750815	1.37947e+06	1.57832e+06	1.886e+06	TRUE	TRUE	TRUE	YES	NO	YES	428420	977361	1.15655e+06	1.13959e+06	YES	YES	NO	YES	NO	NO	413407	901513	945930	764051	YES	YES	NO	NO	NO	NO	C01451	ko00010
MWS3136	C8H8O4	4-Methoxysalicylic Acid	Phenolic acids	Phenolic acids	254296	446880	303463	354324	TRUE	FALSE	TRUE	NO	YES	NO	194221	205073	180131	198994	YES	NO	YES	NO	YES	YES	141147	172620	181855	257839	YES	YES	YES	NO	YES	NO	-	-
pmb3074	C16H18O8	5-O-p-Coumaroylquinic acid*	Phenolic acids	Phenolic acids	1.1135e+07	1.32843e+07	1.28035e+07	1.3815e+07	TRUE	FALSE	TRUE	NO	NO	NO	822435	2.9771e+06	929917	1.0155e+06	YES	NO	YES	NO	NO	YES	9.9594e+06	1.09325e+07	1.06292e+07	8.70148e+06	YES	NO	NO	NO	NO	YES	C12208	ko00940,ko00941,ko00945,ko01110
Lmbn015605	C22H34O4	Phthalic acid,6-ethyl-3-octylbutyl ester	Phenolic acids	Phenolic acids	849657	676672	707657	776943	FALSE	TRUE	TRUE	YES	NO	NO	253404	407724	160886	203210	YES	NO	YES	YES	NO	YES	293562	511969	361912	289381	YES	NO	NO	NO	NO	NO	-	-
Zbdn002066	C13H18O8	Tachioside*	Phenolic acids	Phenolic acids	2.72826e+07	4.41267e+07	3.58603e+07	4.42537e+07	TRUE	FALSE	TRUE	NO	YES	YES	1.56294e+07	2.18967e+07	1.79888e+07	1.74286e+07	YES	NO	NO	NO	YES	YES	3.95882e+07	3.53156e+07	2.74491e+07	2.69554e+07	NO	NO	NO	NO	YES	NO	-	-
Lmsn004384	C29H26O16	1,4-Di-O-galloyl-2-O-p-coumaroyl-β-D-glucose	Phenolic acids	Phenolic acids	2.04193e+06	1.19438e+06	1.58784e+06	1.67172e+06	FALSE	TRUE	TRUE	NO	YES	NO	593131	696528	691483	855707	YES	NO	YES	NO	YES	NO	497111	435910	839578	977458	NO	YES	YES	NO	NO	NO	-	-
Lmfn001062	C27H24O18	2,4,6-Tri-O-galloyl-D-glucose	Phenolic acids	Phenolic acids	9.46877e+06	4.17357e+06	8.78479e+06	5.86001e+06	FALSE	TRUE	FALSE	NO	NO	NO	4.47201e+06	2.67277e+06	4.34094e+06	5.86548e+06	NO	YES	YES	NO	NO	YES	2.89346e+06	4.45066e+06	9.70754e+06	1.02639e+07	YES	YES	YES	NO	YES	YES	-	-
pmb3068	C16H18O8	1-O-p-Coumaroylquinic acid	Phenolic acids	Phenolic acids	3.16241e+06	3.21643e+06	3.4113e+06	3.78922e+06	TRUE	TRUE	TRUE	NO	NO	NO	3.35472e+07	2.6911e+07	2.04429e+07	3.26541e+07	NO	NO	YES	YES	YES	NO	983237	925114	1.13988e+06	1.47055e+06	NO	YES	YES	YES	NO	NO	-	-
Zmhn001793	C15H18O9	6-O-Caffeoyl-D-glucose*	Phenolic acids	Phenolic acids	1.53235e+06	1.7704e+06	1.8592e+06	1.73828e+06	TRUE	TRUE	FALSE	NO	NO	NO	439712	1.20415e+06	730217	440160	YES	NO	NO	NO	NO	YES	564040	858839	448572	405996	YES	NO	NO	NO	NO	YES	-	-
MWS1888	C12H16O6	Phenyl-beta-D-glucoside	Phenolic acids	Phenolic acids	64238.1	238265	196354	243268	TRUE	FALSE	TRUE	NO	YES	NO	40893.1	89549.3	56019.4	73221	YES	NO	YES	NO	YES	NO	223694	454050	225422	196412	YES	NO	NO	NO	NO	NO	C11611	-
pmn001419	C15H18O8	1-O-p-Coumaroyl-β-D-glucose*	Phenolic acids	Phenolic acids	6.12801e+06	1.52881e+07	1.53051e+07	1.28229e+07	TRUE	TRUE	FALSE	NO	YES	NO	8.64445e+06	1.89278e+07	1.06081e+07	8.57458e+06	YES	NO	NO	NO	YES	NO	9.74827e+06	1.38167e+07	6.38877e+06	5.80925e+06	YES	NO	NO	NO	YES	YES	C16827	-
pmn001710	C24H26O13	Rosmarinic acid-3'-O-glucoside	Phenolic acids	Phenolic acids	1.01104e+07	8.96988e+06	7.13131e+06	9.7738e+06	FALSE	FALSE	TRUE	YES	NO	NO	4.04121e+06	4.15586e+06	3.75487e+06	3.48415e+06	YES	NO	NO	NO	YES	NO	6.46363e+06	5.88013e+06	6.31466e+06	6.10931e+06	NO	YES	NO	NO	YES	YES	-	-
MWSmce083	C11H12O4	Ferulic acid methyl ester	Phenolic acids	Phenolic acids	73355.8	84297.1	85922.5	84317.5	TRUE	TRUE	FALSE	NO	YES	NO	65738.9	105486	61843	92246.6	YES	NO	YES	NO	YES	YES	113798	230612	139366	134335	YES	NO	NO	YES	YES	YES	-	-
Lmfn001209	C27H24O18	1,3,6-Tri-O-galloyl-β-D-glucose*	Phenolic acids	Phenolic acids	9.61951e+06	4.1818e+06	7.92926e+06	5.87907e+06	FALSE	TRUE	FALSE	YES	NO	NO	4.03167e+06	2.63738e+06	4.20579e+06	5.87254e+06	NO	YES	YES	NO	YES	NO	2.8559e+06	4.60945e+06	9.90147e+06	1.1536e+07	YES	YES	YES	YES	NO	NO	C17458	-
Cmsp002787	C11H14O5	3,4'-Dihydroxy-3',5'-dimethoxypropiophenone	Phenolic acids	Phenolic acids	2.41512e+06	1.36091e+06	1.76184e+06	1.55906e+06	FALSE	TRUE	FALSE	YES	NO	YES	1.77185e+06	1.18895e+06	2.16045e+06	2.29947e+06	NO	YES	YES	YES	NO	NO	1.6194e+06	1.60286e+06	3.22311e+06	3.98802e+06	NO	YES	YES	NO	NO	NO	-	-
Zmdn003203	C27H24O18	1,2,6-Tri-O-galloyl-β-D-glucose*	Phenolic acids	Phenolic acids	9.41212e+06	3.58796e+06	8.56964e+06	4.37074e+06	FALSE	TRUE	FALSE	NO	NO	NO	4.24402e+06	2.73072e+06	4.17171e+06	5.75975e+06	NO	YES	YES	YES	YES	NO	3.1398e+06	4.75048e+06	9.61761e+06	1.12092e+07	YES	YES	YES	YES	NO	NO	C04360	-
pme0281	C8H6O4	Terephthalic acid	Phenolic acids	Phenolic acids	1.04467e+06	1.1346e+06	1.18695e+06	1.24149e+06	TRUE	TRUE	TRUE	NO	NO	YES	757537	1.22028e+06	1.12502e+06	1.13268e+06	YES	NO	YES	NO	YES	YES	1.21323e+06	1.5461e+06	1.1001e+06	1.05539e+06	YES	NO	NO	NO	YES	YES	C06337	ko01100
pmn001523	C21H14O13	Trigallic acid	Phenolic acids	Phenolic acids	2.14465e+07	1.07359e+07	1.74076e+07	1.09898e+07	FALSE	TRUE	FALSE	NO	YES	NO	1.22743e+07	1.17551e+07	8.76809e+06	1.13245e+07	NO	NO	YES	NO	YES	NO	1.45802e+07	1.90397e+07	2.15095e+07	1.8413e+07	YES	YES	NO	NO	YES	YES	-	-
pmb0069	C7H7NO	Benzamide	Phenolic acids	Phenolic acids	384013	914817	886311	980648	TRUE	FALSE	TRUE	NO	NO	YES	195031	143277	140400	149157	NO	NO	YES	NO	YES	YES	411757	622492	73361.5	88045.2	YES	NO	YES	NO	YES	YES	C09815	-
mws0179	C17H20O9	Chlorogenic acid methyl ester	Phenolic acids	Phenolic acids	348762	339756	332101	328028	FALSE	FALSE	FALSE	YES	YES	NO	19254.9	63701.6	17951.3	23900.2	YES	NO	YES	NO	YES	YES	448400	414349	218792	146299	NO	NO	NO	YES	NO	YES	-	-
pmn001521	C20H22O11	3-Hydroxy-5-Methylphenol-1-O-(6'-Galloyl)Glucoside	Phenolic acids	Phenolic acids	732268	496882	776633	705710	FALSE	TRUE	FALSE	NO	NO	YES	905008	583225	1.11992e+06	1.04945e+06	NO	YES	NO	NO	YES	NO	559535	597555	981805	1.03939e+06	YES	YES	YES	NO	YES	YES	-	-
Lmhn002926	C13H12O7	p-Coumaroylmalic acid	Phenolic acids	Phenolic acids	111473	118558	121952	125811	TRUE	TRUE	TRUE	YES	NO	YES	180861	146541	177006	176545	NO	YES	NO	YES	NO	NO	2.18925e+06	2.04825e+06	1.46202e+06	1.18751e+06	NO	NO	NO	NO	NO	NO	-	-
Wmhn001495	C20H20O14	1,4-Di-O-Galloyl-D-glucose	Phenolic acids	Phenolic acids	1.50062e+07	1.06562e+07	1.16809e+07	9.82552e+06	FALSE	TRUE	FALSE	YES	NO	YES	1.89751e+07	1.79013e+07	2.18346e+07	2.68229e+07	NO	YES	YES	YES	NO	NO	1.12362e+07	1.37511e+07	2.34831e+07	2.2187e+07	YES	YES	NO	YES	NO	NO	-	-
Jmwn002620	C15H18O9	Vanillic Acid-4-O-Glucuronide	Phenolic acids	Phenolic acids	227137	586210	432923	372712	TRUE	FALSE	FALSE	YES	NO	YES	1.22985e+06	3.01636e+06	1.37224e+06	1.18969e+06	YES	NO	NO	YES	NO	NO	2.95755e+06	3.42527e+06	1.89523e+06	1.41099e+06	YES	NO	NO	NO	NO	NO	-	-
Lmyn001519	C11H10O9	L-Malic acid-2-O-gallate	Phenolic acids	Phenolic acids	1.11914e+06	527036	973703	641005	FALSE	TRUE	FALSE	NO	NO	NO	2.5667e+06	839979	1.61488e+06	2.25239e+06	NO	YES	YES	NO	YES	NO	1.08588e+06	918872	1.04816e+06	834725	NO	YES	NO	NO	YES	YES	-	-
Lmsn004321	C22H22O13	1-O-Caffeoyl-3-O-galloyl-β-D-glucose	Phenolic acids	Phenolic acids	3.47993e+06	1.24572e+06	2.41419e+06	1.53799e+06	FALSE	TRUE	FALSE	YES	NO	YES	2.4499e+06	1.63861e+06	2.42939e+06	2.95398e+06	NO	YES	YES	YES	YES	NO	1.1781e+06	1.26253e+06	1.86255e+06	1.85738e+06	YES	YES	NO	NO	NO	YES	-	-
Hmtn001120	C14H20O8	5-(2-Hydroxyethyl)-2-O-glucosylphenol	Phenolic acids	Phenolic acids	3.2938e+06	3.73117e+06	3.44035e+06	4.04565e+06	TRUE	FALSE	TRUE	NO	YES	NO	5.37587e+06	3.4404e+06	5.55589e+06	5.0057e+06	NO	YES	NO	YES	YES	NO	1.00772e+07	9.70285e+06	9.08327e+06	1.02951e+07	NO	NO	YES	NO	YES	NO	-	-
Cmzn005251	C21H22O10	6-O-Caffeoylarbutin	Phenolic acids	Phenolic acids	1.0417e+07	1.25137e+07	1.10123e+07	1.35638e+07	TRUE	FALSE	TRUE	YES	YES	YES	1.20781e+07	1.19064e+07	1.41004e+07	1.46307e+07	NO	YES	YES	NO	YES	NO	1.59132e+07	1.97193e+07	1.67036e+07	1.54061e+07	YES	NO	NO	YES	YES	YES	-	-
Zmhn001883	C14H18O9	Vanillic acid-4-O-glucoside	Phenolic acids	Phenolic acids	1.27065e+06	1.74794e+06	1.84264e+06	1.8208e+06	TRUE	TRUE	FALSE	YES	NO	YES	2.39098e+06	2.92948e+06	2.72232e+06	2.54076e+06	YES	NO	NO	YES	NO	YES	5.53974e+06	6.22305e+06	2.75807e+06	2.10618e+06	YES	NO	NO	NO	NO	NO	-	-
mws2212	C9H8O4	Caffeic acid	Phenolic acids	Phenolic acids	191843	233171	231571	251127	TRUE	FALSE	TRUE	NO	NO	NO	152498	226202	265040	225960	YES	YES	NO	YES	NO	YES	249453	275366	198040	208062	YES	NO	YES	YES	YES	YES	C01197	ko00940,ko01100,ko01110
Hmhn003067	C15H18O8	Phenylpropionic acid-O-β-D-glucopyranoside	Phenolic acids	Phenolic acids	2.46682e+06	6.5904e+06	6.77425e+06	5.44011e+06	TRUE	TRUE	FALSE	YES	NO	YES	3.35281e+06	7.64561e+06	4.98536e+06	3.45389e+06	YES	NO	NO	YES	NO	NO	3.99033e+06	5.24663e+06	2.31713e+06	2.13657e+06	YES	NO	NO	NO	NO	YES	-	-
mws0024	C7H6O5	Gallic acid	Phenolic acids	Phenolic acids	4.90966e+07	3.34049e+07	4.34299e+07	3.21505e+07	FALSE	TRUE	FALSE	NO	YES	YES	6.10858e+07	3.33659e+07	2.63739e+07	2.68945e+07	NO	NO	YES	NO	YES	YES	5.72825e+07	3.14086e+07	3.11377e+07	2.89572e+07	NO	NO	NO	NO	YES	YES	C01424	ko00999
pmn001525	C23H26O11	3,5-Digalloylshikimic acid	Phenolic acids	Phenolic acids	3.67926e+07	2.53998e+07	3.54103e+07	2.58581e+07	FALSE	TRUE	FALSE	YES	NO	YES	2.09941e+07	3.20661e+07	2.29069e+07	3.14065e+07	YES	NO	YES	YES	NO	NO	6.21438e+06	1.0669e+07	2.29438e+07	2.83745e+07	YES	YES	YES	YES	NO	YES	-	-
Lmmn002609	C25H30O17	Iriflophenone-3,5-C-Diglucoside	Phenolic acids	Phenolic acids	225626	277054	278493	338636	TRUE	TRUE	TRUE	YES	NO	YES	185995	150980	226399	206810	NO	YES	NO	YES	NO	NO	172070	187466	282583	319368	YES	YES	YES	NO	NO	YES	-	-
pme1292	C8H8O4	Homogentisic acid	Phenolic acids	Phenolic acids	949149	920457	792926	833864	FALSE	FALSE	TRUE	NO	YES	NO	1.06039e+06	884655	941329	936367	NO	YES	NO	YES	NO	YES	1.18641e+06	1.04513e+06	1.07702e+06	1.15929e+06	NO	YES	YES	YES	YES	NO	C00544	ko00130,ko00350,ko01100,ko01240
Lmsn004714	C29H26O16	1,6-Di-O-galloyl-2-O-p-coumaroyl-β-D-glucose	Phenolic acids	Phenolic acids	1.91423e+06	1.18086e+06	1.3243e+06	1.43738e+06	FALSE	TRUE	TRUE	NO	YES	NO	735001	623252	726532	889470	NO	YES	YES	YES	NO	NO	470036	462190	751552	864420	NO	YES	YES	NO	YES	YES	-	-
Lmmn003541	C33H28O18	Iriflophenone-3-C-(2'',6''-Di-O-Galloyl)Glucoside	Phenolic acids	Phenolic acids	2.52444e+06	3.62347e+06	3.19929e+06	3.37817e+06	TRUE	FALSE	TRUE	NO	NO	YES	7.00045e+06	7.14102e+06	7.06367e+06	7.24349e+06	YES	NO	YES	NO	YES	YES	1.35659e+06	1.6165e+06	2.16982e+06	2.6235e+06	YES	YES	YES	NO	YES	YES	-	-
Wchn003157	C20H20O14	1,6-Di-O-Galloyl-D-Glucose	Phenolic acids	Phenolic acids	9.84515e+06	9.31802e+06	8.22641e+06	7.58323e+06	FALSE	FALSE	FALSE	NO	YES	NO	1.45335e+07	1.94168e+07	1.5336e+07	1.74996e+07	YES	NO	YES	NO	NO	YES	1.65988e+07	1.59349e+07	2.12194e+07	1.63441e+07	NO	YES	NO	NO	YES	NO	-	-
Lmsn003409	C22H22O12	1-O-Galloyl-6-O-p-Coumaroyl-β-D-glucose	Phenolic acids	Phenolic acids	2.50285e+07	1.53953e+07	2.26178e+07	1.73711e+07	FALSE	TRUE	FALSE	NO	NO	YES	1.3163e+07	1.96773e+07	1.53888e+07	2.20339e+07	YES	NO	YES	NO	YES	YES	3.59017e+06	5.49546e+06	1.25448e+07	1.8878e+07	YES	YES	YES	NO	YES	YES	-	-
Lmtn000940	C14H18O10	1-O-(3,4-Dihydroxy-5-methoxy-benzoyl)-glucoside	Phenolic acids	Phenolic acids	1.17878e+06	2.6426e+06	2.15525e+06	2.6274e+06	TRUE	FALSE	TRUE	YES	NO	YES	1.61397e+06	2.02841e+06	1.94829e+06	1.70881e+06	YES	NO	NO	YES	YES	NO	2.16758e+06	2.45512e+06	1.369e+06	1.61192e+06	YES	NO	YES	YES	YES	YES	-	-
MWSHC2067	C7H6O3	Protocatechualdehyde	Phenolic acids	Phenolic acids	477336	793844	621190	844304	TRUE	FALSE	TRUE	YES	NO	YES	660566	1.19947e+06	819482	859029	YES	NO	YES	NO	YES	NO	339819	566528	569641	1.0095e+06	YES	YES	YES	NO	NO	NO	C16700	ko00950
pmn001526	C20H20O14	1,6-Di-O-galloyl-β-D-glucose	Phenolic acids	Phenolic acids	6.15562e+06	3.03884e+06	6.3727e+06	4.03101e+06	FALSE	TRUE	FALSE	NO	NO	NO	5.72423e+06	2.90457e+06	5.60848e+06	6.41696e+06	NO	YES	YES	YES	NO	YES	2.15761e+06	4.48865e+06	1.06393e+07	8.30369e+06	YES	YES	NO	NO	NO	NO	C04101	-
Lmzn001582	C18H28O9	5'-Glucosyloxyjasmanic acid	Phenolic acids	Phenolic acids	479138	268686	374395	341111	FALSE	TRUE	FALSE	YES	YES	NO	427341	257736	480912	470230	NO	YES	NO	YES	NO	YES	294946	303878	617025	762188	YES	YES	YES	YES	NO	NO	-	-
Jmwn002172	C14H20O8	3,4-dihydroxyphenylethanol-β-D-glucopyranoside	Phenolic acids	Phenolic acids	131481	80009.5	70490.3	77542.7	FALSE	FALSE	TRUE	YES	NO	NO	1.56692e+06	341621	2.04494e+06	1.20983e+06	NO	YES	NO	YES	NO	NO	739152	709293	2.12282e+06	2.73804e+06	NO	YES	YES	YES	NO	NO	-	-
Wmmp000162	C8H8O5	5-hydroxyisovanillic acid	Phenolic acids	Phenolic acids	7.76654e+07	1.43014e+08	1.19892e+08	1.30601e+08	TRUE	FALSE	TRUE	NO	YES	NO	8.96685e+07	1.24439e+08	1.12891e+08	9.81524e+07	YES	NO	NO	NO	YES	NO	6.4598e+07	1.14861e+08	8.78503e+07	1.09388e+08	YES	NO	YES	NO	NO	NO	-	-
Lmsn004162	C22H22O12	1-O-Galloyl-2-O-p-Coumaroyl-β-D-glucose	Phenolic acids	Phenolic acids	3.70485e+06	3.29488e+06	3.37944e+06	3.42551e+06	FALSE	TRUE	TRUE	YES	YES	YES	3.32877e+06	4.09485e+06	3.38759e+06	4.09428e+06	YES	NO	YES	NO	YES	NO	1.71357e+06	1.49375e+06	1.82894e+06	2.27632e+06	NO	YES	YES	YES	NO	YES	-	-
Zmhn004909	C21H18O13	3,4-Digalloylshikimic acid	Phenolic acids	Phenolic acids	3.11542e+06	3.09655e+06	2.89473e+06	3.25663e+06	FALSE	FALSE	TRUE	YES	NO	YES	3.05765e+06	4.03395e+06	3.2087e+06	3.86086e+06	YES	NO	YES	NO	YES	NO	1.31662e+06	1.77278e+06	2.07188e+06	2.32526e+06	YES	YES	YES	NO	NO	NO	-	-
Cmjn004337	C18H26O10	Benzyl-(2''-O-xylosyl)glucoside	Phenolic acids	Phenolic acids	2.32669e+06	3.02179e+06	3.14353e+06	3.25703e+06	TRUE	TRUE	TRUE	NO	YES	NO	1.60533e+06	2.72905e+06	2.98852e+06	2.83613e+06	YES	YES	NO	NO	YES	YES	5.49981e+06	7.40615e+06	7.18433e+06	6.68431e+06	YES	NO	NO	NO	YES	NO	-	-
MWSmce501	C8H8O4	Protocatechuic Acid Methyl Ester	Phenolic acids	Phenolic acids	485860	735511	582976	644859	TRUE	FALSE	TRUE	NO	YES	NO	254851	297939	282391	326855	YES	NO	YES	NO	YES	NO	378134	446977	472568	631186	YES	YES	YES	NO	NO	NO	-	-
Zmhn000892	C13H18O8	4-O-Glucosyl-3,4-dihydroxybenzyl alcohol	Phenolic acids	Phenolic acids	2.70425e+06	3.42703e+06	2.80955e+06	3.4308e+06	TRUE	FALSE	TRUE	YES	NO	YES	1.58298e+06	1.83873e+06	1.47869e+06	1.45648e+06	YES	NO	NO	YES	NO	NO	3.93031e+06	3.06736e+06	2.34907e+06	2.34309e+06	NO	NO	NO	NO	NO	YES	-	-
MWS20207	C41H32O26	1,2,3,4,6-Penta-O-galloyl-β-D-glucose	Phenolic acids	Phenolic acids	3.85275e+07	3.29884e+07	3.29905e+07	3.1959e+07	FALSE	TRUE	FALSE	YES	NO	YES	5.62451e+07	3.5428e+07	5.14847e+07	5.73119e+07	NO	YES	YES	YES	NO	YES	2.36374e+07	2.52174e+07	3.85965e+07	4.78042e+07	YES	YES	YES	NO	NO	NO	C04576	ko00999
pme3443	C11H12O4	Sinapinaldehyde	Phenolic acids	Phenolic acids	75464.5	116304	116134	110425	TRUE	FALSE	FALSE	YES	YES	NO	55289.5	133539	64988.3	38834.4	YES	NO	NO	YES	NO	YES	132734	92398.5	58800.5	65285.2	NO	NO	YES	YES	NO	NO	C05610	ko00940,ko01100,ko01110
Lmmn003663	C14H18O9	5-Glucosyloxy-2-Hydroxybenzoic acid methyl ester	Phenolic acids	Phenolic acids	641086	806159	944911	1.02279e+06	TRUE	TRUE	TRUE	NO	YES	NO	1.3137e+06	1.8161e+06	1.92065e+06	1.613e+06	YES	YES	NO	NO	YES	YES	811082	1.30491e+06	882430	910476	YES	NO	YES	NO	YES	NO	-	-
pmn001681	C10H14O2	1-(4-Methoxyphenyl)-1-propanol	Phenolic acids	Phenolic acids	482897	383595	493585	488604	FALSE	TRUE	FALSE	YES	NO	NO	592952	682434	639453	549761	YES	NO	NO	NO	YES	NO	533883	441020	407746	510643	NO	NO	YES	YES	NO	NO	-	-
Cmzp002057	C14H18O8	6-O-Acetylarbutin	Phenolic acids	Phenolic acids	312822	356271	356548	381356	TRUE	TRUE	TRUE	YES	YES	NO	283783	312571	264097	261621	YES	NO	NO	NO	YES	NO	251711	321201	265212	261622	YES	NO	NO	NO	NO	NO	-	-
ML10177402	C7H7NO3	4-Aminosalicylic acid	Phenolic acids	Phenolic acids	44284.8	74496.9	88674.5	128582	TRUE	TRUE	TRUE	NO	NO	NO	25796.3	35595.7	54331.4	47678.6	YES	YES	NO	NO	NO	YES	30741.3	68858.9	75785.4	62490.2	YES	YES	NO	NO	YES	YES	C02518	-
Lmbn002648	C9H8O3	α-Hydroxycinnamic Acid	Phenolic acids	Phenolic acids	236439	691429	322364	200300	TRUE	FALSE	FALSE	NO	YES	NO	203282	738638	338580	273938	YES	NO	NO	NO	YES	NO	242333	920337	458803	740054	YES	NO	YES	NO	NO	NO	C02763	ko00360,ko01100
pme0282	C8H6O4	Phthalic acid	Phenolic acids	Phenolic acids	111192	140198	139247	143176	TRUE	FALSE	TRUE	NO	YES	NO	83314.3	159682	143529	118261	YES	NO	NO	NO	YES	YES	150571	188214	140930	129712	YES	NO	NO	YES	YES	YES	C01606	ko01100,ko02010
Zmhn002334	C16H20O9	6-O-Feruloyl-β-D-glucose	Phenolic acids	Phenolic acids	791204	842015	949331	905438	TRUE	TRUE	FALSE	YES	NO	YES	842074	1.03206e+06	1.0965e+06	906193	YES	YES	NO	YES	NO	NO	183728	190194	336057	416613	YES	YES	YES	NO	NO	NO	-	-
HJN093	C20H20O12	2-O-Salicyl-6-O-Galloyl-D-Glucose	Phenolic acids	Phenolic acids	2.98518e+06	2.37324e+06	2.57395e+06	2.75699e+06	FALSE	TRUE	TRUE	NO	YES	YES	3.50277e+06	2.13653e+06	2.80811e+06	2.52519e+06	NO	YES	NO	NO	YES	YES	3.72797e+06	5.29327e+06	9.05028e+06	6.47747e+06	YES	YES	NO	YES	YES	NO	-	-
Lmmn004174	C33H28O17	Maclurin-3-C-(2''-Galloyl-6''-P-Hydroxybenzoyl)Glucoside	Phenolic acids	Phenolic acids	6.10522e+07	6.1849e+07	7.25312e+07	6.42004e+07	TRUE	TRUE	FALSE	NO	NO	NO	1.51232e+07	2.95703e+07	2.05582e+07	2.60372e+07	YES	NO	YES	NO	NO	YES	1.43676e+06	2.51899e+06	1.12668e+07	1.8229e+07	YES	YES	YES	NO	YES	NO	-	-
MWS2066	C10H8O	1-Naphthol*	Phenolic acids	Phenolic acids	23816	28715.8	23995	23266.8	TRUE	FALSE	FALSE	YES	NO	YES	22773.9	22337.5	18529.9	18325.3	NO	NO	NO	NO	YES	YES	18563.1	22488.4	23693.5	19958	YES	YES	NO	YES	YES	NO	C11714	-
Zmhn002301	C15H18O8	p-Coumaric acid-4-O-glucoside*	Phenolic acids	Phenolic acids	2.97067e+06	7.04596e+06	6.65644e+06	5.64745e+06	TRUE	FALSE	FALSE	NO	NO	NO	3.9465e+06	8.2315e+06	4.81753e+06	3.95927e+06	YES	NO	NO	NO	YES	YES	4.84903e+06	6.37311e+06	2.85266e+06	2.46596e+06	YES	NO	NO	NO	YES	YES	C06739	-
Lmyn001390	C13H12O11	Mucic acid-1,4-lactone-5-O-gallate	Phenolic acids	Phenolic acids	3.46448e+07	3.07016e+07	3.05898e+07	3.18363e+07	FALSE	FALSE	TRUE	NO	NO	NO	1.97728e+06	9.79729e+06	2.07659e+06	2.29847e+06	YES	NO	YES	NO	NO	YES	2.27812e+07	1.86849e+07	1.91586e+07	2.36743e+07	NO	YES	YES	NO	NO	YES	-	-
Jmwn002117	C14H20O9	2-(3,4-dihydroxyphenyl)ethanediol 1-O-β-D-glucopyranoside	Phenolic acids	Phenolic acids	3.76007e+06	3.62447e+06	4.42004e+06	4.54136e+06	FALSE	TRUE	TRUE	NO	YES	YES	4.75792e+06	4.97602e+06	7.18764e+06	6.4104e+06	YES	YES	NO	NO	YES	YES	1.04085e+07	1.47643e+07	1.65112e+07	1.67152e+07	YES	YES	YES	NO	YES	NO	-	-
MWSmce490	C8H8O4	2',4',6'-Trihydroxyacetophenone	Phenolic acids	Phenolic acids	83323.8	162412	143834	134081	TRUE	FALSE	FALSE	NO	YES	NO	66540.8	123917	82409.2	61587.6	YES	NO	NO	NO	YES	YES	56703.1	83066.3	41774.7	48890.7	YES	NO	YES	NO	YES	YES	C21895	-
Zaln004057	C16H16O8	4-caffeoylshikimic acid	Phenolic acids	Phenolic acids	707155	1.48736e+06	1.40707e+06	1.53819e+06	TRUE	FALSE	TRUE	NO	NO	YES	356893	1.30057e+06	597763	447860	YES	NO	NO	NO	NO	YES	1.82607e+06	2.36935e+06	1.04914e+06	737071	YES	NO	NO	NO	NO	NO	-	-
Lmyn003835	C14H10O7	4-(3,4,5-Trihydroxybenzoxy)benzoic acid	Phenolic acids	Phenolic acids	2.62978e+06	3.47366e+06	2.95448e+06	3.57169e+06	TRUE	FALSE	TRUE	YES	NO	NO	4.00189e+06	7.76668e+06	4.93762e+06	5.71417e+06	YES	NO	YES	YES	NO	YES	2.14145e+06	3.50038e+06	3.41529e+06	3.8308e+06	YES	NO	YES	NO	NO	YES	-	-
pmb3142	C13H16O8	Salicylic acid-2-O-glucoside	Phenolic acids	Phenolic acids	2.11493e+06	3.3486e+06	2.98716e+06	3.39531e+06	TRUE	FALSE	TRUE	NO	NO	YES	1.99541e+06	3.40946e+06	1.83436e+06	2.10176e+06	YES	NO	YES	NO	YES	NO	5.58856e+06	6.0237e+06	2.85367e+06	2.72644e+06	YES	NO	NO	NO	NO	NO	-	-
MWSmce342	C13H12O9	2-Caffeoyl-L-tartaric acid (Caftaric acid)	Phenolic acids	Phenolic acids	65897.6	54058.1	55934.6	56312.3	FALSE	TRUE	TRUE	NO	YES	YES	78625.6	83837	60173	81557.7	YES	NO	YES	YES	YES	YES	81091.9	85088.7	64390	55400	YES	NO	NO	NO	NO	YES	-	-
Lmsn002937	C22H22O13	1-O-Caffeoyl-6-O-galloyl-β-D-glucose	Phenolic acids	Phenolic acids	551932	316857	398836	293980	FALSE	TRUE	FALSE	NO	YES	YES	268795	215832	208209	217968	NO	NO	YES	NO	YES	YES	135364	158077	330460	457633	YES	YES	YES	NO	YES	YES	-	-
MWSmce466	C8H8O2	4-Hydroxyacetophenone*	Phenolic acids	Phenolic acids	76372.5	157139	84538.7	62427.1	TRUE	FALSE	FALSE	YES	YES	NO	95711	116061	108583	85380.4	YES	NO	NO	NO	YES	NO	416117	216067	121173	132705	NO	NO	YES	YES	NO	NO	C10700	ko01100
Lmyn002435	C19H28O10	Hydrangeifolin I	Phenolic acids	Phenolic acids	138256	83665.3	111744	93381	FALSE	TRUE	FALSE	YES	NO	NO	74963	52111.2	70733.2	50854.2	NO	YES	NO	NO	NO	YES	45769.9	65586.8	68707.3	78607.8	YES	YES	YES	NO	NO	NO	-	-
Hmmn002544	C16H20O9	Ferulic acid-4-O-glucoside	Phenolic acids	Phenolic acids	2.3657e+06	2.79696e+06	2.37208e+06	2.58592e+06	TRUE	FALSE	TRUE	NO	YES	YES	1.68822e+06	2.33903e+06	1.32454e+06	1.55335e+06	YES	NO	YES	NO	YES	YES	3.49802e+06	3.39633e+06	1.40967e+06	1.27038e+06	NO	NO	NO	NO	YES	NO	-	-
MWS1875	C10H8O	2-Naphthol*	Phenolic acids	Phenolic acids	23510.6	33409.7	29745.4	28508.7	TRUE	FALSE	FALSE	NO	YES	NO	25096.8	26179.3	20121	23186.5	YES	NO	YES	NO	YES	YES	21565.5	30538.2	29401.1	26088.1	YES	NO	NO	NO	YES	YES	C11713	-
HJN003	C17H22O10	1-O-Sinapoyl-β-D-glucose	Phenolic acids	Phenolic acids	106376	112193	103812	106791	TRUE	FALSE	TRUE	NO	YES	NO	267309	187474	335447	330777	NO	YES	NO	NO	YES	NO	145099	164198	269943	228129	YES	YES	NO	NO	YES	NO	C01175	ko00940,ko01110
pmb2497	C9H10O5	4-Hydroxy-3-methoxymandelate	Phenolic acids	Phenolic acids	52600.5	38453.9	43098.2	45059.2	FALSE	TRUE	TRUE	NO	YES	NO	54997.1	40509.8	42943.6	44397	NO	YES	YES	NO	YES	NO	53087.1	45408.4	43340.4	51543.4	NO	NO	YES	NO	YES	YES	C05584	ko00350,ko01100
pme2598	C8H8O4	3,4-Dihydroxybenzeneacetic acid	Phenolic acids	Phenolic acids	1.08594e+06	797277	793317	859108	FALSE	FALSE	TRUE	YES	NO	NO	1.02542e+06	851145	1.02361e+06	1.02347e+06	NO	YES	NO	NO	YES	NO	1.13877e+06	1.19102e+06	1.16168e+06	1.25406e+06	YES	NO	YES	NO	YES	YES	C01161	ko00350,ko01100
Cmsn001563	C21H22O15	1,7-Di-O-galloyl-D-sedoheptulose	Phenolic acids	Phenolic acids	511151	202578	508423	258660	FALSE	TRUE	FALSE	YES	NO	YES	449631	218553	398891	476327	NO	YES	YES	YES	YES	NO	144151	252994	509913	446879	YES	YES	NO	NO	NO	NO	-	-
Lmmn004066	C26H24O12	Iriflophenone-3-C-(6-O-p-hydroxybenzoyl)glucoside	Phenolic acids	Phenolic acids	4.74915e+06	8.11058e+06	6.26622e+06	8.64546e+06	TRUE	FALSE	TRUE	NO	YES	YES	1.89595e+07	2.27261e+07	1.66058e+07	1.82857e+07	YES	NO	YES	NO	YES	YES	7.61019e+06	8.2285e+06	9.43598e+06	8.25072e+06	YES	YES	NO	YES	YES	NO	-	-
mws0183	C7H6O4	3,4-Dihydroxybenzoic acid (Protocatechuic acid)*	Phenolic acids	Phenolic acids	526948	538926	711336	757839	TRUE	TRUE	TRUE	YES	NO	YES	1.3529e+06	498960	497885	463525	NO	NO	NO	YES	NO	YES	274353	362510	288294	359325	YES	NO	YES	NO	NO	NO	C00230	ko01100,ko01110
Lmfn000604	C13H16O10	6-O-Galloyl-β-D-glucose*	Phenolic acids	Phenolic acids	1.31285e+06	1.40522e+06	707965	707108	TRUE	FALSE	FALSE	NO	YES	NO	5.39669e+06	3.49865e+06	3.25461e+06	3.49789e+06	NO	NO	YES	NO	YES	NO	2.93678e+06	1.92624e+06	2.45146e+06	2.26439e+06	NO	YES	NO	YES	YES	YES	-	-
Zmhn002227	C17H22O10	4-O-Glucosyl-sinapate	Phenolic acids	Phenolic acids	376056	256202	371875	318025	FALSE	TRUE	FALSE	NO	YES	YES	699985	525044	742726	765573	NO	YES	YES	NO	YES	NO	594894	685821	722265	628611	YES	YES	NO	NO	YES	YES	C02919	-
pmb0108	C19H18O8	Feruloyl syringic acid	Phenolic acids	Phenolic acids	436037	381023	407852	385947	FALSE	TRUE	FALSE	NO	YES	NO	311316	380687	397595	375578	YES	YES	NO	YES	NO	YES	325709	370643	355653	436822	YES	NO	YES	NO	NO	YES	-	-
MWSmce455	C9H10O4	Vanillic acid methyl ester	Phenolic acids	Phenolic acids	149781	145264	142513	134451	FALSE	FALSE	FALSE	YES	NO	NO	38149.5	28311.4	29021.8	42167	NO	YES	YES	YES	NO	NO	20664.7	30037.7	55155.1	77762.9	YES	YES	YES	YES	YES	NO	-	-
Hmsn002948	C18H26O11	2-Hydroxyphenol-1-O-glucosyl(6→1)rhamnoside	Phenolic acids	Phenolic acids	411336	554278	572591	623197	TRUE	TRUE	TRUE	YES	YES	NO	283341	349595	600146	579007	YES	YES	NO	YES	NO	YES	752228	1.81836e+06	2.03166e+06	2.68729e+06	YES	YES	YES	NO	YES	NO	-	-
Zblp002839	C9H10O3	3-(3-Hydroxyphenyl)-propionic acid	Phenolic acids	Phenolic acids	5.06024e+06	2.71237e+06	3.75938e+06	4.2636e+06	FALSE	TRUE	TRUE	YES	NO	YES	7.21727e+06	6.045e+06	9.91197e+06	8.76127e+06	NO	YES	NO	YES	NO	NO	1.73326e+07	2.39069e+07	3.19373e+07	3.33158e+07	YES	YES	YES	NO	NO	YES	C11457	ko00360,ko01100
mws0028	C8H8O4	Vanillic acid	Phenolic acids	Phenolic acids	48788.1	37775.9	31194.7	38222.9	FALSE	FALSE	TRUE	NO	YES	NO	43398.3	29207.8	19163	26928.3	NO	NO	YES	NO	YES	NO	65066.4	35641.2	29517.4	31395.6	NO	NO	YES	NO	NO	YES	C06672	-
Lmsn006063	C29H26O15	1,6-Di-O-galloyl-2-O-Cinnamoyl-β-D-glucose	Phenolic acids	Phenolic acids	155245	116350	149938	159752	FALSE	TRUE	TRUE	NO	NO	NO	110887	493994	187520	169488	YES	NO	NO	YES	YES	YES	142850	153785	68347.6	96777.3	YES	NO	YES	NO	YES	NO	-	-
mws1297	C13H18O6	Benzyl glucoside	Phenolic acids	Phenolic acids	50861.2	101254	121367	140156	TRUE	TRUE	TRUE	NO	YES	YES	13737.2	48236.5	29595	29911.5	YES	NO	YES	YES	YES	NO	85552.7	210840	95307.2	66737.6	YES	NO	NO	YES	NO	YES	-	-
mws2368	C8H10O2	Tyrosol; 4-Hydroxyphenylethanol	Phenolic acids	Phenolic acids	40040.8	49718.7	65520.2	76144.1	TRUE	TRUE	TRUE	YES	NO	YES	44026.7	48119.8	57950.1	59090.4	YES	YES	YES	YES	NO	NO	146516	201897	132834	126942	YES	NO	NO	NO	NO	YES	C06044	ko00350,ko01100
Wmyn000212	C20H22O12	4-hydroxy-3-methoxyphenyl 1-O-β-D-(6'-O-galloyol)-glucopyranoside	Phenolic acids	Phenolic acids	9.74012e+06	9.06002e+06	9.6619e+06	8.01017e+06	FALSE	TRUE	FALSE	YES	NO	YES	9.6641e+06	6.87242e+06	7.20962e+06	8.24546e+06	NO	YES	YES	NO	NO	YES	1.59089e+07	1.24819e+07	9.64976e+06	9.47494e+06	NO	NO	NO	NO	YES	NO	-	-
Lmsn001014	C13H16O10	1-O-Galloyl-β-D-glucose*	Phenolic acids	Phenolic acids	1.71769e+06	1.12695e+06	864248	628317	FALSE	FALSE	FALSE	YES	YES	YES	5.77032e+06	3.47596e+06	3.6771e+06	3.44692e+06	NO	YES	NO	YES	NO	NO	3.14648e+06	1.96129e+06	2.55507e+06	2.21508e+06	NO	YES	NO	NO	NO	NO	C01158	ko00999
MWSslk138	C7H6O5	2,3,4-Trihydroxybenzoic acid	Phenolic acids	Phenolic acids	25705.9	28464.9	30288.7	39718.5	TRUE	TRUE	TRUE	NO	NO	NO	91676	37711.6	48515.7	42390.4	NO	YES	NO	NO	NO	YES	32544.2	44072.1	45820.2	45328.8	YES	YES	NO	NO	NO	NO	-	-
Wmyn000217	C14H20O9	2,6-dimethoxy-hydroquinone-4-O-β-D-glucopyranoside	Phenolic acids	Phenolic acids	793500	832073	1.14863e+06	762638	TRUE	TRUE	FALSE	YES	NO	NO	820523	718991	666819	806054	NO	NO	YES	YES	NO	YES	693772	1.10899e+06	1.12712e+06	1.06403e+06	YES	YES	NO	NO	NO	NO	-	-
pmb2654	C19H27NO12	Anthranilate-1-O-Sophoroside	Phenolic acids	Phenolic acids	81856.9	107114	141878	88481.9	TRUE	TRUE	FALSE	YES	YES	NO	95939.2	80469.2	74580.3	77403.9	NO	NO	YES	YES	YES	NO	61226.2	96941.8	103763	127025	YES	YES	YES	YES	YES	NO	-	-
mws0628	C7H6O2	4-Hydroxybenzaldehyde	Phenolic acids	Phenolic acids	213841	141480	123062	140581	FALSE	FALSE	TRUE	YES	NO	NO	126806	109787	103884	95230.1	NO	NO	NO	NO	YES	YES	267933	136058	110249	134499	NO	NO	YES	NO	YES	NO	C00633	ko01100
pmn001420	C15H18O9	1-O-Caffeoyl-β-D-glucose*	Phenolic acids	Phenolic acids	1.71035e+06	2.2619e+06	2.37894e+06	2.27126e+06	TRUE	TRUE	FALSE	NO	NO	NO	598101	1.50242e+06	1.2435e+06	497018	YES	NO	NO	NO	YES	NO	925065	1.46993e+06	493434	482189	YES	NO	NO	NO	YES	YES	C10433	-
Hmln000659	C13H16O10	3-O-Galloyl-D-glucose*	Phenolic acids	Phenolic acids	1.07979e+06	1.33671e+06	727266	810293	TRUE	FALSE	TRUE	NO	NO	NO	5.68097e+06	3.25399e+06	3.56799e+06	3.37857e+06	NO	YES	NO	NO	NO	NO	3.38475e+06	2.15853e+06	2.46665e+06	2.30345e+06	NO	YES	NO	NO	YES	YES	-	-
Lmbn001930	C7H6O2	2-Hydroxybenzaldehyde (Salicylaldehyde)	Phenolic acids	Phenolic acids	57002.8	50543.8	57282.8	55837.2	FALSE	TRUE	FALSE	YES	NO	YES	40470.9	66044.7	55286	51489.6	YES	NO	NO	YES	NO	NO	64449	69086.6	61371.6	49861.5	YES	NO	NO	YES	YES	YES	C06202	ko01100
mws0458	C8H8O3	Vanillin; 4-Hydroxy-3-Methoxybenzaldehyde*	Phenolic acids	Phenolic acids	295777	477642	434692	560653	TRUE	FALSE	TRUE	YES	YES	YES	393223	263730	163912	180452	NO	NO	YES	YES	NO	YES	356051	211511	160532	201113	NO	NO	YES	YES	NO	YES	C00755	ko01100,ko01110
Lmln001195	C14H18O7	Picein (4-Acetylphenyl-glucoside)	Phenolic acids	Phenolic acids	391918	210994	247212	250812	FALSE	TRUE	TRUE	NO	NO	NO	677609	260693	635944	529123	NO	YES	NO	YES	NO	YES	511448	348242	663318	745720	NO	YES	YES	NO	NO	YES	C10720	-
pmn001690	C16H24O7	3-Hydroxy-4-isopropylbenzylalcohol-3-O-glucoside	Phenolic acids	Phenolic acids	46382.4	53814.6	58235.8	68119.6	TRUE	TRUE	TRUE	NO	NO	YES	78382.5	97233.2	107348	101229	YES	YES	NO	YES	YES	NO	107496	132716	108268	95763.9	YES	NO	NO	NO	NO	YES	-	-
pme3083	C8H7NO3	2-(Formylamino)benzoic acid	Phenolic acids	Phenolic acids	32779.4	93971.4	36506.9	23925.6	TRUE	FALSE	FALSE	NO	NO	YES	32750.1	86713.6	47934	38353.3	YES	NO	NO	YES	YES	NO	38062.5	111655	65183.1	91394.5	YES	NO	YES	NO	NO	NO	C05653	ko00380,ko01100
pmn001528	C28H18O17	Tetragallic Acid(3''-O-galloyl-4''-O-galloyl-4-O-galloyl-galloyl acid)	Phenolic acids	Phenolic acids	1.15995e+07	1.02046e+07	1.53273e+07	9.56271e+06	FALSE	TRUE	FALSE	YES	YES	NO	7.4101e+06	9.77874e+06	5.05716e+06	5.2352e+06	YES	NO	YES	YES	YES	YES	8.41606e+06	1.05505e+07	1.40729e+07	1.0718e+07	YES	YES	NO	YES	YES	NO	-	-
MWSHC20125	C16H16O8	5-O-Caffeoylshikimic acid	Phenolic acids	Phenolic acids	474345	929188	818465	998125	TRUE	FALSE	TRUE	NO	NO	YES	156971	757490	296692	325915	YES	NO	YES	NO	YES	YES	744497	1.4414e+06	838487	495507	YES	NO	NO	NO	YES	YES	-	-
MWS1830	C9H10O3	Ethylsalicylate	Phenolic acids	Phenolic acids	142981	244790	359950	462147	TRUE	TRUE	TRUE	NO	YES	NO	193512	381372	396940	410165	YES	YES	YES	YES	NO	YES	127584	201537	193974	186181	YES	NO	NO	YES	NO	YES	-	-
MWSmce294	C12H16O3	Elemicin	Phenolic acids	Phenolic acids	52412.3	70097.6	49589.7	48463.6	TRUE	FALSE	FALSE	YES	NO	YES	144669	419509	225573	182425	YES	NO	NO	NO	YES	YES	72844.5	74931.6	51622.7	50172.3	YES	NO	NO	NO	YES	YES	C10451	-
mws0853	C11H14O4	Sinapyl alcohol*	Phenolic acids	Phenolic acids	46632.2	87304.6	97725.5	89006.9	TRUE	TRUE	FALSE	NO	YES	NO	28625.5	79172.4	50034.2	37672.8	YES	NO	NO	YES	YES	NO	64526	164893	176158	182591	YES	YES	YES	YES	YES	NO	C02325	ko00940,ko01100,ko01110
Lmbn004790	C11H14O4	Methyl 3-(3-hydroxy-4-methoxyphenyl)propanoate*	Phenolic acids	Phenolic acids	47308.8	77901.7	99028	76350	TRUE	TRUE	FALSE	YES	NO	NO	29407.1	72537.9	39580.3	44854	YES	NO	YES	YES	NO	YES	62499.5	151321	173534	144381	YES	YES	NO	YES	NO	NO	-	-
Zmhn001358	C13H16O8	4-O-Glucosyl-4-hydroxybenzoic acid*	Phenolic acids	Phenolic acids	1.96997e+06	4.7906e+06	3.04698e+06	3.24728e+06	TRUE	FALSE	TRUE	NO	NO	NO	7.46595e+06	1.00607e+07	6.41253e+06	5.00874e+06	YES	NO	NO	NO	NO	YES	1.57386e+07	9.93614e+06	6.19859e+06	5.05701e+06	NO	NO	NO	NO	YES	YES	-	-
mws1195	C10H10O3	p-Coumaric acid methyl ester	Phenolic acids	Phenolic acids	1.01763e+06	1.41113e+06	1.27529e+06	1.39369e+06	TRUE	FALSE	TRUE	NO	YES	YES	577894	1.17032e+06	648042	926417	YES	NO	YES	NO	YES	YES	927652	1.66382e+06	954614	1.13946e+06	YES	NO	YES	NO	YES	NO	-	-
Wmyn000213	C21H24O12	3,4-di-hydroxyphenethyol alcohol 4-O-β-D-(6'-O-galloyol)-glucopyranoside	Phenolic acids	Phenolic acids	7.04955e+06	4.50135e+06	6.32383e+06	7.71176e+06	FALSE	TRUE	TRUE	YES	NO	YES	7.36273e+06	7.24486e+06	1.06277e+07	1.13555e+07	NO	YES	YES	NO	YES	NO	2.00077e+06	3.3839e+06	5.75141e+06	6.13897e+06	YES	YES	YES	NO	NO	YES	-	-
MWSslk097	C10H10O4	Dimethyl phthalate	Phenolic acids	Phenolic acids	9.9856e+06	1.01271e+07	1.16595e+07	1.29981e+07	TRUE	TRUE	TRUE	NO	YES	NO	1.04937e+07	1.17666e+07	1.13256e+07	1.04511e+07	YES	NO	NO	NO	YES	NO	1.07705e+07	1.20446e+07	1.20729e+07	1.19933e+07	YES	YES	NO	NO	YES	YES	C11233	-
Lczn000055	C15H12O9	Digallic acid methyl ester	Phenolic acids	Phenolic acids	3.92035e+07	6.76583e+07	6.0675e+07	6.74429e+07	TRUE	FALSE	TRUE	NO	NO	NO	3.61528e+07	6.17898e+07	5.79763e+07	5.28511e+07	YES	NO	NO	NO	NO	NO	2.88258e+07	5.92744e+07	4.84265e+07	5.93712e+07	YES	NO	YES	NO	YES	YES	-	-
pmn001547	C27H26O15	3-Hydroxy-5-Methylphenol-1-O-(6'-Digalloyl)Glucoside	Phenolic acids	Phenolic acids	1.99814e+07	3.14095e+07	3.39457e+07	3.6171e+07	TRUE	TRUE	TRUE	NO	YES	YES	5.8843e+06	9.78806e+06	8.80449e+06	7.72531e+06	YES	NO	NO	NO	YES	YES	2.6194e+06	2.96425e+06	7.15463e+06	9.88187e+06	YES	YES	YES	NO	YES	YES	-	-
mws0011	C17H24O9	Syringin	Phenolic acids	Phenolic acids	204953	195442	203142	220695	FALSE	TRUE	TRUE	NO	NO	YES	334870	258766	328630	359538	NO	YES	YES	NO	YES	YES	736115	579084	547122	460521	NO	NO	NO	NO	NO	NO	C01533	ko00940
Hmln000873	C13H16O10	2-O-Galloyl-D-glucose	Phenolic acids	Phenolic acids	1.05859e+06	901576	1.16624e+06	736508	FALSE	TRUE	FALSE	NO	NO	YES	1.19657e+06	758473	759481	837017	NO	YES	YES	NO	YES	NO	1.21524e+06	1.07689e+06	1.02681e+06	874099	NO	NO	NO	NO	NO	YES	-	-
MWSslk083	C9H12O4	4-Hydroxy-3,5-dimethoxybenzyl alcohol	Phenolic acids	Phenolic acids	116199	194181	182773	157269	TRUE	FALSE	FALSE	NO	YES	NO	69488.5	122160	89330.5	90220.6	YES	NO	YES	NO	YES	YES	69628.3	149853	134281	192708	YES	NO	YES	YES	YES	YES	-	-
pmp001285	C8H4O3	Phthalic anhydride	Phenolic acids	Phenolic acids	1.71336e+07	1.88992e+07	2.04688e+07	2.03924e+07	TRUE	TRUE	FALSE	NO	YES	NO	1.9751e+07	1.65263e+07	2.21977e+07	2.07715e+07	NO	YES	NO	NO	YES	NO	1.87194e+07	1.81627e+07	2.03109e+07	2.18209e+07	NO	YES	YES	NO	YES	NO	-	-
Lmmn103748	C40H32O23	Maclurin-3-C-(2'',3'',6''-Trigalloyl)glucoside	Phenolic acids	Phenolic acids	9.53295e+07	1.43608e+08	1.37132e+08	1.03051e+08	TRUE	FALSE	FALSE	YES	NO	NO	4.2217e+07	8.5299e+07	5.09165e+07	4.80794e+07	YES	NO	NO	YES	NO	NO	3.07915e+06	4.57119e+06	1.82448e+07	2.52265e+07	YES	YES	YES	NO	NO	NO	-	-
MWSmce001	C9H8O4	5-Acetylsalicylic acid	Phenolic acids	Phenolic acids	1.55516e+06	2.43978e+06	1.89121e+06	2.12574e+06	TRUE	FALSE	TRUE	NO	NO	NO	1.18912e+06	1.4178e+06	725787	1.38527e+06	YES	NO	YES	NO	YES	YES	1.59978e+06	1.44878e+06	1.2111e+06	1.5052e+06	NO	NO	YES	NO	NO	YES	-	-
Lmgn001670	C7H6O3	Salicylic acid	Phenolic acids	Phenolic acids	53375.7	50556.1	40593.3	45992.9	FALSE	FALSE	TRUE	NO	YES	NO	29408.7	38536.3	27789.9	33648	YES	NO	YES	NO	YES	YES	57543.6	37157	26863.2	34216.4	NO	NO	YES	NO	YES	NO	C00805	ko01100,ko01110,ko04075
pma6460	C16H18O8	4-O-p-Coumaroylquinic acid	Phenolic acids	Phenolic acids	55782.9	115260	126570	128045	TRUE	TRUE	TRUE	NO	NO	NO	127745	109432	151497	205444	NO	YES	YES	NO	YES	YES	105227	171175	143332	161410	YES	NO	YES	NO	NO	NO	C10441	-
MWS5206	C9H10O4	4-Hydroxyphenyllactic Acid*	Phenolic acids	Phenolic acids	31811.7	8387.78	14724.9	23155.2	FALSE	TRUE	TRUE	YES	NO	NO	77844.8	43836.7	95749.9	84909.4	NO	YES	NO	YES	NO	NO	44636.7	58669.4	95209.2	111514	YES	YES	YES	YES	YES	YES	C03672	-
MWS20155	C18H16O8	Rosmarinic acid	Phenolic acids	Phenolic acids	1.88475e+06	1.85326e+06	1.87372e+06	2.01713e+06	FALSE	TRUE	TRUE	YES	NO	YES	1.2587e+06	1.54498e+06	1.01539e+06	1.0567e+06	YES	NO	YES	YES	NO	NO	2.32409e+06	1.67749e+06	1.82703e+06	1.61626e+06	NO	YES	NO	YES	YES	YES	C01850	ko00350,ko01100
mws0025	C6H6O3	Pyrogallol	Phenolic acids	Phenolic acids	322730	215976	348969	205464	FALSE	TRUE	FALSE	NO	YES	YES	246033	179908	189582	164844	NO	YES	NO	NO	YES	NO	155421	183214	243817	261694	YES	YES	YES	NO	YES	NO	C01108	-
mws2105	C14H12O3	Benzyl salicylate	Phenolic acids	Phenolic acids	67537.1	125681	157490	150292	TRUE	TRUE	FALSE	NO	NO	YES	40759.7	128319	191232	188969	YES	YES	NO	YES	NO	YES	39889	94746.4	138996	73390.4	YES	YES	NO	YES	NO	NO	-	-
Lmmn002397	C19H20O11	Maclurin-3-C-glucoside	Phenolic acids	Phenolic acids	5.46383e+07	8.10129e+07	6.89236e+07	8.18398e+07	TRUE	FALSE	TRUE	NO	YES	YES	5.41239e+07	4.94061e+07	4.26254e+07	2.98428e+07	NO	NO	NO	NO	YES	YES	5.7739e+07	5.7928e+07	4.20492e+07	5.38166e+07	YES	NO	YES	NO	NO	NO	-	-
Hmbn002692	C22H30O14	6'-O-Feruloyl-D-sucrose	Phenolic acids	Phenolic acids	116340	126717	135394	132072	TRUE	TRUE	FALSE	NO	YES	NO	43376.3	79494.5	45620.2	56580.3	YES	NO	YES	NO	YES	NO	79607.1	90241.8	59213.9	41401.7	YES	NO	NO	YES	YES	NO	-	-
MWSmce040	C8H8O3	Isovanillin	Phenolic acids	Phenolic acids	756418	1.11936e+06	1.51154e+06	1.82149e+06	TRUE	TRUE	TRUE	YES	YES	NO	416455	557995	213674	313432	YES	NO	YES	NO	YES	NO	298212	230982	233781	370895	NO	YES	YES	YES	YES	NO	-	-
Lmmn004526	C33H28O17	Maclurin-3-C-(2''-P-Hydroxybenzoyl-6''-Galloyl)Glucoside	Phenolic acids	Phenolic acids	1.76359e+06	770527	1.34493e+06	1.04337e+06	FALSE	TRUE	FALSE	NO	NO	NO	1.16805e+06	917514	956941	1.24898e+06	NO	YES	YES	YES	NO	NO	1.80302e+06	1.82556e+06	1.69271e+06	1.5928e+06	YES	NO	NO	NO	YES	NO	-	-
Lmsn004322	C24H24O12	1,6-Di-O-caffeoyl-β-D-glucose	Phenolic acids	Phenolic acids	146118	132598	163410	108622	FALSE	TRUE	FALSE	YES	NO	NO	338422	109475	460531	351889	NO	YES	NO	YES	NO	YES	191708	201157	369000	346625	YES	YES	NO	NO	NO	NO	-	-
Zmhn002422	C16H20O9	1-O-Feruloyl-β-D-glucose	Phenolic acids	Phenolic acids	2.5346e+06	2.80198e+06	2.56692e+06	2.29641e+06	TRUE	FALSE	FALSE	YES	NO	NO	1.10765e+06	2.25492e+06	963672	1.04042e+06	YES	NO	YES	NO	YES	NO	1.59319e+06	2.14968e+06	1.17032e+06	982895	YES	NO	NO	YES	NO	YES	C17759	-
pmb3107	C15H20O10	Glucosyringic Acid	Phenolic acids	Phenolic acids	2.07977e+06	3.31576e+06	2.86225e+06	2.66191e+06	TRUE	FALSE	FALSE	YES	NO	YES	3.36683e+06	4.9925e+06	5.23738e+06	4.37219e+06	YES	YES	NO	YES	NO	YES	3.70651e+06	5.5831e+06	4.40194e+06	3.70842e+06	YES	NO	NO	NO	NO	NO	-	-
Hmtn001288	C9H10O4	Methyl 2,4-dihydroxyphenylacetate*	Phenolic acids	Phenolic acids	30349.5	15534.1	23622.2	23427	FALSE	TRUE	FALSE	NO	NO	YES	100520	52898.8	108691	118556	NO	YES	YES	NO	NO	YES	58021.5	77870.9	98951.3	142509	YES	YES	YES	NO	NO	YES	-	-
Lmfn001584	C21H22O14	Methyl 4,6-di-O-galloyl-D-glucoside	Phenolic acids	Phenolic acids	1.06906e+06	640026	873761	778100	FALSE	TRUE	FALSE	NO	YES	NO	796091	659466	862740	1.07311e+06	NO	YES	YES	YES	YES	YES	754692	1.11635e+06	1.08621e+06	1.12192e+06	YES	NO	YES	NO	YES	NO	-	-
MWSmce264	C8H10O3	Hydroxytyrosol	Phenolic acids	Phenolic acids	67038.6	59747.2	70456.6	56279.1	FALSE	TRUE	FALSE	NO	NO	YES	212974	121351	194994	153141	NO	YES	NO	NO	YES	NO	115521	118729	119665	131731	YES	YES	YES	NO	YES	YES	-	-
pmn001534	C34H28O22	1,2,3,6-Tetra-O-galloyl-β-D-glucose	Phenolic acids	Phenolic acids	1.76673e+07	1.97444e+07	2.03169e+07	2.18475e+07	TRUE	TRUE	TRUE	NO	NO	NO	2.3402e+07	2.75443e+07	2.48573e+07	2.76911e+07	YES	NO	YES	NO	YES	NO	9.75416e+06	1.51958e+07	1.70262e+07	1.82554e+07	YES	YES	YES	YES	NO	NO	C04516	-
Lmmn002179	C14H18O8	Methylsalicylate-2-O-glucoside	Phenolic acids	Phenolic acids	121830	148584	127841	117850	TRUE	FALSE	FALSE	YES	NO	YES	323653	198272	274859	291420	NO	YES	YES	YES	NO	NO	258527	249371	193830	256605	NO	NO	YES	NO	YES	YES	-	-
Lmsn004098	C29H26O17	1-O-Caffeoyl-4,6-di-O-galloyl-β-D-glucose	Phenolic acids	Phenolic acids	520525	202360	358461	300395	FALSE	TRUE	FALSE	YES	NO	YES	111998	172790	204270	220469	YES	YES	YES	YES	NO	YES	180482	183223	281754	197847	YES	YES	NO	NO	NO	YES	-	-
Zbyn001503	C14H16O10	4-Galloylquinic acid	Phenolic acids	Phenolic acids	5.01168e+07	4.00307e+07	38009848	4.20654e+07	FALSE	FALSE	TRUE	NO	YES	YES	3.28939e+06	1.37876e+07	4.1761e+06	4.52844e+06	YES	NO	YES	NO	YES	NO	2.55329e+07	2.60365e+07	2.7623e+07	3.54229e+07	YES	YES	YES	NO	YES	YES	-	-
pmn001516	C14H14O9	5-Galloylshikimic acid	Phenolic acids	Phenolic acids	1.35046e+07	1.77567e+07	1.90282e+07	1.78993e+07	TRUE	TRUE	FALSE	NO	YES	YES	8.51523e+06	2.21011e+07	1.74899e+07	2.05002e+07	YES	NO	YES	NO	NO	YES	950190	1.92053e+06	6.1689e+06	9.16649e+06	YES	YES	YES	NO	YES	YES	-	-
Zbyp002402	C13H18O7	methylarbutin	Phenolic acids	Phenolic acids	258941	290715	288348	313896	TRUE	FALSE	TRUE	YES	NO	YES	300016	271745	439774	342419	NO	YES	NO	YES	NO	NO	298269	365478	524876	778021	YES	YES	YES	NO	NO	NO	C17599	-
Lmsn005754	C22H22O11	1-O-Galloyl-2-O-Cinnamoyl-β-D-glucose	Phenolic acids	Phenolic acids	239767	232582	211692	203535	FALSE	FALSE	FALSE	YES	NO	YES	387256	381227	470733	513324	NO	YES	YES	YES	NO	NO	132047	89858.1	149639	243151	NO	YES	YES	NO	YES	NO	-	-
Lmyn002145	C20H16O15	Mucic acid-1,4-lactone-3,5-di-O-gallate	Phenolic acids	Phenolic acids	4.2077e+06	2.88946e+06	2.68157e+06	2.37478e+06	FALSE	FALSE	FALSE	YES	NO	YES	180034	679551	160017	163888	YES	NO	YES	YES	NO	YES	578236	644969	1.22357e+06	1.94894e+06	YES	YES	YES	NO	NO	NO	-	-
mws1358	C6H6O2	Pyrocatechol	Phenolic acids	Phenolic acids	69939.6	94566.5	93299.6	88883.6	TRUE	FALSE	FALSE	NO	NO	NO	61250.5	94724.9	82986.2	98475	YES	NO	YES	NO	YES	NO	30557.5	34630.6	54502.1	67781.6	YES	YES	YES	NO	NO	NO	C00090	ko01100
mws1336	C7H7NO2	4-Aminobenzoic acid	Phenolic acids	Phenolic acids	289733	211862	184593	189120	FALSE	FALSE	TRUE	NO	YES	YES	291184	133888	138995	148589	NO	YES	YES	YES	NO	NO	142130	133104	82323.6	127915	NO	NO	YES	YES	YES	NO	C00568	ko00790,ko01100,ko01240
Lmxp011770	C16H22O4	Diisobutyl phthalate*	Phenolic acids	Phenolic acids	1.94208e+06	1.72024e+06	1.96528e+06	1.83815e+06	FALSE	TRUE	FALSE	YES	NO	YES	1.7432e+06	1.8112e+06	1.81302e+06	1.87613e+06	YES	YES	YES	NO	NO	NO	1.92415e+06	1.72118e+06	1.8944e+06	1.96147e+06	NO	YES	YES	NO	NO	YES	C15205	-
Lhhp120814	C10H12O2	Eugenol	Phenolic acids	Phenolic acids	265838	265150	367159	386648	FALSE	TRUE	TRUE	YES	YES	NO	472891	534704	443259	499913	YES	NO	YES	NO	YES	NO	526429	697340	655965	504748	YES	NO	NO	NO	NO	NO	C10453	ko00940
mws2208	C10H10O4	Ferulic Acid	Phenolic acids	Phenolic acids	1.51748e+06	1.15827e+06	1.33548e+06	1.08108e+06	FALSE	TRUE	FALSE	NO	NO	YES	3.49117e+06	1.70969e+06	2.30689e+06	2.91787e+06	NO	YES	YES	NO	YES	NO	1.13991e+06	1.42192e+06	1.35162e+06	1.55435e+06	YES	NO	YES	NO	NO	NO	C01494	ko00940,ko01100,ko01110
Zmgn004894	C8H8O3	Methyl 4-hydroxybenzoate*	Phenolic acids	Phenolic acids	68039.9	90375.1	67075.7	85155	TRUE	FALSE	TRUE	NO	YES	NO	78442.1	58993.7	60911.5	49006.4	NO	YES	NO	YES	NO	YES	92249.8	66065	42164.9	57747.3	NO	NO	YES	NO	NO	NO	-	-
mws0921	C9H10O2	p-Coumaryl alcohol	Phenolic acids	Phenolic acids	44808.5	302119	98482.5	169231	TRUE	FALSE	TRUE	YES	YES	YES	17192.8	97463.5	15811.8	23879.5	YES	NO	YES	YES	NO	NO	37988.5	79147.6	24524.8	30667.7	YES	NO	YES	YES	NO	NO	C02646	ko00940,ko01100,ko01110
MWSprf147	C14H18O8	Glucovanillin	Phenolic acids	Phenolic acids	1.84332e+07	1.1269e+07	7.70803e+06	9.24856e+06	FALSE	FALSE	TRUE	YES	YES	YES	1.45377e+07	1.00099e+07	1.01245e+07	1.23314e+07	NO	YES	YES	NO	YES	NO	697511	985107	7.37788e+06	6.44891e+06	YES	YES	NO	NO	NO	NO	C19808	-
Lmtn003441	C15H20O7	2-Acetyl-3-hydroxyphenyl-1-O-glucoside	Phenolic acids	Phenolic acids	81923.1	117669	85643.3	161382	TRUE	FALSE	TRUE	NO	YES	YES	269319	200208	497276	447421	NO	YES	NO	NO	YES	NO	54374.4	59771.8	67824.2	68430.2	YES	YES	YES	NO	NO	NO	-	-
Lmfn000797	C20H20O14	2,3-Di-O-Galloyl-β-D-Glucose	Phenolic acids	Phenolic acids	1.99693e+06	1.17757e+06	2.31975e+06	1.34195e+06	FALSE	TRUE	FALSE	YES	YES	NO	1.49099e+06	1.49682e+06	1.46852e+06	2.18954e+06	YES	NO	YES	YES	NO	NO	566465	1.33798e+06	2.26374e+06	2.43951e+06	YES	YES	YES	YES	YES	NO	-	-
MWS1846	C8H8O3	Phenoxyacetic acid*	Phenolic acids	Phenolic acids	445913	990778	1.3603e+06	1.80007e+06	TRUE	TRUE	TRUE	YES	NO	YES	94935.5	349363	148124	149913	YES	NO	YES	NO	NO	NO	33595	88570.5	116369	250319	YES	YES	YES	YES	NO	NO	C02181	-
Lmsn004659	C30H28O17	1,6-Di-O-galloyl-2-O-Feruloyl-β-D-glucose	Phenolic acids	Phenolic acids	9	69832.8	81590.3	71902	TRUE	TRUE	FALSE	YES	NO	NO	109094	63336.9	108181	122981	NO	YES	YES	NO	YES	NO	155581	114458	163313	129471	NO	YES	NO	NO	YES	YES	-	-
Zmhn002783	C14H14O9	5-O-Galloylshikimic acid	Phenolic acids	Phenolic acids	3.60615e+06	4.53596e+06	4.56481e+06	4.44967e+06	TRUE	TRUE	FALSE	YES	NO	YES	1.91664e+06	5.17252e+06	4.14907e+06	4.9704e+06	YES	NO	YES	YES	NO	NO	202911	496768	1.58434e+06	2.43592e+06	YES	YES	YES	NO	YES	NO	-	-
Lmsn000363	C16H22O7	Raspberryketone glucoside	Phenolic acids	Phenolic acids	233071	213820	213137	217591	FALSE	FALSE	TRUE	NO	YES	NO	309509	147655	323549	253166	NO	YES	NO	YES	NO	YES	211855	250787	391105	511401	YES	YES	YES	YES	YES	NO	-	-
mws0145	C8H8O3	O-Anisic acid (2-Methoxybenzoic acid)*	Phenolic acids	Phenolic acids	242047	524667	724360	1.0177e+06	TRUE	TRUE	TRUE	NO	YES	NO	49441.5	151928	82427.1	92564.3	YES	NO	YES	NO	YES	NO	19436.8	47430.8	57412.8	150634	YES	YES	YES	NO	YES	NO	-	-
Yshj000013	C13H18O9	4,6-dimethoxy-2-methoxyphenyl-1-O-beta-D-glucopyranoside	Phenolic acids	Phenolic acids	619536	1.04282e+06	718100	867318	TRUE	FALSE	TRUE	YES	YES	NO	560843	956975	873501	836721	YES	NO	NO	YES	NO	NO	1.14692e+06	1.5903e+06	901808	1.11633e+06	YES	NO	YES	NO	NO	YES	-	-
Zmhn002508	C21H28O12	4-p-Cumaroyl-rhamnosyl-(1→6)-D-glucose	Phenolic acids	Phenolic acids	46691.8	46496.4	53906.9	50158.8	FALSE	TRUE	FALSE	NO	YES	NO	38991	46019.5	61131.3	66152.1	YES	YES	YES	YES	NO	YES	34352.2	44676.2	92785.9	66700.6	YES	YES	NO	NO	NO	NO	-	-
MWS2001	C7H4N2O7	2-Hydroxy-3,5-dinitrobenzoic acid	Phenolic acids	Phenolic acids	43859.3	47549.7	43105	39148.6	TRUE	FALSE	FALSE	YES	NO	YES	51185.1	56629.3	58836.3	51467.6	YES	YES	NO	NO	YES	NO	19536.3	33329.1	33986.1	36451.6	YES	YES	YES	NO	NO	NO	C11319	-
pmn001511	C13H18O7	3-Hydroxy-5-Methylphenol-1-O-Glucoside	Phenolic acids	Phenolic acids	50683.8	44887.7	61625.8	76004.1	FALSE	TRUE	TRUE	NO	NO	NO	41357.4	42009.3	91735	91210.8	YES	YES	NO	NO	YES	NO	35756.8	47995.8	91868.2	97079.1	YES	YES	YES	NO	NO	NO	-	-
mws2108	C16H18O9	Cryptochlorogenic acid (4-O-Caffeoylquinic acid)*	Phenolic acids	Phenolic acids	3.25838e+06	4.62698e+06	4.12369e+06	2.66025e+06	TRUE	FALSE	FALSE	NO	NO	YES	143072	1.28755e+06	432744	438692	YES	NO	YES	YES	NO	NO	3.89433e+06	4.38535e+06	1.50162e+06	2.40735e+06	YES	NO	YES	YES	NO	YES	-	-
Lmlp012720	C16H22O4	Dibutyl phthalate*	Phenolic acids	Phenolic acids	1.51171e+06	1.28921e+06	1.49771e+06	1.60833e+06	FALSE	TRUE	TRUE	NO	NO	YES	1.65043e+06	1.49759e+06	1.60311e+06	1.18612e+06	NO	YES	NO	NO	YES	NO	1.39635e+06	1.5761e+06	1.37973e+06	1.71082e+06	YES	NO	YES	NO	NO	NO	C14214	-
Yshj000011	C14H20O9	2,6-dimethoxy-4-hydroxyphenyl-1-O-beta-D-glucopyranoside	Phenolic acids	Phenolic acids	1.4807e+06	1.5141e+06	1.7725e+06	1.46602e+06	TRUE	TRUE	FALSE	YES	YES	NO	1.15655e+06	1.71998e+06	1.79177e+06	1.7297e+06	YES	YES	NO	YES	NO	YES	3.04771e+06	4.07729e+06	3.84467e+06	3.42633e+06	YES	NO	NO	NO	NO	NO	-	-
mws0178	C16H18O9	Chlorogenic acid (3-O-Caffeoylquinic acid)*	Phenolic acids	Phenolic acids	2.26639e+06	3.41623e+06	2.67145e+06	3.22442e+06	TRUE	FALSE	TRUE	NO	NO	NO	9	742203	9	9	YES	NO	NO	NO	YES	NO	9.69184e+06	1.09598e+07	6.26384e+06	3.03894e+06	YES	NO	NO	NO	NO	NO	C00852	ko00940,ko00941,ko00945,ko01110
MWSmce341	C16H22O4	Butyl isobutyl phthalate*	Phenolic acids	Phenolic acids	1.82438e+06	1.91843e+06	1.78986e+06	1.8747e+06	TRUE	FALSE	TRUE	NO	YES	NO	1.89446e+06	1.70759e+06	1.57745e+06	1.56066e+06	NO	NO	NO	NO	YES	YES	1.99726e+06	1.88827e+06	1.80047e+06	1.93518e+06	NO	NO	YES	NO	YES	NO	-	-
mws0180	C7H6O4	2,5-Dihydroxybenzoic acid; Gentisic Acid*	Phenolic acids	Phenolic acids	116677	164985	209119	202521	TRUE	TRUE	FALSE	YES	NO	YES	343219	150081	147814	170392	NO	NO	YES	NO	NO	NO	79611.2	139663	109366	127968	YES	NO	YES	NO	NO	YES	C00628	ko00350,ko01100
Xmbp001692	C7H6O5	2,4,6-Trihydroxybenzoic acid	Phenolic acids	Phenolic acids	1.26118e+07	2.12876e+07	1.20551e+07	1.58001e+07	TRUE	FALSE	TRUE	NO	YES	YES	1.66888e+07	2.01643e+07	1.50822e+07	1.19886e+07	YES	NO	NO	NO	NO	YES	1.59442e+07	1.67938e+07	1.5317e+07	1.51711e+07	YES	NO	NO	NO	NO	NO	-	-
pme1439	C9H8O3	p-Coumaric acid	Phenolic acids	Phenolic acids	360698	418205	330684	274483	TRUE	FALSE	FALSE	YES	NO	NO	446072	406045	392917	435001	NO	NO	YES	NO	NO	YES	79161.1	207170	140028	270032	YES	NO	YES	NO	NO	NO	C00811	ko00130,ko00350,ko00940,ko00950,ko01100,ko01110
MWSprf134	C21H22O12	Plantagoside	Phenolic acids	Phenolic acids	3.78021e+07	2.75619e+07	2.50795e+07	3.33475e+07	FALSE	FALSE	TRUE	NO	YES	YES	3.85644e+07	3.64124e+07	4.53154e+07	4.35731e+07	NO	YES	NO	NO	YES	NO	2.48014e+07	3.34339e+07	3.02623e+07	4.23603e+07	YES	NO	YES	NO	YES	NO	C17531	-
MWSslk066	C8H8O4	3-Hydroxy-4-methoxybenzoic acid; Isovanillic Acid	Phenolic acids	Phenolic acids	143209	123934	153292	172732	FALSE	TRUE	TRUE	YES	NO	NO	78735	103087	98225.1	88037.1	YES	NO	NO	YES	NO	YES	32231.8	9	54967	83731	NO	YES	YES	NO	YES	NO	-	-
NK10253223	C8H9NO3	2-Amino-3-methoxybenzoic acid	Phenolic acids	Phenolic acids	242129	161456	216479	249039	FALSE	TRUE	TRUE	NO	NO	YES	419155	165572	258916	509957	NO	YES	YES	NO	NO	YES	451164	455548	958749	1.47983e+06	YES	YES	YES	NO	YES	YES	C05831	ko00380
pma0149	C15H16O9	Sinapoyl malate	Phenolic acids	Phenolic acids	3.12523e+06	1.37603e+06	1.84475e+06	1.39813e+06	FALSE	TRUE	FALSE	NO	YES	NO	4.96095e+06	1.6638e+06	3.90433e+06	5.38931e+06	NO	YES	YES	NO	YES	NO	1.12538e+06	1.60219e+06	5.7305e+06	6.70975e+06	YES	YES	YES	NO	YES	YES	C02887	ko00940,ko01110
Hmbp001276	C8H8O4	Gallacetophenone	Phenolic acids	Phenolic acids	187305	537474	315693	531692	TRUE	FALSE	TRUE	NO	YES	NO	278138	584813	336006	270142	YES	NO	NO	YES	YES	YES	347822	276837	216242	120503	NO	NO	NO	YES	YES	NO	-	-
MWS20181	C9H10O3	4'-Hydroxy-3'-methoxyacetophenone (Acetovanillone)	Phenolic acids	Phenolic acids	76011.8	99070	90071.9	70082.8	TRUE	FALSE	FALSE	NO	NO	YES	45244.8	51571.1	50799.2	50659.8	YES	NO	NO	YES	YES	NO	75844.9	50629.4	35315.4	50936.8	NO	NO	YES	NO	YES	NO	C11380	-
Zbyn001562	C14H16O10	3-Galloylquinic acid	Phenolic acids	Phenolic acids	1.07015e+08	5.84961e+07	8.87766e+07	6.76107e+07	FALSE	TRUE	FALSE	NO	YES	NO	5.3751e+07	1.4021e+08	4.56966e+07	5.09526e+07	YES	NO	YES	NO	YES	YES	1.2661e+08	3.0585e+08	2.3267e+08	1.00321e+08	YES	NO	NO	NO	YES	YES	C10834	-
pmn001529	C28H22O17	3,4,5-Tri-O-Galloylshikimic acid	Phenolic acids	Phenolic acids	3.88609e+06	3.34598e+06	3.86563e+06	4.67403e+06	FALSE	TRUE	TRUE	NO	YES	YES	991381	725602	1.10071e+06	1.19528e+06	NO	YES	YES	YES	YES	NO	801015	764320	3.31912e+06	1.9815e+06	NO	YES	NO	NO	YES	NO	-	-
MWS20169	C15H10O5	2,5-dihydroxy-1-methoxy-anthraquinone	Quinones	Anthraquinone	21902.3	25496.9	22133.3	28426.8	TRUE	FALSE	TRUE	YES	YES	NO	31570.3	20350.2	20407.9	29550.9	NO	YES	YES	YES	NO	YES	32086.8	34150.5	29786.5	26262.4	YES	NO	NO	NO	YES	NO	-	-
Lacp004926	C21H20O10	3,8-Dihydroxy-1-methoxy-9,10-anthraquinone glucoside	Quinones	Anthraquinone	5.07064e+06	5.386e+06	4.87949e+06	5.54555e+06	TRUE	FALSE	TRUE	YES	NO	NO	9.84519e+06	1.4326e+07	8.96832e+06	1.08017e+07	YES	NO	YES	NO	YES	YES	6.74308e+06	1.01733e+07	6.55249e+06	6.73286e+06	YES	NO	YES	YES	NO	NO	-	-
Zmdn011161	C15H12O3	Chrysophanol-9-anthrone	Quinones	Anthraquinone	464315	315120	348587	329100	FALSE	TRUE	FALSE	YES	NO	NO	433637	323208	325733	624336	NO	YES	YES	YES	NO	NO	445493	315707	319098	301366	NO	YES	NO	NO	NO	NO	C10314	-
pmn001338	C21H18O11	Rhein-8-O-glucoside	Quinones	Anthraquinone	1.28204e+06	2.71589e+06	2.46949e+06	3.62963e+06	TRUE	FALSE	TRUE	YES	NO	YES	140349	683501	243866	188184	YES	NO	NO	YES	NO	NO	1.03173e+06	1.34579e+06	314103	192932	YES	NO	NO	NO	NO	NO	-	-
MWS1872	C14H8O3	1-Hydroxyanthraquinone	Quinones	Anthraquinone	112533	109527	94450.9	103978	FALSE	FALSE	TRUE	NO	YES	NO	77347.8	113398	73570.6	115503	YES	NO	YES	NO	YES	YES	67546.2	141167	119900	130554	YES	NO	YES	YES	YES	YES	C02980	-
Lmsp102505	C21H20O9	Chrysophanol-8-O-β-D-glucoside	Quinones	Anthraquinone	223325	235047	217395	162269	TRUE	FALSE	FALSE	NO	YES	YES	626634	415125	910841	698890	NO	YES	NO	NO	YES	YES	316808	420374	379346	508590	YES	NO	YES	YES	YES	NO	-	-
MW0003206	C7H8O3	2-Methoxyhydroquinone	Quinones	Quinones	1.17643e+07	1.72317e+07	1.34956e+07	1.62498e+07	TRUE	FALSE	TRUE	YES	NO	YES	6.43138e+06	9.51278e+06	6.67917e+06	6.88348e+06	YES	NO	YES	NO	YES	NO	1.49646e+07	1.4412e+07	9.10908e+06	9.07105e+06	NO	NO	NO	NO	YES	YES	-	-
MW0005983	C16H16O5	Alkannin	Quinones	Quinones	1.7956e+07	9.76342e+06	1.15217e+07	1.04028e+07	FALSE	TRUE	FALSE	YES	NO	NO	1.72976e+07	13840591	1.19362e+07	1.14634e+07	NO	NO	NO	YES	NO	NO	1.17615e+07	1.06778e+07	8.4076e+06	8.60225e+06	NO	NO	YES	YES	NO	YES	-	-
Zmsp001834	C8H8O4	2,6-Dimethoxy-1,4-benzoquinone*	Quinones	Quinones	5.80762e+06	4.64435e+06	5.06997e+06	4.38281e+06	FALSE	TRUE	FALSE	NO	NO	YES	4.36785e+06	4.84114e+06	5.47098e+06	6.3014e+06	YES	YES	YES	NO	YES	NO	5.99578e+06	4.74884e+06	5.22155e+06	7.17555e+06	NO	YES	YES	NO	NO	YES	C10331	-
Wmhp000055	C8H8O4	2,5-Dimethoxybenzoquinone*	Quinones	Quinones	4.66974e+06	4.61266e+06	4.99951e+06	3.82419e+06	FALSE	TRUE	FALSE	NO	YES	NO	4.69409e+06	3.94997e+06	5.36364e+06	4.9956e+06	NO	YES	NO	YES	NO	NO	5.89844e+06	6.30953e+06	4.81668e+06	5.04376e+06	YES	NO	YES	NO	YES	YES	-	-
pme0434	C30H26O12	Procyanidin B2	Tannins	Proanthocyanidins	5.30764e+06	5.51605e+06	5.60754e+06	5.32149e+06	TRUE	TRUE	FALSE	NO	YES	NO	4.97921e+06	5.75488e+06	5.33944e+06	5.41095e+06	YES	NO	YES	NO	YES	NO	1.79446e+06	2.16953e+06	3.76736e+06	4.49324e+06	YES	YES	YES	NO	YES	NO	C17639	-
mws0836	C30H26O12	Procyanidin B1	Tannins	Proanthocyanidins	3.4371e+07	3.31806e+07	3.2072e+07	3.29342e+07	FALSE	FALSE	TRUE	YES	NO	YES	2.75032e+07	3.30831e+07	3.17942e+07	3.30485e+07	YES	NO	YES	YES	NO	NO	1.03025e+07	1.14397e+07	2.1131e+07	2.64561e+07	YES	YES	YES	YES	NO	YES	-	-
pmn001647	C45H38O18	Procyanidin C2	Tannins	Proanthocyanidins	74622.2	169879	135155	158891	TRUE	FALSE	TRUE	NO	YES	NO	313984	434038	494209	378614	YES	YES	NO	NO	YES	YES	155529	338768	351917	481091	YES	YES	YES	NO	YES	YES	-	-
pmn001667	C30H26O12	Procyanidin B4	Tannins	Proanthocyanidins	775454	1.31331e+06	1.13365e+06	1.20083e+06	TRUE	FALSE	TRUE	YES	YES	NO	1.04329e+06	1.0967e+06	1.3373e+06	1.12718e+06	YES	YES	NO	NO	YES	NO	501525	426830	368733	554950	NO	NO	YES	NO	YES	NO	C10238	-
pmn001646	C45H38O18	Procyanidin C1	Tannins	Proanthocyanidins	38886.8	104247	78290.3	118620	TRUE	FALSE	TRUE	NO	YES	YES	120210	117261	341536	197886	NO	YES	NO	YES	NO	YES	56979.1	144699	137991	195846	YES	NO	YES	NO	YES	NO	C17624	-
pme0436	C30H26O12	Procyanidin B3	Tannins	Proanthocyanidins	3.06397e+06	1.81721e+06	1.19321e+06	1.2015e+06	FALSE	FALSE	TRUE	NO	YES	NO	9.01912e+06	8.01158e+06	1.1246e+07	9.96688e+06	NO	YES	NO	NO	YES	NO	3.57614e+06	4.76584e+06	6.70647e+06	8.3733e+06	YES	YES	YES	YES	YES	YES	-	-
pme2246	C14H6O8	Ellagic acid	Tannins	Tannin	830644	892531	932258	782450	TRUE	TRUE	FALSE	YES	NO	YES	1.7992e+06	1.64786e+06	1.86218e+06	1.85097e+06	NO	YES	NO	YES	YES	YES	1.17871e+06	1.34319e+06	1.33499e+06	1.35456e+06	YES	NO	YES	YES	YES	NO	C10788	-
Lmyn004187	C21H10O12	Flavogallonic Acid Dilactone	Tannins	Tannin	3.01018e+06	2.43002e+06	2.66275e+06	3.12839e+06	FALSE	TRUE	TRUE	YES	NO	YES	1.55149e+06	1.53499e+06	1.59075e+06	2.03213e+06	NO	YES	YES	NO	NO	NO	1.37054e+06	1.21678e+06	1.82312e+06	1.96806e+06	NO	YES	YES	YES	NO	NO	-	-
Lmfn001158	C20H20O13	Ginnalin A (2,6-Di-O-Galloyl-1,5-Anhydro-D-Glucitol)	Tannins	Tannin	1.29447e+06	862763	1.22935e+06	1.34373e+06	FALSE	TRUE	TRUE	YES	NO	YES	1.65003e+06	994479	2.21776e+06	1.98005e+06	NO	YES	NO	YES	NO	YES	190705	354342	694259	1.7945e+06	YES	YES	YES	NO	YES	NO	-	-
Lczp000060	C27H22O17	3-O-Galloyl-4,6-(S)-HHDP-D-glucose	Tannins	Tannin	2.95444e+07	2.42456e+07	2.32658e+07	2.53863e+07	FALSE	FALSE	TRUE	YES	YES	NO	3.51893e+07	3.44689e+07	3.01707e+07	3.64469e+07	NO	NO	YES	NO	YES	NO	1.36957e+07	1.41791e+07	1.91509e+07	1.9692e+07	YES	YES	YES	NO	YES	NO	-	-
Lmqn004838	C15H8O8	3-O-Methylellagic acid	Tannins	Tannin	109577	132739	122025	153610	TRUE	FALSE	TRUE	NO	NO	YES	86468.9	143851	131740	110474	YES	NO	NO	NO	YES	NO	124238	146984	82011.1	106280	YES	NO	YES	NO	NO	NO	-	-
MWS20203	C34H26O22	Tercatain	Tannins	Tannin	137733	91699.1	128724	117296	FALSE	TRUE	FALSE	YES	YES	NO	205094	163982	202424	243340	NO	YES	YES	NO	YES	NO	43051.7	96559.2	129922	154424	YES	YES	YES	NO	NO	NO	-	-
Zayn006347	C16H10O8	3,3'-O-Dimethylellagic Acid	Tannins	Tannin	150605	190385	159297	339480	TRUE	FALSE	TRUE	NO	YES	NO	86505.8	153534	129503	122389	YES	NO	NO	NO	NO	YES	418116	397780	324630	244125	NO	NO	NO	NO	NO	NO	-	-
Lmhn002379	C27H22O18	Strictinin*	Tannins	Tannin	184960	110569	102864	110092	FALSE	FALSE	TRUE	NO	YES	NO	201005	248941	134572	148435	YES	NO	YES	NO	NO	YES	128118	97975.3	148900	157019	NO	YES	YES	YES	YES	NO	-	-
MWSslk160	C27H22O18	Corilagin*	Tannins	Tannin	184960	110569	102864	110092	FALSE	FALSE	TRUE	NO	YES	NO	201005	248941	134572	148435	YES	NO	YES	YES	NO	YES	128118	97975.3	148900	157019	NO	YES	YES	NO	YES	NO	C10219	-
Hmln001302	C27H22O19	Furosin	Tannins	Tannin	32501.4	19700.1	23018.5	15569.2	FALSE	TRUE	FALSE	YES	YES	NO	14243.2	24353.2	19363.8	19516.7	YES	NO	YES	YES	NO	YES	7642.05	10596.4	19373	23149.6	YES	YES	YES	NO	NO	NO	-	-
mws4017	C20H30O	Ferruginol	Terpenoids	Ditepenoids	1.50063e+06	1.07812e+06	737831	806966	FALSE	FALSE	TRUE	NO	NO	YES	1.30824e+06	989664	756739	694833	NO	NO	NO	YES	NO	YES	1.1005e+06	819418	776078	710167	NO	NO	NO	NO	YES	NO	C09092	ko00904,ko01110
Cmmn012461	C20H28O2	Dehydroabietic acid	Terpenoids	Ditepenoids	3.63047e+06	4.36926e+06	3.34207e+06	3.11158e+06	TRUE	FALSE	FALSE	YES	NO	NO	3.98655e+06	3.68209e+06	3.22914e+06	3.24791e+06	NO	NO	YES	YES	NO	NO	3.97384e+06	3.59368e+06	3.24491e+06	3.22453e+06	NO	NO	NO	YES	NO	NO	C12078	-
MW0055473	C17H24O11	Oleoside 11-methyl ester	Terpenoids	Monoterpenoids	1.50702e+06	573334	1.34967e+06	930250	FALSE	TRUE	FALSE	YES	NO	NO	3.55828e+06	1.64297e+06	3.86562e+06	4.31969e+06	NO	YES	YES	YES	NO	YES	445213	689040	1.93147e+06	2.05603e+06	YES	YES	YES	NO	NO	NO	-	-
MW0063496	C17H24O10	Secologanin	Terpenoids	Monoterpenoids	977000	971880	1.05759e+06	1.11324e+06	FALSE	TRUE	TRUE	YES	YES	NO	1.03031e+06	855792	1.40728e+06	1.75831e+06	NO	YES	YES	YES	YES	NO	251537	459453	274498	932282	YES	NO	YES	NO	NO	NO	C01852	ko00902,ko00950,ko01100,ko01110
mws1562	C15H22O10	Catalpol	Terpenoids	Monoterpenoids	2.10602e+06	1.17833e+06	1.24402e+06	1.14785e+06	FALSE	TRUE	FALSE	NO	YES	NO	2.53297e+06	1.21055e+06	1.54623e+06	1.90308e+06	NO	YES	YES	NO	YES	YES	648180	720531	1.07471e+06	1.4625e+06	YES	YES	YES	NO	YES	NO	C09773	-
Lmdn001560	C15H22O9	6-DeoxyCatalpol	Terpenoids	Monoterpenoids	636439	806262	599790	717211	TRUE	FALSE	TRUE	YES	NO	YES	560352	645377	539507	595699	YES	NO	YES	YES	NO	NO	501291	541300	560625	428949	YES	YES	NO	NO	NO	NO	-	-
pmp001048	C16H24O9	Ixoroside	Terpenoids	Monoterpenoids	499643	775737	767310	751117	TRUE	FALSE	FALSE	NO	YES	NO	836581	634830	929379	1.38179e+06	NO	YES	YES	NO	YES	YES	1.09116e+06	1.34769e+06	1.2204e+06	861491	YES	NO	NO	YES	YES	YES	-	-
MWSslk224	C17H26O11	Shanzhiside methyl ester	Terpenoids	Monoterpenoids	4.75186e+07	5.22462e+07	3.80783e+07	7.03445e+07	TRUE	FALSE	TRUE	YES	YES	NO	2.12532e+07	4.3858e+07	3.05735e+07	3.20362e+07	YES	NO	YES	NO	YES	NO	29154198	3.78171e+07	2.13182e+07	2.6041e+07	YES	NO	YES	YES	NO	NO	-	-
mws1526	C16H22O9	Sweroside	Terpenoids	Monoterpenoids	1.48064e+06	586460	682561	712840	FALSE	TRUE	TRUE	YES	YES	NO	4.20547e+06	972615	3.73905e+06	5.42253e+06	NO	YES	YES	NO	YES	NO	776517	1.06231e+06	2.22388e+06	2.58538e+06	YES	YES	YES	YES	NO	NO	C17071	-
mws1565	C17H24O10	Geniposide	Terpenoids	Monoterpenoids	5.29089e+07	1.11621e+07	2.0868e+07	2.1383e+07	FALSE	TRUE	TRUE	YES	NO	YES	6.12701e+07	7.8713e+06	4.09408e+07	5.17577e+07	NO	YES	YES	NO	YES	NO	449287	9	9.95776e+06	9.57728e+06	NO	YES	NO	NO	NO	NO	C09781	-
mws1629	C15H22O9	Aucubin	Terpenoids	Sesquiterpenoids	220968	147511	238025	155081	FALSE	TRUE	FALSE	YES	YES	NO	78306	101156	78929.6	79515.9	YES	NO	YES	NO	YES	NO	134611	169104	136778	157225	YES	NO	YES	NO	NO	NO	C09771	-
MWSslk207	C30H46O3	3-Oxolanosta-8,24-dien-21-oic acid (Beta-Elemonic acid)	Terpenoids	Triterpene	45199.3	29455.2	32173.8	23859.5	FALSE	TRUE	FALSE	YES	YES	NO	22491.1	26685.8	23361.5	22781.3	YES	NO	NO	YES	YES	YES	23369.6	38674.5	24707.9	29424.2	YES	NO	YES	YES	YES	YES	-	-
HJN110	C30H48O3	3-Hydroxylup-20(29)-en-28-oic acid (Betulinic acid)*	Terpenoids	Triterpene	8.24649e+06	6.55203e+06	8.46831e+06	8.30986e+06	FALSE	TRUE	FALSE	NO	YES	YES	1.62266e+07	1.09368e+07	1.63783e+07	1.6731e+07	NO	YES	YES	YES	YES	NO	2.04984e+06	2.05281e+06	6.2483e+06	6.12903e+06	YES	YES	NO	YES	YES	YES	C08619	-
Lmmn009170	C30H48O3	3-Hydroxy-9,19-cyclolanost-24-en-26-oic acid (Mangiferolic acid)	Terpenoids	Triterpene	7.42098e+06	5.79477e+06	7.83625e+06	7.24991e+06	FALSE	TRUE	FALSE	YES	NO	YES	1.60598e+07	9.1053e+06	1.40007e+07	1.5268e+07	NO	YES	YES	YES	NO	NO	2.50217e+06	2.60476e+06	6.0069e+06	5.38177e+06	YES	YES	NO	NO	NO	NO	-	-
Lmyn012771	C30H46O3	3-Oxoolean-18-en-28-oic acid (Moronic acid)*	Terpenoids	Triterpene	1.64768e+07	2.04842e+07	2.03548e+07	2.23194e+07	TRUE	FALSE	TRUE	YES	NO	NO	1.51705e+07	1.51197e+07	1.52682e+07	1.69257e+07	NO	YES	YES	YES	NO	NO	839025	884374	2.36408e+06	4.4154e+06	YES	YES	YES	NO	YES	NO	-	-
Lmmn009550	C30H46O3	3-Oxo-9,19-cyclolanost-24-en-26-oic acid (Mangiferonic acid)	Terpenoids	Triterpene	1.53265e+07	1.89057e+07	1.94127e+07	2.00527e+07	TRUE	TRUE	TRUE	YES	NO	YES	1.44736e+07	1.37894e+07	1.40647e+07	1.55453e+07	NO	YES	YES	YES	NO	NO	709145	731177	2.09643e+06	3.85445e+06	YES	YES	YES	NO	NO	NO	-	-
mws1389	C30H48O3	3-Hydroxyolean-12-en-28-oic acid (Oleanolic acid)*	Terpenoids	Triterpene	4.25054e+06	6.24359e+06	8.25707e+06	8.12827e+06	TRUE	TRUE	FALSE	NO	YES	NO	1.69476e+07	9.73731e+06	1.5338e+07	1.49648e+07	NO	YES	NO	NO	YES	NO	1.56632e+06	1.78973e+06	5.78932e+06	5.83656e+06	YES	YES	YES	NO	NO	YES	C17148	-
mws4053	C30H48O3	3-Hydroxyurs-12-en-28-oic acid (Ursolic acid)	Terpenoids	Triterpene	8.49823e+06	5.106e+06	9.25415e+06	7.0347e+06	FALSE	TRUE	FALSE	NO	YES	YES	1.53392e+07	9.94313e+06	1.47807e+07	1.64091e+07	NO	YES	YES	YES	NO	NO	2.77805e+06	2.53424e+06	5.11547e+06	6.41566e+06	NO	YES	YES	NO	YES	YES	C08988	-
Lmyn012274	C30H46O4	3,25-Epoxy-3-hydroxyolean-18-en-28-oic acid (Semimoronic acid)	Terpenoids	Triterpene	7.71192e+06	1.65912e+06	1.97721e+06	1.13049e+06	FALSE	TRUE	FALSE	NO	YES	NO	1.63162e+06	1.57549e+06	2.02344e+06	1.55539e+06	NO	YES	NO	NO	YES	NO	245305	433528	354021	687519	YES	NO	YES	NO	YES	NO	-	-
Lmzn106829	C30H46O3	3-Oxolup-20(29)-en-28-oic acid (Betulonic acid)	Terpenoids	Triterpene	1.1773e+07	1.39742e+07	1.47961e+07	1.46194e+07	TRUE	TRUE	FALSE	YES	NO	NO	1.09387e+07	1.06422e+07	1.04188e+07	1.18734e+07	NO	NO	YES	YES	NO	NO	682362	651072	1.83354e+06	2.94727e+06	NO	YES	YES	NO	NO	NO	-	-
Lmsn011830	C30H46O5	2,19-Dihydroxy-3-oxours-12-en-28-oic acid	Terpenoids	Triterpene	3.31121e+06	673613	782812	553453	FALSE	TRUE	FALSE	YES	NO	NO	1.13695e+06	516433	1.41394e+06	1.15907e+06	NO	YES	NO	YES	NO	NO	271842	362150	1.03938e+06	1.22595e+06	YES	YES	YES	YES	NO	YES	-	-
Lmzn006795	C30H46O3	3-Oxours-12-en-28-oic acid (Ursonic acid)*	Terpenoids	Triterpene	1.0946e+07	1.32782e+07	1.35269e+07	1.41609e+07	TRUE	TRUE	TRUE	YES	NO	YES	1.02239e+07	9.99079e+06	9.66619e+06	1.06102e+07	NO	NO	YES	NO	YES	NO	614018	577081	1.6187e+06	2.76777e+06	NO	YES	YES	NO	YES	NO	-	-
MWSmce345	C30H46O3	3-Oxoolean-12-en-28-oic Acid (Oleanonic acid)	Terpenoids	Triterpene	9525.33	26417.7	23513.7	27193.4	TRUE	FALSE	TRUE	YES	NO	YES	10155.8	18508.6	16919.5	24789.8	YES	NO	YES	NO	YES	YES	9	9	2844.84	6076.04	NO	YES	YES	NO	YES	NO	-	-

## Sheet: Table S3
Supplementary Table 3. List of differentially accumulated metabolites in the leaves of three mango varieties treated with cold for 24 (LF), 48 (MF), and 72 (HF) hours.
Index	Compounds	Class I	Class II	TCvsTLF	TCvsTMF	TCvsTHF	JCvsJLF	JCvsJMF	JCvsJHF	GCvsGLF	GCvsGMF	GCvsGHF
mws1038	Pantetheine	Alkaloids	Alkaloids	1.68325	1.59583	1.7346	1.32658	1.09466	0	0	0	0
MWS3105	Aniline	Alkaloids	Alkaloids	1.29575	1.21049	1.04656	1.65069	0	1.48406	1.65705	1.46148	1.40574
MWSmce207	Acetylpyrazine	Alkaloids	Alkaloids	-1.081	0	0	-1.68076	0	0	0	0	1.3504
HJKP000649	N-benzylformamide	Alkaloids	Alkaloids	-1.11839	0	0	-1.01863	-1.09593	0	1.12591	0	1.27748
pmb1754	O-Phosphocholine	Alkaloids	Alkaloids	-1.27617	-1.41189	0	0	-1.44723	-1.57921	-1.18606	-2.37081	-2.18479
MWS1855	2,5-Dimethyl pyrazine	Alkaloids	Alkaloids	-1.08852	0	-1.02591	-1.72282	0	0	13.8245	14.9062	15.5201
pme2693	N-Acetylputrescine	Alkaloids	Alkaloids	-1.62487	-1.85373	-1.19016	-1.39571	-1.8814	0	0	0	0
pmb0501	Agmatine	Alkaloids	Alkaloids	-2.37601	-1.09257	-1.26157	0	-1.8968	0	0	0	0
Hmtp000776	4,5,6-Trihydroxy-2-cyclohexen-1-ylideneacetonitrile	Alkaloids	Alkaloids	0	0	-1.2917	0	0	0	1.46485	1.68162	1.72189
Hmgp002327	3-amino-2-naphthoic acid	Alkaloids	Alkaloids	-2.27784	-1.37253	-2.02868	0	0	0	1.94386	2.34004	2.28823
pmp001287	N-Benzylmethylene isomethylamine	Alkaloids	Alkaloids	0	0	-2.07393	0	0	0	1.76694	1.82711	2.06251
MWSmce584	L-Tyramine	Alkaloids	Alkaloids	0	0	0	1.73174	1.35959	0	0	0	0
MWSslk177	Lithospermoside	Alkaloids	Alkaloids	0	0	0	-1.06026	0	0	0	0	0
pme2122	Histamine	Alkaloids	Alkaloids	0	0	0	-1.09037	0	0	0	0	0
MWSmce448	Imidazol-1-yl-acetic acid*	Alkaloids	Alkaloids	0	0	0	-1.52836	0	0	0	0	0
mws1346	DL-2-Aminoadipic acid*	Alkaloids	Alkaloids	0	0	0	-1.67985	-1.46666	0	0	0	1.14999
pmb0484	Choline	Alkaloids	Alkaloids	0	0	0	0	0	-1.39845	0	0	0
mws0983	N-Oleoylethanolamine	Alkaloids	Alkaloids	0	0	0	-2.38122	-1.95767	-1.67443	0	0	1.02498
MWS1792	Butylamine	Alkaloids	Alkaloids	0	0	0	0	0	0	0	0	2.0944
MWSmce128	4(3H)-Quinazolinone	Alkaloids	Alkaloids	0	0	0	0	0	0	0	0	1.15823
mws0017	Spermidine	Alkaloids	Alkaloids	0	0	0	0	0	0	0	0	1.09864
MWSmce700	2-Ethylpyrazine	Alkaloids	Alkaloids	0	0	0	0	0	0	0	0	1.0937
pmb1912	10-Formyltetrahydrofolic Acid	Alkaloids	Alkaloids	0	0	0	0	0	0	0	-1.02377	0
MW0009121	N-Methylbenzylamine	Alkaloids	Alkaloids	0	0	0	0	0	0	0	-1.29327	-1.06737
mws1375	Nicotianamine	Alkaloids	Alkaloids	0	0	0	0	0	0	0	0	-1.06925
MWSslk106	2-Phenylethylamine	Alkaloids	Benzylphenylethylamine alkaloids	1.45141	1.27055	1.47193	0	0	0	0	-2.2295	-2.18833
MWSmce709	Isoquinoline	Alkaloids	Isoquinoline alkaloids	-2.48414	-1.42577	-2.28608	0	0	0	1.49936	1.88355	1.91709
pmb0492	N',N'',N'''-p-Coumaroyl-cinnamoyl-caffeoyl spermidine	Alkaloids	Phenolamine	1.02033	1.14484	1.32103	0	0	0	0	0	0
MWStz070	N-(2-Hydroxy-4-methoxyphenyl)acetamide	Alkaloids	Phenolamine	-1.55382	0	-1.41063	-1.4415	-1.46017	-1.0817	0	0	0
mws0596	3-Hydroxyanthranilic acid	Alkaloids	Phenolamine	0	0	0	-1.09036	0	0	0	1.4251	1.4913
pmp000727	Feruloylhistamine	Alkaloids	Phenolamine	0	0	0	0	0	0	0	1.48242	1.45777
MWS2076	2-Aminophenol	Alkaloids	Phenolamine	0	0	0	0	0	0	0	1.2184	1.28618
MWStz063	2-Ethyl-2,6,6-trimethylpiperidin-4-one	Alkaloids	Piperidine alkaloids	0	0	0	-1.21639	0	-1.1546	0	0	0
pmb0782	Piperidine	Alkaloids	Piperidine alkaloids	0	0	0	0	0	0	1.54594	1.31927	0
MWSmce338	N-Hydroxypipecolic acid	Alkaloids	Piperidine alkaloids	0	0	0	0	0	0	0	0	1.38657
pmb0774	N-Hydroxytryptamine*	Alkaloids	Plumerane	1.10608	1.07299	1.03552	1.49098	1.08601	0	1.18987	0	0
pme2024	Serotonin*	Alkaloids	Plumerane	1.03089	1.16736	0	1.52174	1.07374	0	1.14336	0	0
pme2836	5-Hydroxytryptophol	Alkaloids	Plumerane	-1.20179	0	0	-1.13335	0	0	0	0	0
Hmyp002656	Methyl dioxindole-3-acetate	Alkaloids	Plumerane	-1.36007	0	0	-1.30194	0	0	0	1.07838	1.20445
pmb0819	3-Indoleacetonitrile	Alkaloids	Plumerane	-1.67813	0	-1.06198	-1.63105	0	0	0	0	1.23014
Zmbp002538	1-Methoxy-indole-3-acetamide	Alkaloids	Plumerane	-2.21204	-1.25946	-1.87633	0	0	0	1.97521	2.29247	2.29754
pmb0818	Methoxyindoleacetic acid	Alkaloids	Plumerane	-2.28051	-1.27387	-1.91479	0	0	0	2.02521	2.37682	2.27032
pme2244	3-Indolepropionic acid	Alkaloids	Plumerane	-2.00663	-1.20657	-2.02298	0	0	0	1.96665	2.27547	2.24756
Hmmp001310	3-Indoleacrylic acid	Alkaloids	Plumerane	-2.36315	-1.33835	-2.05725	0	0	0	1.91597	2.28286	2.24656
mws0677	N-Acetyl-5-hydroxytryptamine	Alkaloids	Plumerane	0	0	0	0	0	1.03973	0	0	0
mws0005	Tryptamine	Alkaloids	Plumerane	0	0	0	0	0	0	0	-1.28527	-1.01801
pme1738	3-Carbamyl-1-methylpyridinium;(1-Methylnicotinamide)	Alkaloids	Pyridine alkaloids	0	1.09428	0	2.15434	1.63677	-1.3776	0	0	0
Zblp001009	3-pyridine-methanol-O-β-D-glucopyranosyl	Alkaloids	Pyridine alkaloids	0	0	0	0	0	0	0	1.02189	1.41908
mws0146	Nicotinic Acid Methyl Ester(Methyl Nicotinate)	Alkaloids	Pyridine alkaloids	0	0	0	0	0	0	0	0	1.10138
MWS1860	Pyrrolidin	Alkaloids	Pyrrole alkaloids	0	0	0	0	0	0	1.51831	1.6086	1.42286
MW0158377	Tyr-Arg-Ile-Glu	Amino acids and derivatives	Amino acids and derivatives	1.83356	2.61326	3.0858	3.21574	2.30679	2.97301	1.09789	0	3.08837
MW0150353	Gly-Glu-Gly-Phe-Lys	Amino acids and derivatives	Amino acids and derivatives	2.07399	2.18919	2.96995	5.9354	3.38547	4.87399	0	0	1.7619
MW0145743	Asn-Glu-Phe-Lys	Amino acids and derivatives	Amino acids and derivatives	2.02761	2.09236	2.89165	5.39904	2.78154	4.42812	0	0	1.92194
MW0150950	His-Gly-Val-Asp-Lys	Amino acids and derivatives	Amino acids and derivatives	2.11205	2.35567	2.85205	5.21993	2.52008	3.72281	0	0	1.57624
MW0156791	Ser-Ile-Asn-Lys	Amino acids and derivatives	Amino acids and derivatives	1.0183	2.21327	2.71243	3.3459	2.62464	3.47021	0	0	1.75872
MW0156638	Ser-Arg-Ala-Lys	Amino acids and derivatives	Amino acids and derivatives	1.01026	1.76306	2.49251	1.83049	1.28897	2.08336	0	0	0
MW0158444	Tyr-Gln-Thr-Lys	Amino acids and derivatives	Amino acids and derivatives	1.65712	1.72397	2.44573	5.36011	3.71121	4.62795	1.41553	1.25296	2.45676
mws0219	L-Aspartic Acid*	Amino acids and derivatives	Amino acids and derivatives	1.52174	2.06409	2.07583	0	1.15905	1.48451	1.29335	1.92612	2.00661
MW0152404	Leu-Leu-Phe	Amino acids and derivatives	Amino acids and derivatives	0	0	1.96532	0	0	0	2.59334	4.1103	3.64167
mws0227	L-Leucine*	Amino acids and derivatives	Amino acids and derivatives	1.69318	1.95491	1.89893	0	0	0	3.0732	2.91641	2.83735
MW0153660	Met-Ser-His	Amino acids and derivatives	Amino acids and derivatives	1.02533	1.18089	1.80326	2.62062	2.06338	1.84796	1.47065	0	0
MW0157635	Thr-Glu-Lys-Asp-Glu	Amino acids and derivatives	Amino acids and derivatives	1.58357	1.35935	1.79417	1.39796	0	1.28511	0	0	1.21728
MW0150523	Gly-Tyr-Trp	Amino acids and derivatives	Amino acids and derivatives	1.98213	1.70154	1.78864	3.30763	1.25044	0	0	-1.57404	-1.88448
MW0150989	His-Leu-Glu	Amino acids and derivatives	Amino acids and derivatives	1.4266	1.51776	1.75899	0	0	0	2.72669	2.44884	2.53344
mws1587	L-Norleucine*	Amino acids and derivatives	Amino acids and derivatives	1.73619	2.12886	1.64288	0	0	0	2.94845	2.43108	2.21486
MW0109139	Phenylalanyltyrosine	Amino acids and derivatives	Amino acids and derivatives	1.27976	0	1.56858	0	0	0	0	0	0
pme2563	γ-Glu-Cys	Amino acids and derivatives	Amino acids and derivatives	2.21629	1.74679	1.42682	3.1169	3.26392	3.01506	2.86883	2.94126	2.63298
MW0152308	Leu-Glu-Arg-Met-Phe	Amino acids and derivatives	Amino acids and derivatives	0	0	1.42499	0	-2.16414	0	0	0	0
MW0158646	Tyr-Tyr-Asn	Amino acids and derivatives	Amino acids and derivatives	1.43116	1.28486	1.36435	3.28314	1.31477	0	0	-1.10005	0
pme2735	S-(5'-Adenosyl)-L-methionine	Amino acids and derivatives	Amino acids and derivatives	1.20492	1.50593	1.34436	1.2068	0	1.07862	1.12654	1.2076	0
MW0151597	Ile-Thr-His-Asp	Amino acids and derivatives	Amino acids and derivatives	0	0	1.32521	1.34924	0	0	0	0	0
MW0159021	Val-His-Gly	Amino acids and derivatives	Amino acids and derivatives	0	0	1.29344	0	0	0	0	0	0
mws1051	S-Adenosylmethionine	Amino acids and derivatives	Amino acids and derivatives	1.22526	1.60572	1.26715	0	1.06046	1.29289	1.2103	1.19854	1.10873
pmb2591	N-Acetyl-L-Tryptophan	Amino acids and derivatives	Amino acids and derivatives	0	0	1.19736	0	0	0	0	0	0
MW0107687	S-Glutathionyl-L-cysteine	Amino acids and derivatives	Amino acids and derivatives	1.19263	0	1.18887	1.13003	0	0	0	0	0
MWS201054	O-Acetyl-L-homoserine	Amino acids and derivatives	Amino acids and derivatives	0	0	1.1638	0	0	0	0	0	0
pme0122	N6-Acetyl-L-lysine	Amino acids and derivatives	Amino acids and derivatives	0	1.47523	1.13273	0	0	0	1.84833	2.03058	2.0872
MW0108101	Lys-Lys	Amino acids and derivatives	Amino acids and derivatives	0	0	1.13207	0	0	0	0	0	0
MW0155108	Phe-Asn-Ile-Glu	Amino acids and derivatives	Amino acids and derivatives	0	0	1.12923	1.86009	0	0	0	0	1.33621
mws0520	N-Acetyl-L-tyrosine	Amino acids and derivatives	Amino acids and derivatives	0	0	1.12286	0	0	1.56471	1.34304	1.76134	2.32526
MW0155368	Phe-Trp-Gly	Amino acids and derivatives	Amino acids and derivatives	0	1.11318	1.05894	1.55673	0	0	0	0	-1.95828
MW0152315	Leu-Glu-Cys-Glu	Amino acids and derivatives	Amino acids and derivatives	0	0	1.03408	0	0	0	0	0	0
MW0151027	His-Met-Gly	Amino acids and derivatives	Amino acids and derivatives	1.22006	1.05178	1.0249	1.11317	0	0	0	-1.01046	-1.24922
mws0256	L-Valine	Amino acids and derivatives	Amino acids and derivatives	0	1.35549	0	0	0	0	1.8609	1.90258	1.53659
MW0152303	Leu-Gln-Tyr-Asp	Amino acids and derivatives	Amino acids and derivatives	0	1.24717	0	0	0	0	3.27537	0	4.85485
mws0258	L-Isoleucine*	Amino acids and derivatives	Amino acids and derivatives	0	1.19833	0	0	0	0	3.28606	3.21033	2.88251
MW0150988	His-Leu-Gln	Amino acids and derivatives	Amino acids and derivatives	1.06669	1.08857	0	0	0	0	1.09074	0	0
MW0110082	Trp-Thr	Amino acids and derivatives	Amino acids and derivatives	0	1.05236	0	1.07014	0	0	0	0	0
MWS00330g	1-Amino-1-cyclobutane-carboxylic-acid	Amino acids and derivatives	Amino acids and derivatives	0	1.01925	0	0	0	0	1.75714	1.50718	1.0793
pme0010	L-Serine	Amino acids and derivatives	Amino acids and derivatives	0	1.01778	0	0	0	0	0	0	0
MW0145371	Arg-His-Gln	Amino acids and derivatives	Amino acids and derivatives	1.52432	0	0	2.26771	1.12571	1.8997	0	0	0
MW0156668	Ser-Asn-Thr-Arg	Amino acids and derivatives	Amino acids and derivatives	1.12152	0	0	0	0	0	0	0	0
MW0146174	Asp-Leu-Met	Amino acids and derivatives	Amino acids and derivatives	1.01591	0	0	0	0	0	0	0	-1.24435
MW0151149	His-Val-Ile-Arg	Amino acids and derivatives	Amino acids and derivatives	-1.03605	0	0	-1.53033	0	0	0	0	1.50382
MW0145537	Arg-Tyr-Asn-Glu	Amino acids and derivatives	Amino acids and derivatives	-1.03878	0	0	-1.45633	0	0	0	0	0
MW0149956	Glu-Asp-Val-Asp	Amino acids and derivatives	Amino acids and derivatives	-1.06819	0	0	-1.66001	0	0	0	1.20804	1.36315
MW0150161	Glu-Thr-His	Amino acids and derivatives	Amino acids and derivatives	-1.06837	0	0	-1.29452	0	0	1.25348	2.39804	2.81188
MW0145747	Asn-Glu-Thr-Glu	Amino acids and derivatives	Amino acids and derivatives	-1.09569	0	0	0	0	0	0	0	1.32258
MW0155869	Pro-Gly-Met	Amino acids and derivatives	Amino acids and derivatives	-1.12019	0	0	-1.24943	0	0	0	0	0
MW0155776	Pro-Arg-Asp	Amino acids and derivatives	Amino acids and derivatives	-1.13268	0	0	0	0	0	0	0	1.12477
MW0151332	Ile-Arg-Leu-Lys	Amino acids and derivatives	Amino acids and derivatives	-1.14525	0	0	-1.30364	-2.8229	-3.85069	-2.90015	-1.08951	-1.34066
MW0150595	Gly-Pro-Glu	Amino acids and derivatives	Amino acids and derivatives	-1.17879	0	0	-1.30721	0	0	0	0	0
MW0151676	Isoleucylisoleucine	Amino acids and derivatives	Amino acids and derivatives	-1.19861	0	0	-1.489	0	0	0	1.29169	1.47226
MW0158598	Tyr-Ser-Asn-Arg	Amino acids and derivatives	Amino acids and derivatives	-1.30974	0	0	-1.93217	0	0	0	1.80997	2.16139
mws0254	L-Histidine	Amino acids and derivatives	Amino acids and derivatives	-1.31753	0	0	0	0	0	2.05421	2.33757	2.43771
MW0155244	Phe-Leu-Asp-Lys	Amino acids and derivatives	Amino acids and derivatives	-1.33315	0	0	-2.03235	0	0	0	2.34939	3.15411
MW0146052	Asp-Asp-Glu	Amino acids and derivatives	Amino acids and derivatives	-1.35521	0	0	-1.77178	0	0	0	2.96918	2.99551
Zmdp001857	γ-Glutamyltyrosine	Amino acids and derivatives	Amino acids and derivatives	-1.37764	0	0	-1.17985	-1.07831	0	0	0	0
mws0582	S-(Methyl)glutathione	Amino acids and derivatives	Amino acids and derivatives	-1.41034	0	0	0	0	0	0	0	0
MW0144849	L-Alanyl-L-tryptophan	Amino acids and derivatives	Amino acids and derivatives	-1.43477	0	0	-1.84176	0	0	0	1.69015	1.82685
MW0145845	Asn-Met-Phe	Amino acids and derivatives	Amino acids and derivatives	-1.43942	0	0	-1.97362	0	0	0	2.1449	2.62916
MW0152387	Leu-Ile-Tyr-Thr-Asn	Amino acids and derivatives	Amino acids and derivatives	-1.4848	0	0	-2.6191	-3.22051	-3.97278	-1.96934	0	0
MW0109217	Phenylbutyrylglutamine	Amino acids and derivatives	Amino acids and derivatives	-1.49044	0	0	0	0	0	0	5.37345	6.71484
MW0148015	Cys-His-Leu	Amino acids and derivatives	Amino acids and derivatives	-1.58851	0	0	-2.7733	0	0	0	2.25212	2.6614
MW0150108	Glu-Phe-Pro-Leu-Ser	Amino acids and derivatives	Amino acids and derivatives	-1.59016	0	0	-1.14592	0	-1.24072	-1.63229	0	0
MW0146313	Asp-Val-Ala-Ser-Glu	Amino acids and derivatives	Amino acids and derivatives	-1.61723	0	0	-2.63094	0	0	0	1.70383	2.3486
MW0145815	Asn-Leu-Pro-Ile-Asn	Amino acids and derivatives	Amino acids and derivatives	-1.68042	0	0	0	0	0	-1.29899	0	0
MW0155448	Phe-HoPhe-OH	Amino acids and derivatives	Amino acids and derivatives	-1.74607	0	0	0	0	0	0	1.08188	1.01802
MW0150455	Gly-Phe-Leu-Leu-Val	Amino acids and derivatives	Amino acids and derivatives	-1.84609	0	0	0	-1.01257	-1.02785	-1.5528	0	0
MW0153186	Lys-Tyr-Thr-Ser-Ser	Amino acids and derivatives	Amino acids and derivatives	-2.00492	0	0	-1.25789	-2.38056	-2.08584	-3.9276	-2.42047	-1.23664
MW0153152	Lys-Thr-His	Amino acids and derivatives	Amino acids and derivatives	-2.14379	0	0	-2.50377	-3.95115	-4.29507	-2.76247	0	0
MW0151013	His-Lys-Ile-Asp	Amino acids and derivatives	Amino acids and derivatives	-2.78531	0	0	-1.71997	0	0	1.09275	2.68823	3.20738
MW0146264	Asp-Ser-Val-Ile-Ser	Amino acids and derivatives	Amino acids and derivatives	-1.26138	-1.04609	0	-1.73655	0	0	0	1.96483	2.77102
MWS04491	3,4-Dehydro-DL-proline	Amino acids and derivatives	Amino acids and derivatives	-1.0963	-1.08643	0	0	0	0	0	0	0
MWS4296	Glycylphenylalanine*	Amino acids and derivatives	Amino acids and derivatives	-1.22948	-1.17938	0	0	0	0	0	0	0
MW0155990	Pro-Ser-Glu	Amino acids and derivatives	Amino acids and derivatives	-1.60615	-1.18679	0	-2.07081	0	0	0	1.15964	1.26901
MW0149905	Glu-Ala-Phe-Arg-Val	Amino acids and derivatives	Amino acids and derivatives	0	-1.26739	0	-2.6891	-1.68526	-1.75876	-2.84414	-3.13558	-2.00699
MW0149775	Gln-Phe-Glu-Lys	Amino acids and derivatives	Amino acids and derivatives	-2.15049	-1.30316	0	-4.22571	-3.21269	-3.37662	-1.48877	0	0
MW0148043	Cys-Met-Ala	Amino acids and derivatives	Amino acids and derivatives	-1.21927	0	-1.0158	0	0	0	0	0	1.01492
MW0158392	Tyr-Asn-Gln-Asp	Amino acids and derivatives	Amino acids and derivatives	-2.68451	0	-1.02878	-2.51131	0	0	0	1.92454	2.4774
MW0148058	Cys-Phe-Phe	Amino acids and derivatives	Amino acids and derivatives	0	-1.01291	-1.03246	0	0	0	0	0	0
MW0149978	Glu-Gln-Lys-Asp-Arg	Amino acids and derivatives	Amino acids and derivatives	-1.14092	0	-1.03629	0	0	0	0	0	0
pme0124	L-Glycyl-L-proline	Amino acids and derivatives	Amino acids and derivatives	0	-1.22093	-1.05719	-1.07187	-1.17852	-1.05883	0	-1.29725	0
pme2679	L-Allo-isoleucine	Amino acids and derivatives	Amino acids and derivatives	0	0	-1.06206	0	0	0	1.71154	0	0
Zmdp001647	γ-Glutamyl-L-valine	Amino acids and derivatives	Amino acids and derivatives	0	0	-1.06896	0	0	0	0	1.30698	1.20618
MW0149782	Gln-Phe-Leu-Glu	Amino acids and derivatives	Amino acids and derivatives	-1.10265	0	-1.0786	-2.01993	1.11414	0	0	2.1897	3.21504
MW0145433	Arg-Lys-Asp-Lys-Glu	Amino acids and derivatives	Amino acids and derivatives	-1.46371	0	-1.08007	0	0	0	0	1.05866	1.01852
NK10251888	NG,NG-Dimethyl-L-arginine*	Amino acids and derivatives	Amino acids and derivatives	-1.1558	0	-1.08079	-1.1148	-1.26743	0	0	0	0
MW0146207	Asp-Met-His	Amino acids and derivatives	Amino acids and derivatives	-1.9408	0	-1.08718	-1.23054	0	0	0	2.03344	1.9903
MW0156621	Ser-Ala-Asn-Asp	Amino acids and derivatives	Amino acids and derivatives	-2.33085	0	-1.09233	-2.63724	-4.21137	-4.48893	-2.61734	0	0
MW0158700	TyrMe-Asp-OH	Amino acids and derivatives	Amino acids and derivatives	-2.22977	0	-1.16888	-2.31673	0	0	0	1.81694	1.6667
MW0158253	Trp-Thr-His	Amino acids and derivatives	Amino acids and derivatives	-2.27394	-1.00642	-1.17949	-2.80969	0	0	0	2.68889	3.06667
MW0149927	Glu-Asn-Gln-Glu	Amino acids and derivatives	Amino acids and derivatives	-1.09549	-1.33983	-1.24537	0	0	0	0	0	1.26871
MW0145529	Arg-Trp-His	Amino acids and derivatives	Amino acids and derivatives	-2.11261	-1.94969	-1.3073	0	0	0	0	0	0
MW0109852	Thr-Ala-His	Amino acids and derivatives	Amino acids and derivatives	-1.51067	0	-1.3205	-1.4808	0	0	0	0	0
pme0008	L-Citrulline	Amino acids and derivatives	Amino acids and derivatives	-1.75343	-1.36812	-1.33216	-1.32484	-1.56462	0	0	0	0
MW0108646	N-Acetylproline	Amino acids and derivatives	Amino acids and derivatives	0	-1.0004	-1.33534	0	-1.31882	-1.41435	0	0	0
MW0145548	Arg-Tyr-Phe	Amino acids and derivatives	Amino acids and derivatives	-1.40101	0	-1.35516	-1.44031	0	0	0	2.16898	2.81016
MW0153100	Lys-Phe-Leu-Glu	Amino acids and derivatives	Amino acids and derivatives	-2.40596	-1.96285	-1.35657	0	0	0	0	0	0
MWS5164	N,N'-Dimethylarginine;SDMA*	Amino acids and derivatives	Amino acids and derivatives	-1.41771	-1.15257	-1.38277	-1.36327	-1.49757	0	0	0	0
MW0157758	Thr-Phe-Glu-Glu	Amino acids and derivatives	Amino acids and derivatives	0	0	-1.42535	0	0	0	0	0	1.26837
MW0155308	Phe-Phe-Tyr	Amino acids and derivatives	Amino acids and derivatives	0	0	-1.47592	0	0	0	1.83203	2.18729	2.61956
MW0151043	His-Phe-Glu-Asp	Amino acids and derivatives	Amino acids and derivatives	-1.95014	0	-1.49542	-1.5303	0	0	0	0	0
MW0155193	Phe-Glu-Val-Glu	Amino acids and derivatives	Amino acids and derivatives	-1.35434	0	-1.51022	-1.70835	0	0	0	2.432	3.03303
Zmdp002216	L-γ-Glutamyl-L-leucine	Amino acids and derivatives	Amino acids and derivatives	-1.42196	-1.31135	-1.51887	0	0	0	0	0	0
MW0146229	Asp-Phe-Trp	Amino acids and derivatives	Amino acids and derivatives	-1.3479	0	-1.61733	0	0	0	0	1.87987	1.87267
MW0146103	Asp-Glu-Leu-Asn-Gln	Amino acids and derivatives	Amino acids and derivatives	-1.88297	0	-1.62653	0	0	0	0	0	1.51302
MW0155378	Phe-Tyr-Asn-Glu	Amino acids and derivatives	Amino acids and derivatives	-1.39876	0	-1.68474	-1.14574	0	0	2.29014	2.61291	3.2909
pme1210	L-Methionine	Amino acids and derivatives	Amino acids and derivatives	0	0	-1.68784	-1.16957	-1.95118	-1.69751	0	0	0
MW0109095	Phe-Asn-Lys	Amino acids and derivatives	Amino acids and derivatives	0	0	-1.76217	0	0	0	1.4286	2.5281	2.33019
Lmrj002087	L-Isoleucyl-L-Aspartate	Amino acids and derivatives	Amino acids and derivatives	-1.4349	-1.10839	-1.76904	-1.63773	-2.08176	-1.65944	0	-1.8548	0
MW0105845	Asp-Arg	Amino acids and derivatives	Amino acids and derivatives	-1.04039	-1.32126	-1.80561	0	-1.03312	-1.28243	0	2.21569	1.54404
Zazp002547	cyclo-(Gly-Phe)	Amino acids and derivatives	Amino acids and derivatives	-2.22253	-1.2645	-1.95228	0	0	0	1.99593	2.29915	2.30629
MW0158564	Tyr-Phe-Asp-Arg	Amino acids and derivatives	Amino acids and derivatives	-1.6644	0	-1.99884	0	0	0	0	0	0
MW0145546	Arg-Tyr-Leu-Lys	Amino acids and derivatives	Amino acids and derivatives	-2.74453	-2.81373	-2.01403	-3.96957	-4.29368	-3.69213	-3.38754	-3.2416	-2.69196
MWS04447	Homoproline	Amino acids and derivatives	Amino acids and derivatives	-1.94964	-1.76839	-2.01899	-1.41344	-1.62691	0	0	0	0
MW0109094	Phe-Asn-Arg	Amino acids and derivatives	Amino acids and derivatives	-1.27094	0	-2.02646	0	0	0	2.16454	3.38956	3.2493
mws0282	L-Tryptophan	Amino acids and derivatives	Amino acids and derivatives	-2.53087	-1.51773	-2.17412	0	0	0	1.88606	2.353	2.21555
pme0021	L-Phenylalanine	Amino acids and derivatives	Amino acids and derivatives	0	0	-2.18764	0	0	0	1.65328	1.85985	2.02113
MW0145251	Arg-Ala-Leu-Lys	Amino acids and derivatives	Amino acids and derivatives	-1.77509	-1.54623	-2.2904	0	1.08371	0	1.62563	1.14609	2.59939
MW0158606	Tyr-Ser-His-Glu	Amino acids and derivatives	Amino acids and derivatives	-3.91373	0	-2.48217	0	0	1.49904	1.69682	2.39537	3.1201
MWS20987	N5-(1-Iminoethyl)-L-ornithine	Amino acids and derivatives	Amino acids and derivatives	-3.31792	-2.00604	-2.69641	-2.0147	-1.35622	0	0	-1.00439	0
pme3388	Homoarginine	Amino acids and derivatives	Amino acids and derivatives	-4.14413	-2.76194	-3.58649	-2.35099	-2.67685	0	-1.09882	-1.16597	-1.22813
mws0260	L-Arginine	Amino acids and derivatives	Amino acids and derivatives	-4.93581	-2.94229	-4.09805	-3.42101	-3.50544	0	-1.20236	-1.36788	0
Zmjp000182	N-Monomethyl-L-arginine	Amino acids and derivatives	Amino acids and derivatives	-4.40982	-3.03698	-4.12085	-3.28581	-3.2399	-1.05396	-1.31601	-1.7625	-2.03342
Zmyn000155	N-α-Acetyl-L-ornithine	Amino acids and derivatives	Amino acids and derivatives	-5.2625	-3.68186	-4.674	-3.95421	-4.79907	-1.99931	-1.79727	-1.45124	0
MW0152860	Lys-Arg-Asn-Leu-Ala	Amino acids and derivatives	Amino acids and derivatives	-4.52302	-4.29586	-4.98186	-3.06244	-2.75214	-3.47039	-5.66943	-4.99142	-5.24835
MW0150286	Gly-Ala-Cys-Lys-Val	Amino acids and derivatives	Amino acids and derivatives	-6.87105	-7.02603	-6.53802	-4.47171	-4.84547	-4.94646	-4.30417	-15.5946	-3.84871
MW0155352	Phe-Thr-His	Amino acids and derivatives	Amino acids and derivatives	-12.9929	0	-12.9929	-1.42944	0	0	0	0	0
MW0156883	Ser-Phe-Val-Lys	Amino acids and derivatives	Amino acids and derivatives	0	0	0	1.38561	1.09228	1.70146	0	1.47328	1.80303
MW0152393	Leu-Leu-Cys	Amino acids and derivatives	Amino acids and derivatives	0	0	0	0	1.15107	1.59131	2.20037	1.86662	1.60964
MW0158703	TyrMe-HoPhe-OH	Amino acids and derivatives	Amino acids and derivatives	0	0	0	1.87785	1.42435	1.40115	0	0	0
MWS201401	Ala-Asn	Amino acids and derivatives	Amino acids and derivatives	0	0	0	1.16629	1.24498	1.20956	0	0	0
MW0158119	Trp-Asp-Val	Amino acids and derivatives	Amino acids and derivatives	0	0	0	0	0	1.20158	0	0	0
MW0153781	Met-HoPhe-OH	Amino acids and derivatives	Amino acids and derivatives	0	0	0	0	1.18953	1.12984	0	0	1.4507
MW0108107	Lys-Trp	Amino acids and derivatives	Amino acids and derivatives	0	0	0	1.04213	0	1.04098	0	0	0
MW0151136	His-Tyr-Thr	Amino acids and derivatives	Amino acids and derivatives	0	0	0	0	1.44744	0	0	0	0
MW0157778	Thr-Pro-Gln	Amino acids and derivatives	Amino acids and derivatives	0	0	0	0	1.26885	0	0	0	0
MWS3165	3-Methoxy-L-Tyrosine	Amino acids and derivatives	Amino acids and derivatives	0	0	0	0	1.08339	0	0	0	0
MW0157560	Thr-Arg-Tyr	Amino acids and derivatives	Amino acids and derivatives	0	0	0	0	1.04663	0	0	0	1.45079
MW0157890	Thr-HoPhe-OH	Amino acids and derivatives	Amino acids and derivatives	0	0	0	0	1.03718	0	0	0	0
MW0158560	Tyr-Met-Tyr	Amino acids and derivatives	Amino acids and derivatives	0	0	0	2.03412	0	0	0	0	0
MW0157013	Ser-Met	Amino acids and derivatives	Amino acids and derivatives	0	0	0	1.84189	0	0	0	1.93201	2.59894
MW0146192	Asp-Lys-Phe	Amino acids and derivatives	Amino acids and derivatives	0	0	0	1.56606	0	0	0	0	-1.1516
MW0108233	Met-Ser	Amino acids and derivatives	Amino acids and derivatives	0	0	0	1.37785	0	0	0	1.40343	1.56849
MWS4471	N-Alpha-Acetyl-L-Asparagine	Amino acids and derivatives	Amino acids and derivatives	0	0	0	1.31178	0	0	0	-1.09426	0
MW0150811	His-Ala-Gln	Amino acids and derivatives	Amino acids and derivatives	0	0	0	1.181	0	0	0	0	0
MWS201424	Ile-Asn	Amino acids and derivatives	Amino acids and derivatives	0	0	0	1.10163	0	0	0	0	0
MWS201478	Phe-Ser	Amino acids and derivatives	Amino acids and derivatives	0	0	0	1.07293	0	0	0	0	0
pme1419	L-Methionine methyl ester	Amino acids and derivatives	Amino acids and derivatives	0	0	0	1.0588	0	0	0	0	0
MW0145264	Arg-Arg-Phe	Amino acids and derivatives	Amino acids and derivatives	0	0	0	1.00481	0	0	0	0	0
MW0155158	Phe-Gln-Asp-Arg	Amino acids and derivatives	Amino acids and derivatives	0	0	0	-1.00618	0	0	0	0	0
MW0110455	Val-val	Amino acids and derivatives	Amino acids and derivatives	0	0	0	-1.01336	0	0	0	0	1.11627
MW0151068	His-Pro-Thr	Amino acids and derivatives	Amino acids and derivatives	0	0	0	-1.0378	0	0	0	1.3317	1.6848
MW0155298	Phe-Phe-Asn	Amino acids and derivatives	Amino acids and derivatives	0	0	0	-1.05138	0	0	0	0	0
Lmrj001341	Cyclo(Ser-Pro)	Amino acids and derivatives	Amino acids and derivatives	0	0	0	-1.06387	0	0	0	1.39211	1.51315
MW0155341	Phe-Ser-Tyr-Asp	Amino acids and derivatives	Amino acids and derivatives	0	0	0	-1.09082	0	0	0	0	0
MW0145330	Arg-Gln-Phe	Amino acids and derivatives	Amino acids and derivatives	0	0	0	-1.10808	0	0	0	1.27954	2.04173
MW0156965	Ser-Tyr-Tyr-Gln-Ser	Amino acids and derivatives	Amino acids and derivatives	0	0	0	-1.11289	0	0	0	0	0
mws0221	L-Cystine	Amino acids and derivatives	Amino acids and derivatives	0	0	0	-1.13452	0	0	0	1.14796	1.26607
MW0150185	Glu-Tyr-Asn-Lys	Amino acids and derivatives	Amino acids and derivatives	0	0	0	-1.13848	0	0	0	0	0
MW0159215	Val-Tyr-Glu-Lys	Amino acids and derivatives	Amino acids and derivatives	0	0	0	-1.20188	0	0	0	0	1.59078
MW0146230	Asp-Phe-Tyr	Amino acids and derivatives	Amino acids and derivatives	0	0	0	-1.20561	0	0	0	1.86153	1.86206
MW0150179	Glu-Trp-Tyr	Amino acids and derivatives	Amino acids and derivatives	0	0	0	-1.21693	0	0	0	1.58094	1.67073
MW0152311	Leu-Glu-Asn-Gly-Glu	Amino acids and derivatives	Amino acids and derivatives	0	0	0	-1.28834	0	0	0	0	0
Lmhp001732	L-Prolyl-L-Phenylalanine	Amino acids and derivatives	Amino acids and derivatives	0	0	0	-1.3177	0	0	0	0	0
MW0145862	Asn-Phe-Phe	Amino acids and derivatives	Amino acids and derivatives	0	0	0	-1.32474	0	0	0	1.04291	1.17798
MW0110196	Tyr-glu	Amino acids and derivatives	Amino acids and derivatives	0	0	0	-1.33359	0	0	0	1.14739	1.22139
MW0148070	Cys-Thr-Met	Amino acids and derivatives	Amino acids and derivatives	0	0	0	-1.36611	0	0	0	0	0
MW0150927	His-Glu-Thr	Amino acids and derivatives	Amino acids and derivatives	0	0	0	-1.49637	0	0	0	2.22121	2.55736
MW0110297	Tyrosyl-Valine	Amino acids and derivatives	Amino acids and derivatives	0	0	0	-1.55863	0	0	0	2.01372	2.61694
MW0158089	Trp-Ala-Leu	Amino acids and derivatives	Amino acids and derivatives	0	0	0	-1.68152	0	0	0	2.73412	1.70129
MW0155888	Pro-His-Val	Amino acids and derivatives	Amino acids and derivatives	0	0	0	-1.74721	0	0	0	1.46219	1.76777
MW0153715	Met-Val-His	Amino acids and derivatives	Amino acids and derivatives	0	0	0	-1.76112	0	0	0	1.58256	1.9857
MW0158717	TyrMe-Tyr-OH	Amino acids and derivatives	Amino acids and derivatives	0	0	0	-1.76695	0	0	0	0	0
MW0158711	TyrMe-Ser-OH	Amino acids and derivatives	Amino acids and derivatives	0	0	0	-1.81074	0	0	0	1.10659	1.22838
MW0145549	Arg-Tyr-Ser	Amino acids and derivatives	Amino acids and derivatives	0	0	0	-2.29799	0	0	0	1.03022	1.40363
MWS201445	Val-Pro	Amino acids and derivatives	Amino acids and derivatives	0	0	0	0	-1.00504	0	0	0	0
mws0230	L-Threonine*	Amino acids and derivatives	Amino acids and derivatives	0	0	0	0	-1.00803	0	0	0	0
pme0193	L-Glutamine	Amino acids and derivatives	Amino acids and derivatives	0	0	0	-1.17771	-1.03298	0	0	0	0
MWS04559g	3-Hydroxy-L-phenylalanine*	Amino acids and derivatives	Amino acids and derivatives	0	0	0	0	-1.05247	0	1.41684	1.23805	1.44157
pme0026	L-Lysine	Amino acids and derivatives	Amino acids and derivatives	0	0	0	-1.29715	-1.08004	0	0	0	0
MW0150071	Glu-Lys-Glu	Amino acids and derivatives	Amino acids and derivatives	0	0	0	-1.24424	-1.13403	0	-1.04958	0	1.0931
mws0736	N-Glycyl-L-leucine*	Amino acids and derivatives	Amino acids and derivatives	0	0	0	0	-1.19556	0	0	0	0
pme0057	L-Homocysteine	Amino acids and derivatives	Amino acids and derivatives	0	0	0	-1.18059	-1.23499	0	0	1.27851	1.09348
MWS00411g	L-2-Aminoadipate*	Amino acids and derivatives	Amino acids and derivatives	0	0	0	-1.38473	-1.38225	0	0	0	0
mws4516	Pyroglutamic acid	Amino acids and derivatives	Amino acids and derivatives	0	0	0	-1.56065	-1.83113	0	-1.34821	-1.32463	0
pme1286	S-(5'-Adenosy)-L-homocysteine	Amino acids and derivatives	Amino acids and derivatives	0	0	0	0	-15.6219	0	0	0	0
MW0157608	Thr-Gln-Glu-Asp	Amino acids and derivatives	Amino acids and derivatives	0	0	0	0	-1.23344	-1.01187	0	-1.44929	-1.3452
ML10181668	Cycloleucine	Amino acids and derivatives	Amino acids and derivatives	0	0	0	0	-1.24372	-1.02533	0	0	0
MWS00204g	N-Ethylglycine*	Amino acids and derivatives	Amino acids and derivatives	0	0	0	0	0	-1.02787	0	0	0
Lmqp000427	N-Methyl-Trans-4-Hydroxy-L-Proline	Amino acids and derivatives	Amino acids and derivatives	0	0	0	0	0	-1.0328	0	0	0
Lmhp001670	L-Valyl-L-Leucine	Amino acids and derivatives	Amino acids and derivatives	0	0	0	0	-1.01621	-1.12608	0	0	0
MW0150432	Gly-Lys-Val-Lys-Lys	Amino acids and derivatives	Amino acids and derivatives	0	0	0	0	0	-1.24878	-1.18068	0	1.31226
MW0156035	Pro-Tyr-Pro-Arg-Ser	Amino acids and derivatives	Amino acids and derivatives	0	0	0	-1.78577	-2.26006	-1.28752	-2.45972	-1.93279	-1.03083
MWS201408	Asp-Glu	Amino acids and derivatives	Amino acids and derivatives	0	0	0	-1.08084	-1.12974	-1.36847	0	0	0
Lmhp001461	L-Prolyl-L-Leucine	Amino acids and derivatives	Amino acids and derivatives	0	0	0	-1.14125	-1.80074	-1.70923	0	0	0
MW0153198	Lys-Val-Glu-Ile-Asp	Amino acids and derivatives	Amino acids and derivatives	0	0	0	-1.9788	-1.86505	-1.73783	0	0	0
MW0151484	Ile-Leu-Arg-Lys	Amino acids and derivatives	Amino acids and derivatives	0	0	0	0	-1.74964	-2.55866	-1.45657	0	0
MW0153063	Lys-Lys-Leu-Phe-Tyr	Amino acids and derivatives	Amino acids and derivatives	0	0	0	-2.5366	-3.29323	-2.91434	0	0	0
MW0145509	Arg-Thr-Ala-Arg	Amino acids and derivatives	Amino acids and derivatives	0	0	0	-3.15845	-4.05872	-5.0813	-1.13241	0	0
MW0149609	Gln-Ala-Gln-Ile-Glu	Amino acids and derivatives	Amino acids and derivatives	0	0	0	0	0	0	2.51034	4.02955	4.05935
MW0156626	Ser-Ala-Gln-Asp	Amino acids and derivatives	Amino acids and derivatives	0	0	0	0	0	0	2.49158	2.38739	2.49216
MW0155232	Phe-Ile-Met	Amino acids and derivatives	Amino acids and derivatives	0	0	0	0	0	0	2.29075	2.36733	3.36381
pmf0470	cis-4-Hydroxy-D-proline*	Amino acids and derivatives	Amino acids and derivatives	0	0	0	0	0	0	1.96977	0	1.25249
mws0001	L-Asparagine	Amino acids and derivatives	Amino acids and derivatives	0	0	0	0	0	0	1.87247	2.03788	1.79348
MW0155173	Phe-Glu-Asp	Amino acids and derivatives	Amino acids and derivatives	0	0	0	0	0	0	1.7411	2.47743	2.30343
Zmzp000145	Trimethyllysine	Amino acids and derivatives	Amino acids and derivatives	0	0	0	0	0	0	1.58279	1.63501	1.85431
MW0158359	Tyr-Ala-Met	Amino acids and derivatives	Amino acids and derivatives	0	0	0	0	0	0	1.52574	0	0
Zmdp000972	S-Methyl-L-cysteine	Amino acids and derivatives	Amino acids and derivatives	0	0	0	0	0	0	1.50605	1.36912	1.43704
MWS201483	Phe-Hyp	Amino acids and derivatives	Amino acids and derivatives	0	0	0	0	0	0	1.45919	0	0
MW0151089	His-Ser-Val-Glu	Amino acids and derivatives	Amino acids and derivatives	0	0	0	0	0	0	1.35534	1.7395	1.76024
MW0150175	Glu-Trp-Gln	Amino acids and derivatives	Amino acids and derivatives	0	0	0	0	0	0	1.29256	1.59391	2.08238
mws0250	L-Tyrosine*	Amino acids and derivatives	Amino acids and derivatives	0	0	0	0	0	0	1.22888	1.26214	1.2104
MWS201436	Lys-Thr	Amino acids and derivatives	Amino acids and derivatives	0	0	0	0	0	0	1.19859	1.2671	1.40741
pme2758	4-Hydroxy-L-glutamic acid	Amino acids and derivatives	Amino acids and derivatives	0	0	0	0	0	0	1.14009	1.85505	1.91612
MW0105473	Ala-Lys-Lys	Amino acids and derivatives	Amino acids and derivatives	0	0	0	0	0	0	1.13882	0	1.85143
MW0158230	Trp-Pro-Leu	Amino acids and derivatives	Amino acids and derivatives	0	0	0	0	0	0	1.10979	1.81795	1.16216
MW0110193	Tyr-Cys-Lys	Amino acids and derivatives	Amino acids and derivatives	0	0	0	0	0	0	1.09315	1.81446	2.14361
MW0158118	Trp-Asp-Tyr	Amino acids and derivatives	Amino acids and derivatives	0	0	0	0	0	0	1.03645	1.21037	1.27308
MWS201480	Tyr-Ala	Amino acids and derivatives	Amino acids and derivatives	0	0	0	0	0	0	1.02268	0	0
MW0110123	N2-Tryptophyllysine	Amino acids and derivatives	Amino acids and derivatives	0	0	0	0	0	0	0	6.08434	7.0895
MW0107510	Ile-Ser	Amino acids and derivatives	Amino acids and derivatives	0	0	0	0	0	0	0	1.79189	2.4197
MW0145322	Arg-Gln-Asp	Amino acids and derivatives	Amino acids and derivatives	0	0	0	0	0	0	0	1.77138	2.2971
MW0152551	Leu-Tyr-Thr-Lys	Amino acids and derivatives	Amino acids and derivatives	0	0	0	0	0	0	0	1.79191	1.95926
MW0148077	Cys-Trp-Ser	Amino acids and derivatives	Amino acids and derivatives	0	0	0	0	0	0	0	1.46221	1.92051
MW0155363	Phe-Thr-Tyr-Asp	Amino acids and derivatives	Amino acids and derivatives	0	0	0	0	0	0	0	1.36372	1.84081
MW0144724	Ala-Ser-Asn-Asp-Leu	Amino acids and derivatives	Amino acids and derivatives	0	0	0	0	0	0	0	0	1.77866
MW0157545	Thr-Arg-Gln-Glu	Amino acids and derivatives	Amino acids and derivatives	0	0	0	0	0	0	0	1.46072	1.7741
MW0155283	Phe-Lys-Val-Glu	Amino acids and derivatives	Amino acids and derivatives	0	0	0	0	0	0	0	1.60735	1.74882
MWS04584g	3,5-Dinitro-L-tyrosine	Amino acids and derivatives	Amino acids and derivatives	0	0	0	0	0	0	0	1.63527	1.59847
MW0144528	Ala-Cys-Met	Amino acids and derivatives	Amino acids and derivatives	0	0	0	0	0	0	0	1.20769	1.47516
pme2743	N-Phenylacetylglycine	Amino acids and derivatives	Amino acids and derivatives	0	0	0	0	0	0	0	1.68422	1.4033
MW0158490	Tyr-His-Ser-Asp	Amino acids and derivatives	Amino acids and derivatives	0	0	0	0	0	0	0	1.21858	1.39109
MW0150921	His-Glu-Ile-Glu	Amino acids and derivatives	Amino acids and derivatives	0	0	0	0	0	0	0	1.00793	1.32779
MW0153882	Met-Tyr	Amino acids and derivatives	Amino acids and derivatives	0	0	0	0	0	0	0	0	1.17659
MW0110375	Val-Tyr-Asp	Amino acids and derivatives	Amino acids and derivatives	0	0	0	0	0	0	0	0	1.15689
mws1050	O-Acetylserine	Amino acids and derivatives	Amino acids and derivatives	0	0	0	0	0	0	0	0	1.11886
MW0150099	Glu-Phe-Asp-Glu	Amino acids and derivatives	Amino acids and derivatives	0	0	0	0	0	0	0	1.22922	1.04101
MW0159058	Val-Leu-Asp-Phe-Glu	Amino acids and derivatives	Amino acids and derivatives	0	0	0	0	0	0	0	1.7979	0
MW0152957	Lys-Glu-His	Amino acids and derivatives	Amino acids and derivatives	0	0	0	0	0	0	0	1.25624	0
MW0155807	Pro-Asp-Asp	Amino acids and derivatives	Amino acids and derivatives	0	0	0	0	0	0	0	1.11826	0
MWS201381	Ser-Trp	Amino acids and derivatives	Amino acids and derivatives	0	0	0	0	0	0	0	-1.01902	0
MW0109886	Thr-Met	Amino acids and derivatives	Amino acids and derivatives	0	0	0	0	0	0	0	0	-1.3763
MW0151044	His-Phe-Gly	Amino acids and derivatives	Amino acids and derivatives	0	0	0	0	0	0	0	0	-1.51144
MW0146130	Asp-His-Phe-Asp	Amino acids and derivatives	Amino acids and derivatives	0	0	0	0	0	0	0	-1.79224	-1.87735
MWS3166	N-Palmitoylglycine	Amino acids and derivatives	Amino acids and derivatives	0	0	0	0	0	0	-1.18516	0	0
Lmyp005645	Amentoflavone-7''-O-glucoside	Flavonoids	Biflavones	0	0	0	-1.36466	0	0	0	0	1.00802
MWSHY0144	Amentoflavone	Flavonoids	Biflavones	0	0	0	0	0	0	0	0	-1.00991
pme1201	Phloretin	Flavonoids	Chalcones	2.81444	2.73241	2.97014	2.38839	1.61411	1.97966	0	1.23412	1.16412
Lmsn006452	Phloretin-4'-O-(6''-Salicyloyl)glucoside	Flavonoids	Chalcones	1.007	0	1.2109	1.95306	0	0	0	0	1.33543
Lmsn005788	Phloretin-4'-O-(6''-Galloyl)glucoside	Flavonoids	Chalcones	-1.79351	0	-1.89707	-1.02371	0	0	0	0	1.77317
HJN055	Dihydrocharcone-4'-O-glucoside	Flavonoids	Chalcones	0	0	0	-1.26174	0	0	0	1.4069	1.78055
mws2118	Phloretin-2'-O-glucoside (Phlorizin)	Flavonoids	Chalcones	0	0	0	0	0	0	0	1.33772	1.72561
MWSHY0098	Epigallocatechin*	Flavonoids	Flavanols	-1.15552	-1.04459	-1.10921	0	0	0	0	-1.00317	-1.30497
MWSHY0060	Epigallocatechin-3-O-gallate*	Flavonoids	Flavanols	0	0	0	2.47017	0	0	0	-1.21655	-1.15241
MWSHY0094	Gallocatechin 3-O-gallate*	Flavonoids	Flavanols	0	0	0	1.7242	0	0	0	-1.06838	-1.05709
mws0049	Gallocatechin*	Flavonoids	Flavanols	0	0	0	1.21603	0	0	0	0	0
MWSHY0065	Catechin*	Flavonoids	Flavanols	0	0	0	1.16739	0	0	0	1.08806	1.22266
pme0460	Epicatechin*	Flavonoids	Flavanols	0	0	0	0	0	0	1.01649	0	1.62248
Zmjn003358	Epicatechin-3-(3''-O-methyl)gallate	Flavonoids	Flavanols	0	0	0	0	0	0	0	1.29167	2.43313
pme0376	Naringenin (5,7,4'-Trihydroxyflavanone)*	Flavonoids	Flavanones	3.3966	3.31337	3.52964	2.76622	1.83392	2.34578	1.98376	0	1.07518
Lmyp004617	Pinocembrin-7-O-glucoside (Pinocembroside)	Flavonoids	Flavanones	3.13882	3.15385	2.12448	4.05804	2.76361	0	1.40288	0	0
mws0064	Eriodictyol (5,7,3',4'-Tetrahydroxyflavanone)	Flavonoids	Flavanones	1.42697	1.10721	1.64371	1.08765	0	0	0	0	1.36033
mws1179	Naringenin-7-O-glucoside (Prunin)	Flavonoids	Flavanones	1.1889	0	1.07692	0	0	0	0	0	0
HJAP135	Pinocembrin-7-O-(6''-O-malonyl)glucoside	Flavonoids	Flavanones	1.07594	1.47365	0	2.28649	0	0	0	-1.64062	-1.64178
mws0914	3,5,7-Trihydroxyflavanone (Pinobanksin)*	Flavonoids	Flavanonols	2.96444	2.60021	3.02695	2.70728	1.71599	2.22424	2.60247	1.54813	1.51336
MWSHY0048	Dihydromyricetin (Ampelopsin)	Flavonoids	Flavanonols	1.06893	0	0	1.72817	0	0	0	-1.52506	-2.09342
pmb0746	Tricin-4'-O-(guaiacylglycerol)ether	Flavonoids	Flavones	2.50996	2.14248	2.36071	2.22177	0	0	0	-2.79855	-3.26809
Lmzp004885	Tricin (5,7,4'-Trihydroxy-3',5'-dimethoxyflavone)	Flavonoids	Flavones	2.13981	1.43193	1.99205	2.66516	1.40042	0	0	-2.47803	-1.90746
MWSHY0009	Diosmetin (5,7,3'-Trihydroxy-4'-methoxyflavone)	Flavonoids	Flavones	1.77934	1.39962	1.7934	1.3139	0	0	1.19704	0	0
pme0088	Luteolin (5,7,3',4'-Tetrahydroxyflavone)	Flavonoids	Flavones	1.5095	0	1.41986	2.18041	0	1.2311	1.30171	0	1.47932
MWS20148	Apigenin-4'-O-glucoside*	Flavonoids	Flavones	1.02753	0	1.22028	0	0	0	0	0	0
MWSHY0189	Apigenin-7-O-glucoside(Cosmosiin)*	Flavonoids	Flavones	1.07667	0	1.12693	0	0	0	0	0	0
pmp000587	Luteolin-7-O-(6''-malonyl)glucoside*	Flavonoids	Flavones	-1.06009	0	0	-1.11274	0	0	0	0	1.99122
Zmyn003693	6-Hydroxy-2'-methoxyflavone	Flavonoids	Flavones	-1.05982	-1.05578	-1.01865	0	0	0	0	-1.00608	-1.19641
[truncated: 421 more rows]

## Sheet: Table S4
Supplementary Table 4. Summary of transcriptome sequencing of 36 libraries for cold stressed leaves of three mango varieties.
[truncated: 37 more rows]

[truncated: 1 more sheets: Table S5]
